# Supplementary material for: Identification of skin-related lncRNAs as potential biomarkers that are involved in Wnt pathways in keloids
Source: Oncotarget. 2017 Mar 3;8(21):34236–44. doi: 10.18632/oncotarget.15880 (PMC5470963; doi:10.18632/oncotarget.15880)
Supplement: Supplementary file 2 [file oncotarget-08-34236-s002.xls]

## Sheet: All Targets Value - LncRNAs
All Targets Value (Entities where at least 4 out of 8 samples have flag expressed) # Column A: probeID, it represents the probe name. # Column B ~ I: Raw Intensity of each sample. # Column J ~ Q: Normalized Intensity of each sample (log2 transformed). # Column R ~ Y: Flags, flags are attributes that denote the intensity of the entities. "expressed" is assigned to entities with intensity greater t…
	Raw Intensity								Normalized Intensity								Flags								Annotations
probeID	[S2_1](raw)	[S4_1](raw)	[S11_1](raw)	[S13_1](raw)	[S2_2](raw)	[S4_2](raw)	[S11_2](raw)	[S13_2](raw)	[S2_1](normalized)	[S4_1](normalized)	[S11_1](normalized)	[S13_1](normalized)	[S2_2](normalized)	[S4_2](normalized)	[S11_2](normalized)	[S13_2](normalized)	[S2_1](flag_call)	[S4_1](flag_call)	[S11_1](flag_call)	[S13_1](flag_call)	[S2_2](flag_call)	[S4_2](flag_call)	[S11_2](flag_call)	[S13_2](flag_call)	type	seqname	source	chrom	strand	txStart	txEnd	RNAlength	GeneName	EntrezID	description	unigene	Synonyms	GOaccession	Sequence
ASPWP0000123	262.7	395.2	444	459.8	502.3	487.3	415.3	415	8.35665	9.01111	8.60819	8.694	9.249	9.24348	8.58053	8.57195	P	A	A	A	P	P	P	A	noncoding	ENST00000333854	gencode	chr1	-	2113232	2115314	1253	RP11-181G12.2						ATTACCCAGGCTCGCTCAGGCACCCACTGACTCCAGCCTCATGGAA
ASPWP0000339	110.3	147.5	200.1	209.3	204.5	191.1	198	200.2	7.32329	7.65746	7.63619	7.70443	7.91497	7.87085	7.63033	7.64047	P	P	M	P	P	P	P	P	noncoding	uc001lvl.2	UCSC_knowngene	chr11	+	2161757	2169896	1941	IGF2-AS1		SNP polymorphisms in Igf2as associate with increased muscle damage (strength loss and soreness) after eccentric exercise, as do SNPs found in IGF2 (Devaney (2007) - http://www.ncbi.nlm.nih.gov/pubmed/17289909).				TCAATCTGCCCAAAGCCAAAAGAGCTCCCCTGCCAGGACCTCGGTG
ASPWP0000494	92	97.3	115.3	113.8	102.8	99.1	100.9	99.3	7.05841	7.08844	6.97015	6.90231	6.97294	6.97067	6.78733	6.74488	P	P	P	P	P	P	P	P	noncoding	ENST00000414529	gencode	chr3	+	197025122	197029652	499	AC092937.2						TCTGAGAACAAAGGAGTTAACACTCGGACTCCACAGCCTGCGTCCC
ASPWP0000551	586.9	749.9	1283.5	1220.1	964.4	920.5	1534.1	1502.3	9.4009	10.013	10.03	10.0142	10.2334	10.1927	10.4381	10.4141	A	M	P	P	P	M	P	P	noncoding	ENST00000421298	gencode	chr2	-	8817983	8819186	452	AC011747.7						TCCCTGACAGAACGGCCCCCCTCTCCGCCCTGGGGGAGCCGGGAGG
ASPWP0000558	49.9	70	99.4	102.5	135.2	126.7	133.5	136.1	6.30704	6.63863	6.80757	6.83092	7.34416	7.32206	7.14849	7.15906	M	A	P	M	M	A	P	A	noncoding	ENST00000422703	gencode	chr2	-	174031457	174136348	447	MLK7-AS1						CCATGCCTGGGAGGTAAGGACCACAAGTCTCAGAAGAGTAGGAAGT
ASPWP0000624	41.1	39.6	44.1	46.2	56.3	54.4	49.9	50.4	6.12247	6.03435	6.09238	6.08966	6.28992	6.32457	6.11529	6.13024	A	A	A	A	P	P	P	P	noncoding	ENST00000431924	gencode	chr22	-	39063834	39077775	541	RP3-508I15.9						TTCAGCGGGTATAGGGTTCTTGGATAAACAAGCTCTGACGATCATT
ASPWP0000673	41	38	51.8	52.5	105.2	109.7	67.5	69.5	6.08459	5.99137	6.2268	6.20963	7.07141	7.17919	6.42217	6.44494	A	A	P	P	P	P	P	P	noncoding	ENST00000440093	gencode	chr17	-	70067183	70115589	468	AC005152.2						AGGAAAAGGGGAGGAAGGTGAAAACCATCCATTTCTTGGAGAAGTG
ASPWP0000728	135.7	165.4	227	216.8	477.1	406.7	177.1	165.3	7.56738	7.79285	7.8037	7.74778	9.19737	9.02172	7.48252	7.38787	P	A	P	P	P	P	P	P	noncoding	ENST00000449852	gencode	chr10	+	79687129	79689582	487	RP11-126H7.3						GAAAAGAAAGAATAGGGAAATTTGGATGCAGAGACACAGAGAAAAT
ASPWP0000739	59.7	50.3	76.4	75.5	66.7	61.7	85.9	85.1	6.57245	6.32281	6.57533	6.54259	6.48689	6.47711	6.64845	6.63594	A	P	P	P	P	P	P	P	noncoding	ENST00000452249	gencode	chr7	-	17325902	17338070	441	AC003075.4						AAATCCTTCATTTAACAGTGTTGTGAACCACTTGTCATGGGATAAC
ASPWP0000744	12840	9642.5	18989.2	18346.2	17189.1	17299.4	19069.9	18658.8	13.6503	13.8536	13.9468	13.9665	14.0771	14.0902	14.1236	14.111	P	M	M	P	M	P	M	M	noncoding	ENST00000453076	gencode	chr9	-	102879036	102879933	750	RP11-29B11.2						GCAGCGGGAGGCAAGGCCGAGGATAAGGAGTGCATGCCCGTCACCA
ASPWP0001165	45.4	55.5	61.2	60.3	69.6	68.6	68	68	6.21248	6.39705	6.34781	6.31404	6.5583	6.57415	6.40816	6.40309	A	P	P	A	P	P	P	P	noncoding	ENST00000508920	gencode	chr17	-	48634534	48636771	368	RP11-94C24.10						GAAGCACTTCCCCAACATCTGCGAGAGAATCCCATCATCGCGTGCA
ASPWP0001427	105.6	487.5	164	160.2	101.7	93.3	109.7	104.3	7.24172	8.15162	7.3982	7.3767	7.02964	6.9917	6.91941	6.84007	P	A	M	M	M	M	M	P	noncoding	ENST00000558645	gencode	chr15	+	74495350	74505829	589	RP11-60L3.1						GAAGACAAAGGTCAGACCTCCATTCCAGAAAGTCCTGCCCCATACC
ASPWP0001851	40.2	41.4	61.4	64.9	67.7	67.5	62.2	65.6	6.08382	6.06235	6.33689	6.38936	6.51247	6.58056	6.33289	6.35496	A	A	P	P	P	P	P	P	noncoding	NR_036503	RefSeq	chr10	+	6622386	6627323	2189	LOC439949						TCAACTTTACTGTGCTTGAAGCTGCAAAGGTTCTGCCCTGATGTTT
ASPWP0001875	50.3	50.8	57.7	56.9	51.7	54.6	57.4	56.9	6.35175	6.26784	6.30573	6.2573	6.20166	6.30688	6.25562	6.23753	A	P	P	P	P	P	P	M	noncoding	NR_047511	RefSeq	chr6	-	160424322	160428696	1489	AIRN		Regulates genomic imprinting of a cluster of autosomal genes (Igf2r, Slc22a2 and Slc22a3) in cis, on mouse chromosome 17 (Sleutels (2002) - http://www.ncbi.nlm.nih.gov/pubmed/11845212). . Truncation of Air disrupts imprinting not only of Igf2r but also the nearby non-overlapping genes Slc22a2 and Slc22a3, leading to mice with a lower birth weight (Sleutels (2002) - http://www.ncbi.nlm.nih.gov/pub…				TGAAACCAAGCTGCCATGGCTCCCAGTTCGACATCATGTCACCGGA
ASPWP0001879	111.9	100.1	99	103.4	85.2	78.4	90.7	92.5	7.31353	7.11852	6.82819	6.85319	6.78203	6.74756	6.69411	6.70115	A	M	P	P	P	P	P	P	noncoding	NR_047535	RefSeq	chr9	+	21994789	22121093	1805	CDKN2B-AS1		In vitro over-expression of p15as/ANRIL RNA was originally demonstrated to induce epigenetic silencing of p15 gene expression (Yu (2008) - http://www.ncbi.nlm.nih.gov/pubmed/18185590).. Recently, ANRIL RNA was found to interact and regulate chromobox 7 (CBX7), a component of the Polycomb Repressor Complex 1 (PRC1), which methylates histone H3 lysine 27 to promote epigenetic silencing, and is also…				CATCCACCACTGCTATGTCTCACAGTCCAGACTTGGAGTACAAGTA
ASPWP0001881	84.1	103.6	56.1	57.1	108.3	101.1	51	51.2	6.87061	7.17027	6.26894	6.28249	7.11705	7.07476	6.17842	6.17846	A	P	P	P	P	P	P	P	noncoding	NR_047537	RefSeq	chr9	+	21994789	22121093	1605	CDKN2B-AS1		In vitro over-expression of p15as/ANRIL RNA was originally demonstrated to induce epigenetic silencing of p15 gene expression (Yu (2008) - http://www.ncbi.nlm.nih.gov/pubmed/18185590).. Recently, ANRIL RNA was found to interact and regulate chromobox 7 (CBX7), a component of the Polycomb Repressor Complex 1 (PRC1), which methylates histone H3 lysine 27 to promote epigenetic silencing, and is also…				GAGAGAATTTTGACAGTATCTTACAGACAGCAAGTTGAACATTGTG
ASPWP0001927	96.9	122.9	167.4	166.2	180.8	166.8	221.4	227.9	7.12693	7.40385	7.42051	7.37926	7.72864	7.67465	7.77986	7.80408	P	P	P	P	P	P	P	P	noncoding	ENST00000529215	gencode	chr11	+	74971170	74972069	506	CTD-2562J17.7						GTGTAAAGATGAATTTAACCCTAGCCTCTCTCCTATCACACTGCTT
ASPWP0001928	98.7	160.7	219.8	233.1	1170.8	1132.2	225.7	244.4	7.14751	7.75288	7.7633	7.81892	10.4572	10.4532	7.81242	7.89081	A	P	P	A	M	P	M	M	noncoding	ENST00000529304	gencode	chr11	+	74975332	74976214	216	CTD-2562J17.9						ACTCTCTCCCAGTCCATAGGGTCAGTCCAGCCCTGGAGAATGGCAG
ASPWP0001942	41.8	43.4	47	49.9	51.5	51	46.1	46.6	6.11366	6.15676	6.13587	6.15503	6.1969	6.24488	6.0704	6.08368	A	A	P	P	P	A	P	A	noncoding	ENST00000531424	gencode	chr11	+	83354644	83359086	545	RP11-160H12.2						TCTTCAGCAGCAGCATGAAAACAAACTAATACACCACTATTCCTAG
ASPWP0001945	40.2	45.1	49	47.8	56.9	51.9	45.4	45.7	6.10505	6.15379	6.16662	6.1391	6.32945	6.27128	6.07224	6.04993	A	P	P	A	P	P	A	A	noncoding	ENST00000472460	gencode	chr11	+	84351035	84351608	573	RP11-851M3.1						GAAAAATAAATCCTCAGGGTTTGGATAAGGCCAAATGTTGCTTGTT
ASPWP0001948	424.2	633	927.6	923.6	748.5	627.3	821.7	865.3	9.03031	9.71367	9.62646	9.64406	9.83981	9.59622	9.49882	9.58009	P	P	P	P	M	P	P	M	noncoding	NR_038905	RefSeq	chr11	+	86666662	86711989	1218	LOC100506368						GACGCAGCCCAGTGGCTCCAGCCACGCCGTCCTGCCCCCTTCTGCA
ASPWP0002004	68.7	71.2	71.3	77.3	108.4	108.4	114.1	119.6	6.69452	6.70558	6.50391	6.54578	7.08718	7.1228	6.96027	6.98467	M	P	P	M	M	M	M	M	noncoding	ENST00000582823	gencode	chr11	+	125827794	125828547	753	RP11-680F20.12						AACTCACGCTTAGGGAGAACTCATACCGCCTAAATATAAAGGCAAT
ASPWP0002024	342.7	257	313.3	307.9	94.4	98.2	222.9	218.9	8.68809	8.40398	8.17115	8.18672	6.92904	7.04023	7.79464	7.76467	A	P	M	P	A	A	P	P	noncoding	ENST00000539135	gencode	chr12	-	4357930	4385350	555	RP11-264F23.3						AGCCAGATACTCTGTTGCCATGCTTCTTTAAATAAAGCACATTTCT
ASPWP0002025	57.7	56.2	48.4	47.6	91.7	89.2	73.6	72.2	6.49298	6.42513	6.16858	6.09011	6.90647	6.91282	6.50259	6.4491	P	P	P	A	P	P	P	P	noncoding	ENST00000537370	gencode	chr12	-	4361900	4384231	495	RP11-264F23.4						TTAATGGCCTAACCCCAAAAAGATAACTTGGCAGCCATCAAGCATT
ASPWP0002043	75	73.7	100.6	96.7	98.3	99.9	100.8	100.7	6.82155	6.72261	6.82921	6.77291	6.97823	7.05068	6.82144	6.80208	P	P	M	P	P	P	P	P	noncoding	ENST00000265259	gencode	chr1	-	78509060	78509853	793	RP11-386I14.2						ACCTGAAGAAGCTGGCTGAAATCCATCAGCAGATCCCCATTTTTAA
ASPWP0002091	73.7	71.6	92.2	91.1	91.1	91.4	104.2	102.3	6.79617	6.69763	6.74757	6.73108	6.87805	6.95558	6.85667	6.80683	P	P	P	P	P	P	P	P	noncoding	ENST00000432903	gencode	chr12	-	53346499	53346686	183	AC107016.1						GGTTTGCATGGAGTTGCTGCTGTCCAAGGCATCACCAAGACTGTAA
ASPWP0002195	315	446.8	1698.4	1640.4	1294.2	1222.5	319.4	310	8.62594	9.2079	10.4828	10.51	10.6045	10.5671	8.24458	8.2038	P	M	P	P	P	P	P	P	noncoding	ENST00000537361	gencode	chr12	-	121406415	121418709	659	HNF1A-AS1						ATTTGTCAAGCTGCTGCTGTCTTCAAGATCTACCTGGTCAGAATCT
ASPWP0002212	60.2	52.6	68.8	66	55.7	54.5	71.6	68.2	6.57682	6.15138	6.47779	6.42064	6.29231	6.30644	6.4856	6.40222	P	A	P	P	P	P	P	P	noncoding	uc001uih.2	UCSC_knowngene	chr12	-	130636137	130646768	2915	FLJ31485						TTCAATAATTCAGTGGATGACTTATTCTGCACGGACACTGCACACA
ASPWP0002213	366.9	227.4	284.3	284.7	249.7	248.3	720.8	705.5	8.81574	8.24786	8.06139	8.0874	8.23304	8.28055	9.31508	9.29943	A	P	P	P	M	P	P	P	noncoding	ENST00000542000	gencode	chr12	-	130639816	130646689	694	RP11-143E21.7						AGCTGAGAAACCAACTTTAGGAATAAAGACACTCTCTCCATGTCTG
ASPWP0002272	262.5	322.1	317.7	295.2	254	248.9	267.4	332.7	8.35629	8.71591	8.20448	8.13811	8.24376	8.28139	8.01561	8.28892	P	P	P	P	P	P	P	P	noncoding	ENST00000547824	gencode	chr12	+	42853167	42859930	2791	RP11-328C8.4						AAATAAATAAAGATTATGGGTATGGGGGAGCTGTGTGGGTGACACA
ASPWP0002338	38.1	45.8	55.9	61.1	66.2	66.7	53	55.7	6.04075	6.21335	6.29652	6.34133	6.50938	6.58552	6.20236	6.24045	A	A	P	P	P	P	A	P	noncoding	ENST00000536914	gencode	chr12	+	68383308	68628466	494	IFNG-AS1		It has been speculated there may be a regulatory regulationship between Tmevpg1 and Ifng to explain their reciprocal expression (Vigneau (2003) - http://www.ncbi.nlm.nih.gov/pubmed/12719555).				CTTCCATGGGTTGTGCCCTGAATCAATGCATTTATTAATTCTTTCA
ASPWP0002379	72	94.4	204.9	205.2	524.9	519.8	326.5	334.3	6.78021	7.06107	7.66973	7.69138	9.31705	9.35442	8.27061	8.29972	P	P	P	P	P	P	P	P	noncoding	TCONS_00006852	LincRNAs identified by Cabili et al	chr3	+	52279001	52279536	383	XLOC_002653						TTTCCTCTCAACCACCAGTGCCCCGCAAGCGTGGGTGAACAGTCCT
ASPWP0002411	97.2	68.8	88.7	89	88	84.8	91.8	90.2	7.13143	6.62678	6.73215	6.71189	6.83096	6.87833	6.72772	6.70576	P	M	P	P	P	P	P	P	noncoding	ENST00000542314	gencode	chr12	+	120639129	120648322	707	RP1-278C19.3						GGCATAAATCACAGGAATTGAAATGGGAAAAGCCAGCTTGGAAGTT
ASPWP0002412	123.3	110.6	155.2	149.4	136.7	134.8	145.5	146.7	7.4575	7.26895	7.33782	7.28417	7.36098	7.394	7.24601	7.22466	A	P	P	P	P	P	P	P	noncoding	ENST00000539446	gencode	chr12	+	120639158	120649315	827	RP1-278C19.3						TGCTCCCAGTTCACCTGCTTGTGCTAAGAAACAATAAAATACAAAT
ASPWP0002413	147.8	105.6	212.7	209.7	136	133.8	124.5	121.4	7.66705	7.18433	7.70366	7.70406	7.34987	7.37969	7.06423	6.99933	P	P	M	A	P	P	P	P	noncoding	ENST00000535200	gencode	chr12	+	120639173	120650941	1170	RP1-278C19.3						TCATTGGAGATTCACATCACATATAGGTAGAAAAGGCTCTGAGAGG
ASPWP0002462	317.6	884.2	1347.3	1283.9	2380.7	2167.3	1236.5	1202.7	8.62509	10.2218	10.0924	10.1007	11.4217	11.3073	10.0655	10.0502	M	M	M	P	M	M	P	M	noncoding	ENST00000426570	gencode	chr1	-	9720891	9722686	401	RP11-558F24.2						CTTGAATGGAAAGCCAAATCTCACCATGTAGGAAATGAAAGGGGAA
ASPWP0002471	51.5	46.2	53.9	56	58.6	58.3	54.9	55.3	6.37478	6.191	6.24671	6.25568	6.36722	6.40159	6.23157	6.2268	P	P	P	P	P	P	P	P	noncoding	uc021oga.1	UCSC_knowngene	chr1	-	9740902	9747627	526	BC038541						TTTCCCCAAGATGAGAAATCAGCCACCGGAAGTCACGCCGGACCTT
ASPWP0002526	110.6	151.5	199.4	192.9	332	336.6	198.2	190.8	7.32104	7.69555	7.63797	7.60672	8.66714	8.72917	7.63774	7.57281	P	M	P	P	P	P	P	P	noncoding	ENST00000428620	gencode	chr13	+	37496675	37497045	370	LAMTOR3P1						GCAATGCCAATACAGAACTAATTGTCAGCCTAGAAAAGAAACTTAC
ASPWP0002527	171.7	148.2	251.3	249.7	151.5	148.9	270.4	272.1	7.80803	7.66935	7.91394	7.91094	7.48461	7.51438	8.0482	8.05263	P	P	A	M	P	P	P	P	noncoding	ENST00000339626	gencode	chr13	+	41192874	41195485	1680	RLIMP1						AATTTCATATTCATTGTACTGACCGATGGCTCTCAGAGAATTTCAC
ASPWP0002597	202.2	229.6	283.9	281.5	200.2	191.4	207.4	223	7.92935	8.25861	8.05829	8.06193	7.87794	7.86207	7.68574	7.77397	A	M	A	P	M	M	P	P	noncoding	TCONS_00010873	LincRNAs identified by Cabili et al	chr5	-	1041183	1045593	715	XLOC_004700						TACACCAAGTCACTCCCACTCATTCAGATACAGGCTGGTCCAGCGA
ASPWP0002598	107.5	91.7	100.8	96.4	108.8	107.6	108.2	116.1	7.28544	7.00091	6.83869	6.77082	7.08341	7.13335	6.89554	6.95053	P	M	P	P	A	A	P	P	noncoding	TCONS_00010233	LincRNAs identified by Cabili et al	chr5	-	1041886	1042973	904	XLOC_004700						TTCGTTCACACACCCATTCACAAACCCAGTCGTTCATACACCCATT
ASPWP0002611	51.5	64.6	81.4	86.3	78.1	68.9	84.1	87.2	6.34398	6.5622	6.62389	6.65544	6.6791	6.5776	6.61987	6.64002	P	P	P	P	P	P	P	P	noncoding	NR_046243	RefSeq	chr5	-	50668570	50679166	6699	LOC642366						GTAGCCCCTCTATATCTGTCAAAGCATCTCAAATAACTCTAAGAAA
ASPWP0002622	167.9	209.8	321.1	310.4	313.3	279.1	283.9	290.7	7.79236	8.11728	8.2086	8.19408	8.55306	8.43941	8.09047	8.1101	M	P	M	P	M	P	P	P	noncoding	ENST00000529171	gencode	chr14	-	60706844	60715483	562	CTD-2184C24.2						ACCTGCCTGCAGATACAAACCCCACTCCCTGCGAAGATGGTGTACA
ASPWP0002625	69.4	68.4	67.7	72.7	72.8	71.2	65.9	66.7	6.68969	6.62608	6.459	6.47579	6.62348	6.63352	6.37218	6.38647	P	P	P	M	P	P	P	P	noncoding	ENST00000554086	gencode	chr14	-	61764881	61789512	781	RP11-902B17.1						TGAAGATACAGACTGGGAAACGTTAACACCATCAAGGAACTGGAGT
ASPWP0002626	8672.5	8383.9	26506.1	25480.4	19227.6	18655	56557	58290.8	13.0197	13.694	14.5629	14.5883	14.2293	14.2703	15.4944	15.4962	P	P	M	P	M	M	M	M	noncoding	uc001xfm.3	UCSC_knowngene	chr14	-	61769738	61789536	4499	BC050301						GTGTGTGTGTGTTTATTTTAAGCAATGCTTTTGGAGAAAGAAAAAA
ASPWP0002692	153.3	172.4	223.9	230.8	162.5	154.5	184.6	197.6	7.64337	7.85138	7.77343	7.80915	7.58137	7.56039	7.53424	7.61411	A	P	P	M	M	M	P	P	noncoding	ENST00000565098	gencode	chr14	+	21852450	21853079	629	RP11-524O1.4						TCTATGGCTTCCCCCAAATAACCGTTACTTCAGTTAATTAGAAACA
ASPWP0002693	536.2	786.2	1193.4	1143.9	1659.6	1591	1070	1022.6	9.33558	10.0861	9.93338	9.94191	10.9331	10.9006	9.88462	9.83194	P	P	P	P	P	P	P	M	noncoding	ENST00000480068	gencode	chr14	+	21867083	21867398	315	RP11-689J19.1						AACTGCGACAAGATGATCTGCTGCAATTGTTATGCTAGTGCACATC
ASPWP0002726	48.1	45.6	45.1	49.1	58.6	54.5	50.8	52.2	6.28702	6.16385	6.09674	6.10527	6.3321	6.30335	6.14786	6.16112	P	P	P	A	P	A	A	P	noncoding	ENST00000555871	gencode	chr14	+	61107447	61109307	572	RP11-1042B17.5						TTTGGGTCCGAAAACCAAAGCCAAGACCCCAGGAAGCGAAGAAGGA
ASPWP0002748	279.6	221.8	87.2	85.9	243	228.4	79.9	75.6	8.44841	8.2181	6.69817	6.67022	8.19889	8.13253	6.56376	6.50538	P	P	P	P	P	P	P	P	noncoding	ENST00000553732	gencode	chr14	+	76437266	76437930	580	RP11-270M14.5						AGAGAGGAGTTACCTGGAAGAGCTCGATCCTCTGCTCATTCCGCTT
ASPWP0002775	103.7	85.5	100.5	101	82.6	78.5	100	96.4	7.23599	6.91971	6.84842	6.83107	6.76585	6.76515	6.81505	6.76152	P	P	P	P	P	P	P	P	noncoding	ENST00000557223	gencode	chr14	+	105235685	105236608	663	RP11-982M15.2						ACAGCGTGGCTTCTCTCAAATGCACCCGAGAAATAAAAACCATTAA
ASPWP0002776	52	50.2	58.3	59.3	52.1	52.6	56.8	56.2	6.38059	6.25982	6.31709	6.29478	6.23416	6.28117	6.24346	6.21482	P	A	P	P	P	P	P	A	noncoding	ENST00000424435	gencode	chr1	-	154374803	154379040	1756	RP11-350G8.5						TAAAGCAGAAGTCTACAGGAGACCCACAGAATAAATATGTAAGGTT
ASPWP0002777	1332	1529.5	2621.2	2519	2723	2592.1	2075.1	1990	10.4893	10.8877	11.1284	11.1546	11.6088	11.6051	10.8792	10.8201	P	P	P	M	P	P	P	P	noncoding	ENST00000436275	gencode	chr1	-	154386844	154387613	769	RP11-350G8.7						TTCTTCAACACACCCAAAAAGATGACCGACTACACCAAGAAGTGAG
ASPWP0002787	60.2	66.8	65.3	72.9	68.1	64.1	70.4	70.5	6.5168	6.58061	6.41144	6.46653	6.47926	6.47672	6.4197	6.42191	M	M	M	M	M	M	M	A	noncoding	ENST00000560363	gencode	chr15	-	33010301	33011055	574	RP11-758N13.1						GATGGTTCTTCACAATTCACCCCCGCGAACAACGCACCCGAGCCTG
ASPWP0002821	3815.3	5474.8	13409	12432	4733.2	4242	8008.7	7637	11.9701	12.9028	13.5602	13.5387	12.5722	12.3873	12.712	12.6567	A	P	M	P	P	P	P	P	noncoding	ENST00000558607	gencode	chr15	-	52348871	52392720	635	CTD-2184D3.5						AACTCCCCCTCGGGCTCCCTCTGCTCGCCGGACCTCTCTGGGATGT
ASPWP0002849	41.1	52.1	57.7	57.8	64.3	61.1	56.7	61.6	6.05686	6.3272	6.31159	6.26761	6.45394	6.45511	6.26821	6.32522	A	A	P	A	P	P	P	A	noncoding	ENST00000469688	gencode	chr15	-	66738791	66739115	324	RPL35AP32						CAAATTCTGAAGCACTCTTCCTACTATGGCTATTGGAAACAGAATC
ASPWP0002859	59.3	55.8	51.9	49.9	70	62.7	48.3	49.2	6.52038	6.40248	6.21245	6.13546	6.52498	6.45709	6.09327	6.1333	A	M	M	A	M	M	A	M	noncoding	ENST00000561647	gencode	chr15	-	74445140	74471567	554	RP11-665J16.1						AGGAAAGAGAGAAGCTGCCTAAACCTTGGCCAAGCCAAAGCAGACG
ASPWP0002913	7431.1	5609.1	6436.9	6269.2	3674.6	3717.6	6511	6464	12.779	12.9618	12.3341	12.3814	11.9883	12.0608	12.4528	12.4487	M	M	P	M	P	P	P	M	noncoding	ENST00000436882	gencode	chr15	+	30022916	30023189	273	HMGN2P5						CCAAAACAGACCAGGCACAGAAAGCTGAAGGTGCTGGAGATGCCAA
ASPWP0002954	281.4	187.1	286	273.3	126.1	122.3	230.8	222.3	8.45617	7.97199	8.06543	8.03194	7.25263	7.25757	7.84229	7.78133	P	P	P	P	P	A	A	P	noncoding	ENST00000331871	gencode	chr15	+	58978609	58978816	207	RP11-123C21.1						TGGAAGTAACCCCTTCTGGGAACCCAGATCCTGTGCTTTACTCTGA
ASPWP0002988	99.5	77.3	150.1	142.5	157.7	156.6	144.9	142.9	7.1863	6.82041	7.30103	7.23931	7.54294	7.59365	7.25197	7.2148	P	P	P	P	P	P	P	A	noncoding	ENST00000563278	gencode	chr15	+	75660495	75661925	1430	RP11-817O13.8						ATGTCAGACAGCAGGAGGAATAAAAATGCTACTTGTGAAAACCCAG
ASPWP0002989	124.9	88.6	94.6	90.1	93.7	89.3	92.1	89.5	7.48805	6.98653	6.78025	6.71894	6.92511	6.93892	6.72613	6.69209	P	P	P	P	P	P	P	P	noncoding	ENST00000484355	gencode	chr15	+	75680607	75681169	562	RPL13P4						TTCACACAGCCCACATCAATTTTCAGCTCTTTGGCATATGGGCAAA
ASPWP0002990	63.7	83.8	91.7	96.1	85.8	86.7	80.6	82.3	6.62943	6.88569	6.74465	6.75897	6.82572	6.88542	6.58424	6.587	P	A	P	P	P	P	P	P	noncoding	ENST00000569073	gencode	chr15	+	75707778	75708361	270	CTD-2562G15.2						AAGGTGAAGAACAACCCAGAGAAGATCCGCAAGGTTGTATGCTAAA
ASPWP0003085	414.6	503.5	655.2	620.8	634.2	632.4	609.7	602.7	9.00148	9.35976	9.12538	9.10486	9.57461	9.62499	9.08602	9.07837	P	P	A	P	P	A	P	A	noncoding	ENST00000569940	gencode	chr16	-	50585734	50587851	1146	RP11-401P9.1						ATAATACTAGTTGGATGAGCCACTGTGTCTCCAGCCACTTAGTTGA
ASPWP0003121	69	75	82.3	77.8	105.4	93.3	90.8	92.6	6.74273	6.74606	6.63271	6.55827	7.06101	6.96929	6.71751	6.72019	P	M	P	M	P	P	P	M	noncoding	ENST00000563916	gencode	chr16	-	68848232	68857429	562	RP11-354M1.2						AAAGATGGGGGCTTCATTCACATCCAGCACATCCACGGTGACGGTG
ASPWP0003365	4569.1	5524.8	10824.6	10474.3	16007.2	15863.9	11763	11493.4	12.3436	12.9236	13.2487	13.2944	13.9962	14.0117	13.4082	13.3849	P	P	P	P	A	P	P	P	noncoding	ENST00000472363	gencode	chr17	-	26443264	26443432	168	RPS29P22						CTGCCAGTGTTTCCATCAGTACATGAAGGATATAGGTTTCATTAAG
ASPWP0003408	119.3	117.2	73.1	79.8	71.2	64.5	95.3	103.1	7.4003	7.33802	6.51359	6.5733	6.58693	6.50055	6.76494	6.80949	P	P	P	M	P	A	P	P	noncoding	ENST00000442146	gencode	chr1	-	212472836	212505055	387	RP11-384C4.7						TAGCCCAATTGACTTTTATATCCCAGTCTCTGTTATCCTGACCTAA
ASPWP0003409	120094	67716.3	92030.9	92233.4	115710	114723	90136.7	94147.3	16.8008	16.5771	16.4835	16.5096	16.6633	16.6829	16.3641	16.438	M	M	M	M	M	M	M	M	noncoding	ENST00000416139	gencode	chr1	-	212482392	212482860	468	RP11-384C4.3						GGCTCCTGATTACAATGCTTTGGATGTTGCCAACAAAATCGAGATC
ASPWP0003430	308.5	211.5	224.9	219.2	45	41.6	172.8	175.3	8.59459	8.13839	7.78849	7.75025	6.0344	5.9792	7.45107	7.45969	M	M	P	P	A	A	P	P	noncoding	NR_038439	RefSeq	chr17	-	48633567	48639469	1450	CACNA1G-AS1						CACCAGGGCATATGCAAAGTCACCATTCTGTGAAATATAAAAGCTC
ASPWP0003447	62.7	85.6	115	124.8	109.3	94.7	114.7	126.2	6.6344	6.89312	6.96274	7.04448	7.0646	6.93573	6.95301	7.03531	P	P	P	P	P	P	P	P	noncoding	ENST00000584614	gencode	chr17	-	64399755	64411091	616	RP11-4F22.2						GACTGTATTGTATGCCTTCTCCTTCAGTTTCACCAAGACTATTAAT
ASPWP0003463	68.6	53.5	110.2	109.1	244.3	256.8	124.6	122.4	6.73035	6.37851	6.93703	6.9203	8.20502	8.34121	7.06982	7.01337	P	P	M	M	M	P	P	M	noncoding	uc021uec.1	UCSC_knowngene	chr17	-	76220156	76220780	624	EPR-1						ATAAGAAAGCCATGTTGTTAAACAGTAGAGGAGCCAGGGACTCTGT
ASPWP0003534	59.1	64.7	67.1	70.7	68.5	68.1	69.4	65.8	6.51983	6.55383	6.44565	6.45306	6.51234	6.5378	6.42884	6.33551	M	P	P	P	P	A	P	M	noncoding	ENST00000580112	gencode	chr17	+	26073157	26081980	764	RP1-66C13.3						GGTCCACAACACCCAGATCAACAACTCTTAGGGGTCTGATGAGAGG
ASPWP0003624	38.7	45.4	54.9	59.2	85.8	81.1	63.8	65.6	6.04011	6.1769	6.25528	6.28923	6.82084	6.80648	6.34246	6.36309	A	A	M	P	P	P	P	P	noncoding	ENST00000413334	gencode	chr17	+	73334907	73335228	321	AC011933.2						TAAGTCGATTTTCCGGAAAAAGGCTGAAACCACAAAGAAGACTGTG
ASPWP0003632	185	196.3	229.1	222.2	97.7	94.2	135.2	131	7.89535	8.02705	7.814	7.77392	6.97468	6.96912	7.15275	7.10575	M	M	M	M	P	P	M	M	noncoding	ENST00000448147	gencode	chr17	+	79480088	79480210	122	RP13-766D20.1						CTGCCGCGCCGTGGGGAGGGCCCTGCTGCGCCCCGAAACTGCCTGA
ASPWP0003633	55	66.6	76	77.6	67.6	63.6	73.5	72.8	6.44515	6.60147	6.55879	6.55524	6.53275	6.53371	6.50009	6.48724	P	A	M	P	P	P	P	P	noncoding	ENST00000430912	gencode	chr17	+	79481072	79494269	361	RP13-766D20.2						GCGCCCCCAGGCCCAGAATCTCCGGGGGCCCGGGCAAGGCTGTCAG
ASPWP0003741	947.7	653.6	1211.8	1170.9	1347.7	1319.2	1299.7	1283.6	10.0169	9.7864	9.95542	9.97301	10.6519	10.6622	10.144	10.1488	A	P	P	P	P	P	P	P	noncoding	NR_038237	RefSeq	chr19	-	8439259	8455575	1034	RAB11B-AS1						TCACTTTTTAAAACAAACTGAGGGTAACTTACTAGATCTGTGAACT
ASPWP0003852	63.6	55.6	69	65.6	107	111.4	73.8	74.2	6.62214	6.39926	6.46035	6.39985	7.07155	7.1798	6.49127	6.47433	A	P	P	P	P	P	P	P	noncoding	ENST00000454104	gencode	chr1	+	9908375	9910212	424	RP11-84A14.5						TGAAGGCAGCAGCAAGTTCTTTGTGTAATAAATATTGCAAAGCGCA
ASPWP0003889	285.5	208.6	180.2	172.9	120.3	118.3	177.9	177.4	8.47426	8.12463	7.52553	7.48916	7.21406	7.25872	7.49756	7.48336	P	P	P	P	P	P	P	A	noncoding	ENST00000412712	gencode	chr2	-	8806765	8818464	953	AC011747.7						GGACAGAGATGTGCATGCTGTTATACACTCTATATTGAAATGATTG
ASPWP0003890	58.1	59.1	56.9	61.5	64.4	58.8	64	66	6.54362	6.4689	6.30248	6.34124	6.4495	6.43249	6.34421	6.37131	P	P	P	P	M	P	P	P	noncoding	ENST00000455965	gencode	chr2	-	8811113	8821993	794	AC011747.7						GTCCATTTACCCATCTCTGAGAGAAATGCAAGCTTTAAAAAAGGAA
ASPWP0003898	69.7	89	116.8	111.2	93.9	91.1	103.4	107.9	6.71076	6.96541	7.00448	6.94631	6.92171	6.93522	6.84332	6.86902	P	P	P	P	P	P	P	M	noncoding	ENST00000420452	gencode	chr2	-	16076386	16081704	1313	MYCNOS						CTAGGATCTTCACACCTCCCTCAAAATGTGTACATTTTTACTGATT
ASPWP0003899	836.1	1184.2	1844.7	1864.5	1238.9	1163.6	1853.3	1841.1	9.96252	10.5744	10.5975	10.6855	10.5324	10.495	10.7036	10.7118	P	P	P	P	P	A	P	P	noncoding	NR_026766	RefSeq	chr2	-	16080019	16081845	770	MYCNOS						GCGCCCCCCTTGTTTGAAAATAAATAAATAAATAAGTGCGAGCTAC
ASPWP0003900	60.3	68.4	66.6	70.7	114.8	101.1	88.7	85.3	6.55689	6.64085	6.43818	6.47543	7.15288	7.05935	6.69243	6.63974	P	M	P	P	A	M	P	P	noncoding	ENST00000439180	gencode	chr2	-	16080242	16081360	496	MYCNOS						TGTGTTGGGGAGGGGAGACCGATGCTTCTAACCCAGCCCCCGCTTT
ASPWP0003901	61.8	78.7	76.7	73	72.5	67.5	76.6	85.1	6.5948	6.78857	6.56736	6.51074	6.59198	6.5591	6.52076	6.6179	P	P	P	P	P	M	P	M	noncoding	ENST00000448719	gencode	chr2	-	16080306	16082371	389	MYCNOS						GGGGGGTCGAGTCGGGGCCGCCGAAGTAGAAGTCATCTTCGTCCGG
ASPWP0003968	507.6	730	906.5	869.8	995.2	973.6	848.3	827.4	9.26587	9.96314	9.60459	9.59504	10.2685	10.26	9.53835	9.51705	A	P	P	P	P	P	P	P	noncoding	ENST00000419682	gencode	chr2	-	85489266	85489390	124	AC093162.3						GACAGAAGGCTGTATCATTGGTTTTAATGAGTATACGAACCTTGTT
ASPWP0003982	945.8	732.6	1236.2	1181.3	631.2	620.9	1394	1358.3	9.89562	9.96649	9.97896	9.98289	9.57648	9.59619	10.263	10.2406	A	P	P	P	P	P	P	P	noncoding	uc002tcp.3	UCSC_knowngene	chr2	-	105880846	105882690	1844	LOC644617						CCCGATTGGGTCCCAGATACACAAAATGTACAAATGTAAACTTGCT
ASPWP0003997	33.4	33.1	48	53.4	148.1	149.9	135.3	141.9	5.84569	5.83747	6.15568	6.20441	7.45467	7.52276	7.16064	7.21298	A	A	P	P	M	P	M	M	noncoding	NR_036580	RefSeq	chr2	-	115901624	115918920	744	LOC389023						GAGCTTCCTTGCAAGTAAGTGAGTGAGCCAATCAAATAATTTATGT
ASPWP0004024	58.1	50	91.5	93.9	68.4	67.8	140	144	6.514	6.29103	6.74277	6.74037	6.51973	6.55531	7.2158	7.22867	P	M	M	A	M	M	P	A	noncoding	NR_027433	RefSeq	chr2	-	171568948	171571077	2129	LOC440925						TAATGTTGAGAGCGTCCATTAAAAATGCAATGCTGGGAGATCAAAG
ASPWP0004067	95.2	76	112.9	112.7	77.6	79.2	137.1	134.3	7.1056	6.76125	6.96381	6.9542	6.70283	6.75886	7.19068	7.11582	A	M	M	M	M	M	P	M	noncoding	TCONS_00001546	LincRNAs identified by Cabili et al	chr1	-	84542061	84543595	1296	XLOC_000889						GGGAATCTTTCTGGTATCAGAATATTCATACTACTGTCATTGGGAT
ASPWP0004138	58.4	84.8	91.5	90.5	85	83.3	95.8	97.1	6.54836	6.90648	6.73738	6.71706	6.80423	6.84465	6.77647	6.78185	P	A	P	P	P	P	P	P	noncoding	ENST00000449397	gencode	chr2	+	44393404	44394082	678	AC019129.2						CACAGTTAATAAGATCTGGGGTGAAAAGAAGATACGGTTTTTTGGT
ASPWP0004244	69.7	70.1	54.9	55.5	75.3	64.8	54.2	52.6	6.71476	6.66894	6.27179	6.24061	6.64103	6.5452	6.20069	6.18159	A	P	P	P	P	P	P	P	noncoding	ENST00000440371	gencode	chr2	+	182547839	182550434	635	AC013733.3						AAGAAGCAAGCAAACAAAAATCCTCGGTAGCTGTGTGTAGCTTCAG
ASPWP0004328	368.6	462.8	822	747.8	585	546.3	711.5	676.2	8.84169	9.25956	9.45668	9.38351	9.47253	9.42388	9.29704	9.24607	A	P	P	P	P	P	P	P	noncoding	ENST00000443161	gencode	chr1	+	39339113	39341898	424	RP5-864K19.4						CTCTTCCTCTTCCGGCCCCCGTAGCAATTAGGTTTCTTTGCAGGAG
ASPWP0004329	74.1	69.4	73.2	77.3	74.8	72.6	81.5	81.1	6.8024	6.64341	6.54476	6.56303	6.62945	6.66415	6.60003	6.5843	P	P	P	P	P	P	P	P	noncoding	ENST00000456813	gencode	chr1	+	39325754	39341896	441	RP5-864K19.4						ATTTAGTCAGCCATCTTAGCTCTGATCCACATCAAATAAGAGGCAG
ASPWP0004330	74.2	68.3	62.1	65.1	54.5	54.2	71.8	71.7	6.75979	6.63068	6.39884	6.3909	6.27555	6.32845	6.48064	6.44949	P	P	P	P	P	P	P	P	noncoding	ENST00000433671	gencode	chr1	+	39325671	39385068	631	RP5-864K19.4						GAAGACAGCTGAAGATGATCAAAATGATCTAAACCTCCTAAATGGC
ASPWP0004531	104.8	148.2	161.8	168.7	146.6	144.3	165.9	168.2	7.23462	7.66821	7.39149	7.43148	7.45304	7.47135	7.41724	7.41539	P	P	P	P	P	P	P	P	noncoding	ENST00000422408	gencode	chr22	-	39063866	39065832	604	RP3-508I15.9						TATGACCAGCTCTGCCCTCAATAGCGGCTCAACACAGGGAGACCTT
ASPWP0004532	78.6	64.7	67.5	65.9	54.3	52	105.8	104.5	6.85154	6.57908	6.46892	6.42266	6.28137	6.29062	6.8839	6.85092	A	P	P	P	P	P	P	P	noncoding	uc003awd.3	UCSC_knowngene	chr22	-	39066472	39077825	1325	BC036921						CCCCAAGTTATCATTTGCTTAATATGGAGCTACATATGTTGTGGAA
ASPWP0004533	49.1	50.8	47.4	53.4	57.1	55.7	49.4	48.6	6.28598	6.30734	6.13674	6.20126	6.26129	6.28728	6.08648	6.09465	M	P	P	P	M	M	P	A	noncoding	ENST00000412067	gencode	chr22	-	39071818	39077792	738	RP3-508I15.9						TGCTGGTCATGGGGGGATCCACACCATTGTGACAACGAAATATGCC
ASPWP0004539	74.2	70.4	61.7	64.9	66.8	65.5	60.5	59.9	6.79325	6.67939	6.35631	6.38697	6.49996	6.56264	6.28443	6.27136	A	A	A	A	P	P	P	P	noncoding	ENST00000415054	gencode	chr22	-	41565193	41579148	357	RP1-85F18.6						GGCACATACACATCAATCAGTATTTGGTGATCCCTATACGTTTTTA
ASPWP0004540	82.9	72.4	66.8	70.8	91.1	82	99.3	99.7	6.94133	6.69498	6.43542	6.47576	6.88476	6.82755	6.82016	6.81203	P	P	A	A	P	P	P	A	noncoding	ENST00000420537	gencode	chr22	-	41570594	41593460	457	RP1-85F18.5						ACCCTGAGAGGAATTACTCTTCAATTCTCCTGGCTTTCGTTATCAA
ASPWP0004608	64.3	99.8	131.5	143.9	109.2	101.6	133.6	140.7	6.6237	7.10192	7.12347	7.23263	7.09665	7.07464	7.14104	7.19076	M	A	M	P	P	A	P	P	noncoding	ENST00000419644	gencode	chr1	-	23162205	23163342	480	RP11-69E9.1						ATTAAAACGCCTTTTCTCCTCATTTGCCCAACATCTCAGGAGAAAG
ASPWP0004676	41.7	51.5	200.2	200.1	222.6	221.3	60.5	62.4	6.14484	6.33791	7.64953	7.65945	8.05727	8.09441	6.31727	6.32943	A	P	P	P	P	P	P	P	noncoding	ENST00000446654	gencode	chr1	+	57004123	57004583	460	RP11-213P13.1						ATGATCAGAAAAAGAAAGCCAAAGAGTTCAACTGAAGTGCCAGCCT
ASPWP0004678	46.2	56.1	54	54.4	57.4	52.5	52.6	55.2	6.23304	6.39079	6.23542	6.20328	6.30582	6.23104	6.19107	6.2142	A	P	P	A	P	A	A	P	noncoding	ENST00000424112	gencode	chr3	-	13518481	13521553	515	HDAC11-AS1						GGAGGCCAGAAGGAGCTTGCATTCAAATAAGAAAATATATTTTCTC
ASPWP0004683	83.2	105.7	138.9	155.4	170.2	163.5	137.2	148.9	6.95369	7.19583	7.19856	7.3346	7.65351	7.65091	7.18956	7.25326	P	P	P	A	P	P	A	A	noncoding	NR_034014	RefSeq	chr1	+	59250822	59365384	1123	LOC100131060						ATCCAGAGCTGCCAAACACATCCTCCTCCATGAGTCTTGCTTTGTG
ASPWP0004684	68.8	57.7	65.4	65.7	55.9	58.2	91.4	88.7	6.74483	6.44952	6.43788	6.41887	6.2975	6.39708	6.71405	6.6767	P	P	P	P	P	P	P	P	noncoding	ENST00000419531	gencode	chr1	+	59250831	59366668	2273	RP4-794H19.2						GCTGCAAAACCAATTCTGATCACTGCTCTTATGGTTTGTAATACAT
ASPWP0004819	110.3	94	104.8	108.2	109.6	109	147.2	148.2	7.2843	7.048	6.88908	6.90547	7.11666	7.1651	7.26097	7.25849	P	P	P	A	P	P	A	P	noncoding	ENST00000566372	gencode	chr3	-	160471215	160472930	1715	RP11-16N11.2						GGTGGAAATATGCTTTGACATTTACATCTAAGTGTTCATCCGTGAA
ASPWP0004829	56.1	72.2	63.8	62.6	48.5	50.8	54.2	56.6	6.45594	6.45097	6.41117	6.3694	6.13703	6.22289	6.20469	6.22301	A	M	P	P	A	A	P	A	noncoding	uc003fjj.3	UCSC_knowngene	chr3	-	178819154	178865761	350	BC032034						GGACTGGTGCTTGGGAATCACTACTTAGAAGATAAAAATATGATCT
ASPWP0004898	381.7	377.1	449.3	438	751.7	732	389.6	390.5	8.82113	8.94859	8.64958	8.64757	9.85789	9.84307	8.50654	8.52114	P	P	P	P	P	P	P	P	noncoding	ENST00000445600	gencode	chr1	-	1980641	1981090	320	RP11-547D24.3						TGCCACCACCCACTCACACGTTTTAAATACAAGCCGTCGGTTCTCA
ASPWP0004913	73.3	100.9	132.8	138.4	111.1	102.2	112.9	115.1	6.78514	7.13787	7.14498	7.20184	7.11505	7.08072	6.95256	6.95607	P	A	P	M	P	P	P	P	noncoding	ENST00000469484	gencode	chr3	+	55521726	55522336	500	WNT5A-AS1						AGCAGATTTCCACGCGATCCTGTGCCCCGCAAACAGACTGACCGAC
ASPWP0004920	108.2	101.3	135.4	139.4	134.3	108.4	129	139.2	7.27933	7.14025	7.15761	7.18314	7.34479	7.08992	7.10966	7.17418	P	P	A	P	P	P	A	A	noncoding	ENST00000470828	gencode	chr3	+	64160076	64160823	747	RP11-129B22.6						CACTAGAGTCTCCTACAATCAAGTCAAATCAAACTGTTTCCAAAGA
ASPWP0004921	55.3	56.2	53.4	54.2	59.5	58.6	56.4	58.7	6.46224	6.40156	6.25293	6.21858	6.37604	6.4299	6.25046	6.27276	P	P	P	P	A	P	P	P	noncoding	NR_046702	RefSeq	chr3	+	64173219	64187236	3101	PRICKLE2-AS3						ACCATATTACAAGGCAACAACTGTTCTAAGCTGGAACTAGAGCATG
ASPWP0004940	100.9	168.6	225.5	217.1	157.3	156	252.8	237.7	7.19319	7.81847	7.79181	7.75179	7.53687	7.57389	7.9612	7.87619	P	P	P	P	P	P	P	P	noncoding	ENST00000482027	gencode	chr3	+	119747586	119748715	1129	RP11-767L7.1						TATGTTACTTATGGTCATTAACTGTTTTGGAAGAACAGGGAGCTTC
ASPWP0004943	67.9	59.6	79.7	77.5	105.3	103.8	130.8	131.3	6.67512	6.44754	6.60761	6.54358	7.0514	7.09402	7.12738	7.10649	P	M	A	M	M	A	M	P	noncoding	ENST00000469070	gencode	chr3	+	119814116	119818033	982	RP11-18H7.1						TGCCCAGAGTAACAAGATGTGGCATAGTTGGTTATGTGTCTTATAA
ASPWP0004956	61.3	81.5	103.3	112.8	97.1	89.3	118.7	122.6	6.55726	6.84256	6.85737	6.95095	6.94161	6.8543	7.00364	7.00028	M	M	M	M	M	M	M	M	noncoding	ENST00000485218	gencode	chr3	+	127794652	127797899	588	RUVBL1-AS1						ATAGGAGGAAAATTAAAATAATCCCACCTTCCTACCTATCCAGAAC
ASPWP0004968	466.9	1578.8	2409	2235.1	3598.1	3368.4	2261.5	2159	9.01374	10.9583	10.9927	10.9556	11.947	11.9221	10.9978	10.9502	A	M	P	P	P	P	P	P	noncoding	ENST00000487630	gencode	chr3	+	138515692	138516082	390	RP11-117F22.1						ACAGATTCCTGACTATGATGCTTTGAATGTTGCCAACAAAACTGGA
ASPWP0004969	1562.1	6532.7	8856.1	9022.3	9243.3	9030	8987.4	8755.8	10.7592	13.3727	12.8939	13.0302	13.2259	13.2333	12.899	12.8641	P	P	P	P	M	M	P	P	noncoding	ENST00000495704	gencode	chr3	+	138543904	138545171	1267	EEF1A1P25						TATCCTCCTCTGGGTCATTTTGCTGCTCGTGATATGAAACAGAGTT
ASPWP0005014	759.6	1001.6	1477.5	1498.2	2012.9	1721.6	1652.2	1800.3	9.80331	10.3399	10.257	10.3334	11.1608	10.9768	10.5301	10.673	P	P	P	P	P	P	P	P	noncoding	ENST00000536678	gencode	chr1	-	2113232	2115492	2260	RP11-181G12.2						GACACAGCCATGCTCTCCCACTCACCCACAATAGGGTCTGAATGTG
ASPWP0005017	68.2	59.8	81.2	90.3	91.5	83.5	87.2	84.2	6.72157	6.46929	6.62391	6.70772	6.85321	6.8148	6.68729	6.61298	P	P	P	P	P	P	P	P	noncoding	NR_038289	RefSeq	chr3	+	197025117	197030621	1703	DLG1-AS1						CTAAATCAGCATAGGACTAATAACTGCCTCCCGTGTAAACTGGTCT
ASPWP0005068	49.8	51	62	59.9	66.7	64.5	67.7	64.2	6.36467	6.3251	6.37806	6.3131	6.5148	6.53471	6.41134	6.33936	A	P	P	P	P	P	P	P	noncoding	ENST00000563833	gencode	chr4	-	103421997	103422476	479	AF213884.2						GCATGGATCCAAGCATGCCAGATATAAAAATAAAGCTCATCTGTAT
ASPWP0005096	49.1	49.2	53.5	57.1	64.5	60.2	46.8	45.9	6.31552	6.27424	6.23747	6.27053	6.46195	6.43013	6.08023	6.06723	P	A	M	P	A	P	A	A	noncoding	uc003ike.3	UCSC_knowngene	chr4	-	146418229	146424123	1085	BC042377						GGACAGATAATCCAAAGCAGCCTTACTAGTAATTAACTATTGCTTC
ASPWP0005097	60.8	56.5	64.4	64.5	75.6	71.6	59.8	59.3	6.56229	6.41762	6.40408	6.38319	6.62317	6.66457	6.28384	6.26672	M	P	M	P	M	P	P	M	noncoding	ENST00000513542	gencode	chr4	-	146435766	146438270	481	RP11-301H24.4						CTCTTCACAGCTGGACTTGTAAAGGAAAATAAACTTGTCACATTCA
ASPWP0005122	76.6	73.6	109.5	108.2	71.7	67.4	103	106.4	6.85241	6.74205	6.93645	6.90038	6.61479	6.58701	6.85777	6.86434	P	P	P	P	A	P	M	P	noncoding	ENST00000514984	gencode	chr4	+	1243897	1244975	533	CTBP1-AS1						TATCATGACTTCTATTTGGCACCGGCCCGTCTGTCCACTGTCCTGG
ASPWP0005174	50.7	47.4	110.1	110.8	142.9	146.1	128.7	130.2	6.33252	6.23832	6.94512	6.92887	7.42641	7.48231	7.11059	7.09652	M	M	P	P	P	P	P	P	noncoding	uc003hro.3	UCSC_knowngene	chr4	+	89206093	89252573	1654	BC027846						CTGTTCAACTCACTCTGGATACACTCAATAAATATAACTCAGACTG
ASPWP0005235	58.1	76.6	100.8	108.9	96.3	88.4	100.2	110.2	6.51438	6.82148	6.84618	6.89328	6.95999	6.90462	6.82787	6.89941	P	P	P	P	P	P	P	M	noncoding	ENST00000503505	gencode	chr4	+	157762510	157763388	267	RP11-154F14.2						TATTGAAATTGGTCATTTTGTTTCTCCCACAGCTTGTGCTCTGGGG
ASPWP0005236	36.8	63.5	61.6	65	89.2	84.5	61	56.2	5.99401	6.53514	6.36404	6.37528	6.86086	6.8655	6.30538	6.2222	A	A	P	A	P	P	M	P	noncoding	ENST00000508378	gencode	chr4	+	157893782	157894108	326	RP11-612J15.3						AATCATTGTCAATGTGTTAAAGGCACAAGCAGAGAGTCAGAAAAGT
ASPWP0005238	98.7	170.1	225.9	234.9	215.6	196.1	227.7	231.7	7.16405	7.82227	7.76517	7.82512	7.97907	7.89032	7.79905	7.811	M	P	P	P	M	M	P	P	noncoding	ENST00000504017	gencode	chr4	+	177590771	177627223	307	RP11-313E19.2						CATGCTGAGACTCGGGAGGTGGTGATTTGCCTAGGGACACAGAAAA
ASPWP0005239	144	118.9	114.1	110	112.3	103.7	68.2	66.2	7.63283	7.36915	6.98583	6.93122	7.13271	7.1014	6.41173	6.33119	P	P	M	P	P	P	P	P	noncoding	ENST00000509194	gencode	chr4	+	177590771	177627299	332	RP11-313E19.2						GAGACAATGTGTGGCAGATGCTTGGTGCTTTGTAATATTTAGTAAA
ASPWP0005278	67.6	77.8	82.8	88.2	101.6	94.3	89.8	91.2	6.64557	6.78853	6.64885	6.67687	7.00845	6.97251	6.6697	6.6834	A	A	P	M	P	P	M	M	noncoding	ENST00000507514	gencode	chr5	-	75987263	76012040	600	CTD-2384B11.2						CTCCAGCCATCATCATCAATGTATTAAACAGGAACACTGAGTTAAA
ASPWP0005293	94.4	76.1	53.2	56.1	37.9	39.2	46.2	42.7	7.09843	6.72931	6.23286	6.24384	5.81684	5.92501	6.0511	5.98887	M	M	M	M	A	A	A	A	noncoding	ENST00000513899	gencode	chr5	-	82837295	82877139	453	VCAN-AS1						TTAAAAGAATCCTGTGGGGACATTACAGATGAGCCGACGTCTATTC
ASPWP0005303	172.3	129	187.1	183.2	132.7	129.7	173.2	171.8	7.82631	7.48334	7.56682	7.55646	7.31963	7.33238	7.45653	7.44278	M	M	P	P	M	M	M	M	noncoding	ENST00000509173	gencode	chr5	-	108230047	108230329	282	RP11-47F1.1						ATCCTCACATGTTATCAGTGAAGAACTGCTTCATTCAGGGCTCAGT
ASPWP0005304	149.9	118	152.2	146.8	125.4	122.9	156.1	154.7	7.63962	7.36619	7.31806	7.2772	7.27364	7.28898	7.35395	7.32	A	M	P	P	P	P	P	P	noncoding	ENST00000314747	gencode	chr5	-	108387012	108388158	1146	CTC-298B17.1						TCTTCAAGTCTATCTTTGAGGTGACCTTGCTGATCCAGTGGTACAT
ASPWP0005322	159	123.5	301	285.3	642.9	627.4	300.1	292.8	7.74484	7.41445	8.13579	8.0915	9.60597	9.60586	8.16681	8.14659	P	P	P	P	P	P	P	P	noncoding	NR_026763	RefSeq	chr5	-	135465202	135470579	1827	SMAD5-AS1						TATGACTCCTCCAGCAGAGTCCTTGGAAACAATAAAGCTTCCTTTC
ASPWP0005465	48.3	42.6	45.4	43.5	59.6	57.4	52.6	48	6.30055	6.12036	6.11903	6.05158	6.37669	6.40541	6.19171	6.11281	A	A	P	A	A	P	P	P	noncoding	ENST00000422040	gencode	chr5	+	140997980	141006048	622	AC008781.7						CCTTTAGGTATTGCCTGAAAGGAGCACAAGAAAACTATAAATGTTC
ASPWP0005508	261.1	179.3	118.1	118.8	194.8	187.7	95.2	91.7	8.35637	7.91945	7.01993	7.02262	7.84936	7.84834	6.7622	6.71449	P	P	P	P	P	P	P	P	noncoding	ENST00000523026	gencode	chr5	+	179684679	179685366	687	RP11-252I14.2						CGTGAATGTAGGAAATGTGGGAAACGATTCAGTTTTTGTAGTTACT
ASPWP0005509	58.2	50.1	49.1	50.6	63.3	59	53.1	53.2	6.51395	6.24757	6.17916	6.15818	6.41463	6.38628	6.20719	6.18924	P	P	P	M	P	A	P	P	noncoding	ENST00000504573	gencode	chr5	+	179720244	179722253	393	CTB-129O4.1						GCCGGCCTTTGGGGACTAGAAGAGTGGGAACAATGGTTGACAAATG
ASPWP0005556	279.5	287.1	635	607.5	935.6	911.2	987.2	956.2	8.4431	8.56732	9.09167	9.07337	10.1893	10.1814	9.75232	9.72285	A	P	P	P	P	P	P	P	noncoding	ENST00000453556	gencode	chr6	-	36059767	36060423	656	RP1-179N16.3						TTCCCATGCTCTAGCACTGAAACATGCAAATGTGAAGCCATCTGAA
ASPWP0005557	64.2	57.5	53.5	51.6	67.7	65.6	53.4	51.9	6.60068	6.4635	6.23959	6.17288	6.51802	6.53903	6.18253	6.13758	A	P	A	A	P	P	P	P	noncoding	ENST00000526611	gencode	chr6	-	36114474	36164980	587	RP1-179N16.6						TAACTACTATAGTGTACCACACAAGGAGAGAGCAGCATTAGAGAGG
ASPWP0005561	174.7	192.5	281	295.7	125.6	122.2	285.3	304.9	7.8446	7.98426	8.03031	8.11319	7.27175	7.28243	8.10385	8.18404	P	P	P	P	M	P	P	P	noncoding	uc003orh.1	UCSC_knowngene	chr6	-	41757633	41760146	2513	DQ592954						CATTAAAATCCATGTTTTGGGGCTTGTTTTTGTCTCTCAAGTGTGA
ASPWP0005587	2306.4	1927.1	2045.1	2014.8	2067.2	2097.2	2146.2	2152.9	11.2151	11.3256	10.7445	10.7976	11.1981	11.2551	10.922	10.936	P	P	P	P	P	P	P	P	noncoding	ENST00000434672	gencode	chr6	-	108939202	108939488	286	SUMO2P8						GGCAACCAAATCAATGAAAAAGACACACCTGTACAGTTGGAAATGG
ASPWP0005600	47.5	56.3	71.9	75.3	72.4	69.2	72.4	71.8	6.2418	6.42464	6.51397	6.52294	6.63106	6.59662	6.50402	6.45249	A	P	P	M	P	M	P	M	noncoding	ENST00000455534	gencode	chr6	-	135516220	135517133	449	MYB-AS1						TCTCCTTACAGTATGACCACACAACAGGAGAAATTGCAAAACATTA
ASPWP0005735	42.8	46	57.3	58.9	59.1	53	63.6	65.7	6.18144	6.18392	6.30981	6.31296	6.35606	6.29546	6.35998	6.38241	A	A	P	P	P	A	P	P	noncoding	ENST00000521888	gencode	chr6	+	114292658	114314520	590	RP3-399L15.3						GGCACCGCTCGGGTTTTAATAAGCATCTGTGGAGCTCATTTATAAG
ASPWP0005736	50	56.9	60.6	62.3	62.6	57.6	61.7	64.6	6.33555	6.4071	6.36023	6.34361	6.44109	6.36896	6.3245	6.353	M	M	M	M	P	M	M	M	noncoding	ENST00000522844	gencode	chr6	+	114292681	114317033	808	RP3-399L15.3						GGCCTGGGCAGATGACGCAAGAGGTGCCCATTACATCCCTCTAGAG
ASPWP0005745	380.9	282.2	231	220	55	55.6	214.7	214.1	8.88548	8.54848	7.80919	7.76064	6.29562	6.38177	7.75905	7.73938	P	M	M	P	P	P	P	P	noncoding	ENST00000435287	gencode	chr6	+	132272085	132398533	495	RP11-69I8.3						GTAACTTGGACAACCTGAGGCATTAATTGAGGATCAATATGATGAC
ASPWP0005771	52.9	46	49.2	52.2	61.4	58.2	51.9	54.3	6.33656	6.13786	6.18194	6.18298	6.38951	6.35746	6.15298	6.16883	A	A	P	M	P	M	P	M	noncoding	ENST00000422894	gencode	chr6	+	170584461	170588557	318	RP5-894D12.3						ACGATCAGGTGCATGGCAGGGGCTTGTCCGCAGGACCGGAACCTTG
ASPWP0005800	237	225.2	497	477.9	342.7	318.1	171.1	172	8.20036	8.24145	8.78661	8.76885	8.72516	8.66216	7.44168	7.43488	P	P	P	P	P	A	P	P	noncoding	ENST00000433005	gencode	chr7	-	17325898	17338981	540	AC003075.4						TTGCGACTGGCGTAGGTGATGTTGGCGCTGCTGCTGTTCATGGTGC
ASPWP0005802	369.7	430.9	594.3	724.5	478.7	470.2	1700.3	1996.1	8.81577	9.11108	8.97809	9.30031	9.12204	9.16571	10.5579	10.8199	M	M	M	M	M	M	M	M	noncoding	ENST00000447057	gencode	chr7	-	18931718	18939056	313	AC004744.3						CGCAGGTCTCCTATTTCCTAGTTTGTGTTTCTTCCAATAAACTCCT
ASPWP0005912	50.7	54.2	56.4	60.2	55.2	53.4	56.1	60.6	6.37966	6.34628	6.26814	6.32139	6.3041	6.30859	6.24975	6.29609	P	P	P	P	P	P	P	P	noncoding	ENST00000414927	gencode	chr1	+	201862969	201869106	494	RP11-307B6.3						ATCAGACCCAGACAGGGAGGGGCTGCTGATGCTGGTAGAGACAGAG
ASPWP0005928	47.9	66.5	74	77	71.2	70.5	78.8	78.2	6.24529	6.59623	6.54781	6.55387	6.58043	6.60448	6.55228	6.53393	P	P	A	P	P	A	P	P	noncoding	ENST00000430583	gencode	chr1	+	202880939	202881859	920	RP11-38O14.1						ATGACTCTGTGAATAAGACTGCCATTCAGAAATACCATCCTACGAA
ASPWP0005929	58.4	50.1	49.4	51.6	49.4	47.4	43.6	44.4	6.49536	6.29029	6.17699	6.18341	6.14381	6.15292	6.01239	6.03324	M	M	P	A	P	A	A	A	noncoding	ENST00000419944	gencode	chr7	+	19152096	19153894	1711	AC003986.6						GCTTTCACTAACCTTTTAATACAAGTCAATGCTGCAGACTCCTTAT
ASPWP0005930	141.6	124.2	157.3	152	70.9	79.2	246.5	239.2	7.49338	7.43089	7.35926	7.30721	6.55039	6.77276	7.9241	7.88096	P	P	P	P	A	A	P	P	noncoding	ENST00000417460	gencode	chr7	+	19159555	19161539	692	AC003986.7						CACTTGTATCAAAGAGTTGCTGGAATAACTGATGAAAGAATGCAAG
ASPWP0005948	62.1	115	129.7	131.6	111.3	103.6	135.7	132.3	6.5553	7.32225	7.10643	7.13148	7.11062	7.07846	7.15808	7.10054	A	M	M	P	M	A	M	M	noncoding	ENST00000423237	gencode	chr7	+	42152963	42153219	256	HMGN2P30						TACAGAAAATGGAGTTGCCAAAAAAGACCAGGCCCAGAAAGCTGAA
ASPWP0006054	100.2	93.4	126.5	124.3	251.8	242.2	103	101.2	7.18925	7.04182	7.09795	7.0735	8.25085	8.23493	6.86183	6.82058	P	P	M	P	P	P	P	P	noncoding	ENST00000520383	gencode	chr8	-	9515804	9515948	144	RP11-1081K18.1						GAGGCAGCGGCTGGAGGAGCGGACGGGCCCCGCGGGGCCCGAGGGC
ASPWP0006120	67.5	56.7	53.5	51.9	110	111	78.2	73.8	6.70348	6.4198	6.25372	6.19309	7.1092	7.17913	6.55361	6.4976	P	P	P	P	P	P	P	P	noncoding	ENST00000564694	gencode	chr8	-	101925474	101926616	1142	RP11-521I2.3						CCTTTAAAGCAAAACACTAACCATGAAGAGTTTTACTTTTCCCAGG
ASPWP0006138	96	123.3	72.7	75.3	140.7	132.6	67.1	69.6	7.0466	7.41221	6.5177	6.52924	7.395	7.35081	6.39534	6.42065	A	P	P	M	P	A	P	M	noncoding	ENST00000519071	gencode	chr8	-	128712852	128746213	791	RP11-1136L8.1						GAGAGTTGAGAGCCAAAACTGTACCCTTATCACCTGTCAGTAACTT
ASPWP0006149	47.9	52.5	61.2	62.6	64.8	57.8	77	80.6	6.25574	6.32972	6.3704	6.37415	6.48216	6.3719	6.54367	6.5618	P	P	P	P	P	P	P	P	noncoding	ENST00000519568	gencode	chr8	+	10587087	10628902	251	CTD-2135J3.3						ATGAAGTGACTGTGTGTGACTCCTCAAAACAAAGGGATTGTGGAGA
ASPWP0006185	122.9	158.9	221.6	230.8	196.7	185.1	219.8	232.2	7.46398	7.75322	7.77153	7.82229	7.85514	7.82787	7.78527	7.83755	P	P	P	P	P	P	A	M	noncoding	ENST00000528407	gencode	chr8	+	38279406	38283614	534	RP11-350N15.4						ACCCCGGCTGTGTTCTCCAAGCCTGGCTCTTCCCACTAAACTCATT
ASPWP0006214	357.8	389.5	459.7	438.4	504.9	499	345.2	335.9	8.53479	8.99068	8.68554	8.64778	9.26849	9.29811	8.33989	8.30301	P	P	P	P	P	P	P	P	noncoding	ENST00000520874	gencode	chr8	+	108995343	108996193	850	KB-1296F8.1						AGAAGTTTGCAGCAAATACTGGGAAAGCCAAGGACATTCCTGTCTT
ASPWP0006337	73.2	102	130.4	126.6	109.4	100.3	112.3	126.7	6.80678	7.12902	7.11948	7.07877	7.07295	7.0346	6.9501	7.05313	P	P	P	P	P	P	P	P	noncoding	ENST00000578935	gencode	chr9	+	21995480	21996012	435	RP11-149I2.4						CTGGAAATGTGGCCCGCTTCTCAGTGGCTTCCTGTTCATGCGCTTG
ASPWP0006371	82.2	125	206.9	180.3	160.9	157	181	202.1	6.93714	7.41993	7.67394	7.48785	7.55803	7.57345	7.50338	7.64163	P	P	P	P	A	P	P	A	noncoding	uc004amd.3	UCSC_knowngene	chr9	+	84304627	84391814	1448	BC036431						CCTCATTGATTGAATTGGTGTACTTCTCCTCCCTTCCTATAGCATT
ASPWP0006377	62.9	94	130.5	140.1	90.7	76.4	119.1	123.3	6.64048	7.00365	7.1105	7.18702	6.8786	6.71637	7.02069	7.01119	P	P	P	P	P	P	P	P	noncoding	NR_049794	RefSeq	chr9	+	89563612	89616948	4388	LOC100506834						ATCTCAGCAGAATGTGAAGTTATGTTCCCCCTTTGTATCCATTTTT
ASPWP0006452	1241.3	1310.5	2024.6	1928.2	2321.5	2295.9	1912.2	1865.7	10.1173	10.6792	10.7285	10.7313	11.3792	11.4089	10.7586	10.729	A	P	P	P	P	P	A	P	noncoding	ENST00000429006	gencode	chrX	-	69157015	69157867	852	RP11-237F13__B.2						CAGGAATGGCCTTTTTCAAAATGAGAGGAATGTTCTTTGAAGATCA
ASPWP0006454	287.2	415.7	426.5	430	363.6	393.7	444.9	494.5	8.36164	9.0811	8.5699	8.61797	8.78271	8.96416	8.64927	8.79795	M	M	M	M	M	P	M	M	noncoding	ENST00000424211	gencode	chrX	-	69672807	69675676	432	DLG3-AS1						GCCCTAGGGGACAAAGGGGAGGAGGAGGCGAAAGAAGTCGGGAATG
ASPWP0006455	51.7	53.2	50.2	51.7	54	51.8	57.1	58.1	6.34143	6.35897	6.18489	6.17699	6.25651	6.26911	6.26092	6.2586	M	M	P	A	M	P	M	M	noncoding	ENST00000431103	gencode	chrX	-	69672811	69675844	395	DLG3-AS1						TGAGGCACTGAAGGAGCATGGGGGGAGGGGAACGGAAAGGACAAAG
ASPWP0006659	596.8	1336	1504.8	1416.1	1759.2	1714.8	1401.1	1340	9.24301	10.7015	10.2929	10.2695	11.0088	10.9995	10.2626	10.2077	A	P	P	P	P	P	A	M	noncoding	ENST00000440453	gencode	chr10	-	104332513	104332982	469	RP11-170J3.2						ATCAAATAGGCTGTGAAGAAGCTCTATGACACTGATGTGACCAAGG
ASPWP0006667	188.4	126.9	115.8	116.7	113.4	112.9	156.6	155.9	7.9342	7.46897	6.99357	6.99868	7.15719	7.19279	7.34329	7.3269	P	P	P	P	P	P	P	A	noncoding	ENST00000369391	gencode	chr10	-	114710404	114711634	460	RP11-57H14.2						TCACCCACCAGCAGCAATTTTGGAAGAAAAATGAAGGAGGAAGAAA
ASPWP0006693	43.3	45.7	54.5	53.8	67.5	65.1	55	52.8	6.1577	6.18373	6.27658	6.22821	6.54178	6.5396	6.21982	6.16275	A	A	P	P	A	P	P	P	noncoding	NR_036502	RefSeq	chr10	+	6622386	6627323	2253	LOC439949						AAAGAAGAAATGGCAAACGGATAACAGCTACTGTGCCTAGAAGATG
ASPWP0006717	98.4	124	150.4	155.7	131.1	120.3	117.9	124.4	7.13261	7.4154	7.30575	7.33907	7.31633	7.26036	7.00618	7.03096	A	P	P	P	P	P	P	P	noncoding	ENST00000451530	gencode	chr10	+	33500204	33502732	781	RP11-342D11.2						TTTCCTGGGCGACTCCATGCTAAGAAATAAAATACAACATATGGAA
ASPWP0006737	124.1	111	146.6	152.6	139.3	132.3	154	158.1	7.44413	7.26426	7.26589	7.31524	7.37136	7.35073	7.31941	7.33199	A	P	P	P	M	P	P	P	noncoding	ENST00000557989	gencode	chr15	+	30114833	30116284	1451	RP11-680F8.3						AAAGAGCCTTCTGCAAACCAAACCCTTATTCCTTTTTGTTCTTCAT
ASPWP0006755	97.1	124.5	134.1	133.1	117.6	104.8	131.6	134.7	7.12234	7.444	7.17317	7.15434	7.19467	7.11599	7.15024	7.15088	A	P	P	P	P	P	P	P	noncoding	ENST00000434097	gencode	chr10	+	79542623	79551665	759	RP13-39P12.3						TTTGTAAGAATGCCAAAGTCACCTTCCCCATTGTGGGAGGAAAATG
ASPWP0006767	70.8	56.6	78.5	81.2	49.6	49.7	81.5	79.5	6.74375	6.40732	6.58184	6.60102	6.18885	6.21788	6.61463	6.56244	A	P	P	P	P	A	P	P	noncoding	ENST00000562983	gencode	chr10	+	90775592	90776816	1224	RP11-399O19.8						GGGTCTTCTGACCTCTGATTAGATCAGACACTTTTTAGATATTGAA
ASPWP0006807	3401	3108.2	4704.6	4523.6	7627.1	7656.4	4951.6	4942.8	11.8433	11.9646	11.9686	11.9759	13.0825	13.1137	12.1615	12.1724	A	P	P	M	M	M	A	P	noncoding	ENST00000406997	gencode	chr1	-	39769965	39770570	288	RP11-420K8.2						TTATTTCCTATTTAGAGACGGTGACATTCTTGGAAAGCACGTAGAG
ASPWP0006849	4966.2	7864.3	11029.4	10049.2	12023.8	9254.4	10717.3	13230.1	12.2297	13.5004	13.134	13.0101	13.5314	13.242	13.1691	13.5422	P	M	M	P	P	P	P	M	noncoding	ENST00000413596	gencode	chr11	-	4958600	4959524	924	OR51A3P						ATGTGTCTCCTATGATCCACGTCCTCATGGCTGATATTTTTCTGCT
ASPWP0006872	37.7	37.4	41.1	44.4	67	64.7	51.7	52.7	5.97548	5.96122	6.03286	6.06407	6.51311	6.50462	6.17936	6.16584	A	A	A	A	P	P	P	P	noncoding	ENST00000528366	gencode	chr11	-	35154201	35159579	1102	RP4-607I7.1						GCCAATGGCAAGAATGCAGTCAGATCCTTCCAATAAATTCCTTTTA
ASPWP0006913	61.4	123	131.6	128.9	145.8	136.4	130.1	143.4	6.59346	7.38757	7.12771	7.08706	7.41721	7.38227	7.10974	7.21136	P	M	A	P	A	A	A	P	noncoding	ENST00000527453	gencode	chr11	-	65556521	65557492	472	RP11-770G2.4						GTGCTTGCAACCATCTTCACCTCTTCCCAGGGGAAAGATTCTGCCC
ASPWP0007003	53.5	57.3	51.4	52.4	56.1	52.4	51.7	51.6	6.41484	6.44324	6.21929	6.20279	6.31026	6.25627	6.19417	6.18121	P	P	P	P	P	P	P	P	noncoding	ENST00000530827	gencode	chr11	-	111816367	111817616	348	RP11-708L7.7						CCTTATTCAGGAAAAGAAAAAGTATTGAACACACCAGCACAAAGTC
ASPWP0007056	52.4	76.4	128.5	130.4	289.7	267.5	160.3	166.8	6.33808	6.76406	7.08717	7.11248	8.41204	8.34777	7.33495	7.39016	M	M	A	A	A	A	M	M	noncoding	ENST00000526431	gencode	chr11	+	528906	529659	547	RP13-46H24.1						TTGTCCTCTGGGATTGGCAGTTTGCAGGGGTATCCTCGGCATCAGA
ASPWP0007081	93.3	75.9	113.2	112.8	96.6	97.7	97	94.7	7.0908	6.79677	6.98241	6.95838	6.96814	7.04402	6.79097	6.73467	P	P	P	P	P	P	P	P	noncoding	TCONS_00026518	LincRNAs identified by Cabili et al	chr18	-	45346665	45356490	6637	XLOC_012839						AGACCAGATCCTTAAAAAGAACCTTGTTCTAACATTGGGGACCAAA
ASPWP0007087	78	65.8	65	65.1	44.6	45	56.7	52.3	6.8746	6.61115	6.41258	6.38137	6.02454	6.05495	6.23278	6.16351	P	P	P	P	A	A	P	P	noncoding	ENST00000525833	gencode	chr11	+	27493275	27497768	1350	RP11-159H22.2						GAGTGCTGTAATGATTGACTGGATAAAAGTCCTCAAACATGTAGAA
ASPWP0007194	363.6	407.3	556.5	527.3	593.1	570	961.8	964.1	8.81368	9.06093	8.92086	8.89773	9.48414	9.4777	9.70498	9.7315	A	P	P	P	P	P	P	P	noncoding	ENST00000414600	gencode	chr17	-	70086599	70137921	742	AC005152.2						GCTGGGGTGAGGTGTGTGGTGTACCTAGCACTCAAAATGTAAGGAT
ASPWP0007239	97.6	100.9	103	104	108.7	109.1	87.1	85.6	7.14877	7.14925	6.86497	6.86871	7.10326	7.15692	6.65864	6.63816	P	P	P	P	P	P	P	P	noncoding	ENST00000418957	gencode	chr2	-	8817998	8818983	531	AC011747.7						GAGGCCCGGCAGTCCCAGGCTCGCCCAGGCCCGGCCGCCGGCCCGC
ASPWP0007366	80.9	60.6	69.6	68.7	99.7	100	79.9	81.4	6.90626	6.4769	6.4795	6.43365	7.00589	7.07999	6.59794	6.59231	M	M	P	A	P	P	P	A	noncoding	ENST00000485898	gencode	chr3	+	119814476	119817634	545	RP11-18H7.1						CCTATTTATAATAGGTGAGTGGAGGACACTTCAATCTAAAGTGATC
ASPWP0007375	1358.3	1118.2	1880.4	1766.8	1045.4	971.1	1849.4	1762.8	10.4691	10.5132	10.6248	10.6093	10.3278	10.2664	10.6967	10.6471	P	P	P	P	P	P	P	P	noncoding	ENST00000507044	gencode	chr4	+	1243087	1244234	739	CTBP1-AS1						GCTCCTCCGCGCCGCAGCCGCAGCCGCCCCGCTCCCTTCCCGCTCC
ASPWP0007376	48.9	43.9	54	55	47.5	47.6	51.3	52.8	6.27815	6.13095	6.25409	6.24032	6.1318	6.16939	6.14893	6.18278	P	A	P	P	A	A	P	P	noncoding	uc003gcy.1	UCSC_knowngene	chr4	+	1243279	1282079	2716	C4orf42						TAGTTGCATAATTTCAGAAACCACGGCATGGAGACGGAATGATGCA
ASPWP0007387	2747.8	2626.3	4795.2	4465.6	2620.3	2450.7	4385.3	4167.3	11.4318	11.7104	11.9985	11.9592	11.568	11.5127	11.9553	11.8815	P	A	P	P	P	P	A	P	noncoding	ENST00000513690	gencode	chr4	-	111516670	111536614	446	RP11-380D23.2						CGGTGCAGTCAGTCCCCTCGCCCCTCCCGCCCCTGCACGGGTCCCC
ASPWP0007438	75.7	70.2	82.1	84.7	83.4	80.4	92.4	88.1	6.83219	6.66045	6.6369	6.64845	6.78925	6.79609	6.73769	6.66144	P	P	P	P	P	P	P	P	noncoding	ENST00000520891	gencode	chr6	+	114292659	114316979	603	RP3-399L15.3						TCCCGCCCAAGCCGACCACGTGCCGCGAGCCCGGCGGGGAGAGCCC
ASPWP0007467	91.9	68.8	85	80	68.1	65.5	76.3	72.6	7.06834	6.65117	6.67154	6.5935	6.52247	6.55597	6.54114	6.47775	P	P	A	P	P	P	P	A	noncoding	ENST00000482799	gencode	chr7	+	98643205	98645863	796	AC004893.11						TTAGCCTAAATGTATGTCTACAGTACCATAAAGGAGGTACCCCAGG
ASPWP0007528	8793.4	7064.7	14469.1	14114.4	12644	12685.3	14364.6	14075.3	12.9671	13.4942	13.6413	13.6612	13.5685	13.5912	13.7557	13.7123	P	P	P	P	P	P	P	P	noncoding	ENST00000443417	gencode	chr9	-	102879036	102879933	897	RP11-29B11.2						GCTCGAGAAGGCAAGGCCGAGGATAAGGAGTGCATGCCCGTCACCA
ASPWP0007657	316.6	563.9	923	869.7	791.5	741.4	771.1	738.1	8.59166	9.59113	9.63628	9.60549	9.93069	9.85317	9.41664	9.36674	A	P	P	P	P	P	P	P	noncoding	NR_038924	RefSeq	chr12	+	120639093	120650631	778	PXN-AS1						GAGGAGCTTGCTCTGAGCTGCTGCCACCTGCTGGGCTGGAGCTGGA
ASPWP0007660	275.4	359.1	675.5	660.3	466.9	444.2	805.6	808.2	8.42078	8.88317	9.18285	9.19734	9.16453	9.13062	9.47232	9.48421	P	P	P	P	M	M	P	P	noncoding	ENST00000535301	gencode	chr12	-	121412187	121418768	536	HNF1A-AS1						CAAGCTTGGGGCGCCTCATTCTCTCCCGTGCCCCTTCTCCCAGCTG
ASPWP0007673	47.6	58.9	71.7	67.8	72.1	68.4	70.9	72.1	6.26934	6.46224	6.50754	6.43513	6.58135	6.58644	6.47079	6.4608	A	P	P	A	P	P	P	P	noncoding	ENST00000449154	gencode	chr1	-	1980742	1981509	437	RP11-547D24.3						ATCCCTTACTGGCTGCATCCACTGAAGCCCAGACCTGCTGCCTGCA
ASPWP0007674	75.1	102.1	113.2	114.6	114	107.9	118.9	119.2	6.82131	7.15332	6.97316	6.96195	7.14737	7.14222	7.00099	6.98762	M	P	P	M	M	P	M	M	noncoding	ENST00000444529	gencode	chr1	-	2114173	2115828	622	RP11-181G12.2						GGGACTCGGTGATGCGCCTGTGCCGGGGAGGGCAGAACGCTGGTGC
ASPWP0007780	73	99.2	135.3	139.2	144.4	137.3	145.7	146.5	6.79656	7.12153	7.17975	7.19097	7.42453	7.41978	7.25071	7.22212	P	A	P	A	P	A	A	P	noncoding	ENST00000415202	gencode	chr1	+	211849103	211860132	755	RP11-122M14.1						AATAATGCCTGCCTCACAGGGTTTCGATGAAGGGTGAGTGAAATAA
ASPWP0007855	52.2	53.8	75.4	76.3	72	70.3	70.5	70.2	6.36016	6.35457	6.54442	6.54816	6.60865	6.60738	6.43586	6.44249	P	A	P	A	P	P	A	P	noncoding	uc001hql.1	UCSC_knowngene	chr1	+	227084588	227091365	2831	CABC1						TGCTAGAGGCAGAGGGTCCCTAAACTTTCCTGAGTCGGCAGACATC
ASPWP0008486	164.4	156.3	235.8	227.9	255.9	259.1	231.1	234.4	7.76908	7.72306	7.83601	7.80391	8.28475	8.34755	7.84673	7.84924	P	P	P	P	P	P	P	P	noncoding	AB447886	Genbank	chr17	+	74553851	74561430	2186	AB447886						AGTGATGATGATTAAAGGTGGTGGCTGTGGCCTTGAAAACAGTCAT
ASPWP0008487	693.8	461.2	743.3	713.3	1482.9	1456.9	926.6	909.5	9.66563	9.26612	9.3242	9.31486	10.7886	10.7803	9.65476	9.6479	P	P	P	P	P	P	P	P	noncoding	NR_002578	RefSeq	chr1	-	173833038	173837125	651	GAS5		Necessary and sufficient for growth arrest in human peripheral blood T-cells. Functions by controlling apoptosis and the cell cycle in lymphocytes (Mourtada-Maarabouni (2008) - http://www.ncbi.nlm.nih.gov/pubmed/18354083).. In some cell lines certain Gas5 isoforms act to sensitise the cells to apoptosis but can't induce apoptosis on their own. In other cells types Gas5 can both induce apoptosis a…				CTGTCATACCTTTTAAAGGTATGGAGAGTCGGCTTGACTACACTGT
ASPWP0008489	44.4	61.6	75.6	75.3	81.4	81.2	69.9	76.3	6.16289	6.51816	6.56392	6.51292	6.73346	6.78678	6.41919	6.50573	A	P	P	P	P	A	P	P	noncoding	ENST00000422473	gencode	chr21	+	37477178	37481988	2336	AP000688.29						TGCTGGACAGAGTGCTGCCTTTGGACTTTCCAGTGCCTCAGCATCA
ASPWP0008490	1445.3	1100.2	1538.6	1457.1	2193.9	2204.9	1496.5	1466.5	10.4627	10.4905	10.3249	10.3189	11.2842	11.3353	10.3817	10.3634	A	M	M	P	P	M	P	M	noncoding	NR_003604	RefSeq	chr20	+	47894714	47905795	1020	ZFAS1		Zfas1 appears to have a role in mammary gland proliferation and differentiation.. - Zfas1 knockdown in a HC11 cell culture model of mammary differentiation showed increased differentiation and a probable increase in proliferation. Knockdown had little effect on intronic snoRNA expression suggesting the Zfas1 host transcript is functional.. - Zfas1 knockdown appears to affect Znfx1 expression.				ATTCAGTCTGCCTTGTAACAGAAACTGGCGATGGAATATGAGAGGA
ASPWP0008491	1252.4	862.9	3651.8	3517.9	3274.7	3305.8	2332.6	2283.4	10.406	10.1896	11.61	11.6163	11.8356	11.905	11.0375	11.0186	P	P	P	P	P	P	P	P	noncoding	NR_003038	RefSeq	chr6	-	86386724	86388451	524	SNHG5						CGGGTGGTAGGAACAATGGCGCTGTCTTCAGTGGCACAGTGGAGCA
ASPWP0008494	418.6	321.3	194.3	189.1	76	75.2	157.4	160.9	9.01946	8.73605	7.61599	7.58312	6.65764	6.69792	7.34992	7.36232	A	M	P	P	A	P	P	P	noncoding	NR_003531	RefSeq	chr14	+	101292468	101327360	1731	MEG3		<b>Summary:</b> Meg3 is important for proper growth and development and is a putative tumour suppressor which functions to activate p53 and inhibit cell proliferation. Meg3 can also control gene expression at imprinted loci through recruitment of the PRC2 complex. . <b>Function in Cancer:</b>. Expression of the Meg3a splicing isoform was silenced in pituitary tumours and ectopic expression was fo…				TACTCCGTGGAAGCACGCTCACAAAGGTTCCCAGTGCCCCCGACAA
ASPWP0008495	492.5	519.9	701.1	708	428.6	406.4	577	580	9.20704	9.44896	9.23691	9.30144	9.06817	9.02048	9.01794	9.03175	A	P	M	M	P	P	P	P	noncoding	NR_046464	RefSeq	chr14	+	101292444	101327360	1687	MEG3		<b>Summary:</b> Meg3 is important for proper growth and development and is a putative tumour suppressor which functions to activate p53 and inhibit cell proliferation. Meg3 can also control gene expression at imprinted loci through recruitment of the PRC2 complex. . <b>Function in Cancer:</b>. Expression of the Meg3a splicing isoform was silenced in pituitary tumours and ectopic expression was fo…				CGTGATCGTGCCCTGTAGTCACCCCACTCCACCGAAAAGTAAACTG
ASPWP0008496	217.4	190.5	146.9	143.6	47.2	46	90	89	8.09834	8.00349	7.27424	7.24564	6.11946	6.12853	6.71514	6.68868	P	P	P	P	P	A	P	P	noncoding	NR_046467	RefSeq	chr14	+	101292444	101327360	1793	MEG3		<b>Summary:</b> Meg3 is important for proper growth and development and is a putative tumour suppressor which functions to activate p53 and inhibit cell proliferation. Meg3 can also control gene expression at imprinted loci through recruitment of the PRC2 complex. . <b>Function in Cancer:</b>. Expression of the Meg3a splicing isoform was silenced in pituitary tumours and ectopic expression was fo…				GGAAAAACACACTGATTATCATAATGAGGCACGTGGGCCGTGGCCC
ASPWP0008497	315.2	219	214.5	208.3	51.3	51.5	139.1	136	8.61418	8.2042	7.72946	7.70949	6.21919	6.24929	7.21196	7.16231	A	A	P	P	P	A	P	P	noncoding	NR_002766	RefSeq	chr14	+	101292444	101327360	1595	MEG3		<b>Summary:</b> Meg3 is important for proper growth and development and is a putative tumour suppressor which functions to activate p53 and inhibit cell proliferation. Meg3 can also control gene expression at imprinted loci through recruitment of the PRC2 complex. . <b>Function in Cancer:</b>. Expression of the Meg3a splicing isoform was silenced in pituitary tumours and ectopic expression was fo…				GCTCACAAAGGCACGTGGGCCGTGGCCCGGCTGGGTCGGCTGAAGA
ASPWP0008499	53	47.4	46	45.8	49.6	45.7	50.6	51.1	6.39977	6.24581	6.12388	6.09606	6.18587	6.1166	6.14842	6.16163	P	P	P	A	A	A	P	P	noncoding	NR_003098	RefSeq	chr11	-	62619459	62623360	1134	SNHG1						TTCTACTGCTCGTGGATTTACGCGCACGTTGGAACCGAAGAGAGCT
ASPWP0008502	70.6	63.9	62.7	66.2	102	103	85.1	86.9	6.75558	6.56046	6.40489	6.39765	7.02458	7.10446	6.62969	6.64293	P	P	P	P	P	P	P	P	noncoding	M18204	Genbank	chr14	+	22942567	23016567	506	M18204		TEA transcription regulates V alpha-to-J alpha recombination and is necessary to generate the full complement of recombined segments (Abarrategui (2006) - http://www.ncbi.nlm.nih.gov/pubmed/16936730, Abarrategui (2007) - http://www.ncbi.nlm.nih.gov/pubmed/17882258).. Transcription has both activating and repressive effects on the promoters of different J segments. Segments only a small distance d…				CAAGAACAGTCTTGGTCCAACCAGATATCCAGAACCCTGACCCTGC
ASPWP0008503	242.3	280.6	424.2	418	295.2	259.4	417.9	418.3	8.2553	8.53125	8.5694	8.5793	8.49734	8.34866	8.58896	8.58254	P	P	P	P	P	P	P	P	noncoding	NR_002323	RefSeq	chr22	+	31365633	31375380	7115	TUG1		Required for the proper formation of photoreceptors in the developing rodent retina (Young (2005) - http://www.ncbi.nlm.nih.gov/pubmed/15797018).. Downregulation in developing retina leads to decreased retinal transcription factor expression and increased apoptosis (Young (2005) - http://www.ncbi.nlm.nih.gov/pubmed/15797018).. TUG1 expression appears to be activated by p53 upon DNA damage, (Guttm…				CCATCCAAAGTGAATTATGTCCTGTGCCTCCTGATTGCTGAGTGTT
ASPWP0008505	88	86.5	86.9	91.7	86.6	79.7	89.3	95.8	7.01639	6.92928	6.69036	6.73941	6.81794	6.81322	6.70255	6.74526	P	A	M	P	M	P	P	M	noncoding	NR_033320	RefSeq	chr22	+	27053445	27072440	10119	MIAT		Gomafu can bind the splicing factor 1 (SF1) protein through its UACUAAC repeat sequences. This sequence is a much stronger intron branch point sequence than found in most mammalian introns. In-vitro Gomafu binding to SF1 can inhibit splicing and spliceosomal complex formation suggesting Gomafu can function to regulate splicing efficiency (Tsuiji (2011) - http://www.ncbi.nlm.nih.gov/pubmed/2146345…				AGAACACGCTTTATTACAGTCTCGGCAAGGGGGTGGCTCCATCTGG
ASPWP0008507	146	104.4	87.8	87.3	42.2	40.3	63.4	60.6	7.66188	7.18643	6.70205	6.67101	5.99092	5.97618	6.36565	6.2961	P	P	P	A	A	A	P	P	noncoding	NR_033358	RefSeq	chr14	+	101292444	101327360	1735	MEG3		<b>Summary:</b> Meg3 is important for proper growth and development and is a putative tumour suppressor which functions to activate p53 and inhibit cell proliferation. Meg3 can also control gene expression at imprinted loci through recruitment of the PRC2 complex. . <b>Function in Cancer:</b>. Expression of the Meg3a splicing isoform was silenced in pituitary tumours and ectopic expression was fo…				AAGCACGCTCACAAAGGGCTAATCTCGGGCCTTGTCGAAGGAAGAG
ASPWP0008508	75.1	77.6	72.8	77.8	60.4	57.7	62.3	64.2	6.73601	6.77668	6.49951	6.53812	6.32547	6.31374	6.31705	6.32549	M	M	M	M	M	A	A	M	noncoding	NR_003530	RefSeq	chr14	+	101292444	101327360	1855	MEG3		<b>Summary:</b> Meg3 is important for proper growth and development and is a putative tumour suppressor which functions to activate p53 and inhibit cell proliferation. Meg3 can also control gene expression at imprinted loci through recruitment of the PRC2 complex. . <b>Function in Cancer:</b>. Expression of the Meg3a splicing isoform was silenced in pituitary tumours and ectopic expression was fo…				GAAAAACACACTGATTATCATAATGAGTTCCTGACCTGGCCATCCC
ASPWP0008509	297.5	206	325.3	323.8	373.6	380.1	303.5	300.5	8.53758	8.10509	8.23419	8.2537	8.84648	8.90585	8.16927	8.16948	P	P	P	M	M	P	M	P	noncoding	NR_003605	RefSeq	chr20	+	47894714	47905795	695	ZFAS1		Zfas1 appears to have a role in mammary gland proliferation and differentiation.. - Zfas1 knockdown in a HC11 cell culture model of mammary differentiation showed increased differentiation and a probable increase in proliferation. Knockdown had little effect on intronic snoRNA expression suggesting the Zfas1 host transcript is functional.. - Zfas1 knockdown appears to affect Znfx1 expression.				GAGCGGTTTGGTTAGAGCAGCCAGCGGGTACAGAATGGATTTTGGA
ASPWP0008510	2302.2	2009.5	3372.3	3290.9	3721.1	3732.4	3418.8	3334.6	11.0946	11.3643	11.4962	11.5324	12.0228	12.0916	11.5959	11.5677	P	P	P	P	P	P	P	P	noncoding	NR_003606	RefSeq	chr20	+	47894714	47905795	872	ZFAS1		Zfas1 appears to have a role in mammary gland proliferation and differentiation.. - Zfas1 knockdown in a HC11 cell culture model of mammary differentiation showed increased differentiation and a probable increase in proliferation. Knockdown had little effect on intronic snoRNA expression suggesting the Zfas1 host transcript is functional.. - Zfas1 knockdown appears to affect Znfx1 expression.				ATCTACAACCTTCGATCTCCTGACGAAAACTGGCGATGGAATATGA
ASPWP0008518	85	119.5	150.4	145	204.1	152.7	131	121.2	6.95321	7.37689	7.29584	7.25116	7.92685	7.53964	7.12783	7.00775	P	P	P	P	P	P	P	P	noncoding	NR_026939	RefSeq	chr10	+	119806331	119969665	3284	CASC2						GAAAAAAAATATGTCTCTGAAAAGCAACTTATTCACTGGAGATGTG
ASPWP0008522	53.4	62.5	73.9	81	67.1	63.9	74	77.3	6.389	6.54574	6.55096	6.61449	6.52871	6.52528	6.50706	6.54492	P	P	P	P	P	P	P	P	noncoding	NR_033319	RefSeq	chr22	+	27053445	27072440	10067	MIAT		Gomafu can bind the splicing factor 1 (SF1) protein through its UACUAAC repeat sequences. This sequence is a much stronger intron branch point sequence than found in most mammalian introns. In-vitro Gomafu binding to SF1 can inhibit splicing and spliceosomal complex formation suggesting Gomafu can function to regulate splicing efficiency (Tsuiji (2011) - http://www.ncbi.nlm.nih.gov/pubmed/2146345…				ATGCTGCCAGGTGGCTCCATCTGGGCCGCATCTCCAGGACTCCTGG
ASPWP0008523	201.6	274.9	362.4	357.7	432.7	412.2	307	307.6	8.00977	8.50103	8.35764	8.37739	9.06016	9.03139	8.19335	8.18295	P	P	P	M	P	P	P	P	noncoding	NR_033359	RefSeq	chr14	+	101292444	101327360	1714	MEG3		<b>Summary:</b> Meg3 is important for proper growth and development and is a putative tumour suppressor which functions to activate p53 and inhibit cell proliferation. Meg3 can also control gene expression at imprinted loci through recruitment of the PRC2 complex. . <b>Function in Cancer:</b>. Expression of the Meg3a splicing isoform was silenced in pituitary tumours and ectopic expression was fo…				TAAAATCGAGAGTCCTGCTCCCACAGGTTCCCAGTGCCCCCGACAA
ASPWP0008524	288.9	190.3	159.5	148.4	44.6	43.4	92.7	90.3	8.49138	7.98541	7.38128	7.28586	6.04207	6.05497	6.7284	6.69304	A	M	M	P	A	A	P	P	noncoding	NR_033360	RefSeq	chr14	+	101292444	101327360	1621	MEG3		<b>Summary:</b> Meg3 is important for proper growth and development and is a putative tumour suppressor which functions to activate p53 and inhibit cell proliferation. Meg3 can also control gene expression at imprinted loci through recruitment of the PRC2 complex. . <b>Function in Cancer:</b>. Expression of the Meg3a splicing isoform was silenced in pituitary tumours and ectopic expression was fo…				CTTGCATCAGGGCTAATCTCGGGCCTTGTCGAAGGAAGAGGCTGCA
ASPWP0008530	308.6	519.5	943.8	903.4	1211.8	1155	1006.4	969.5	8.23697	9.4493	9.65982	9.65072	10.5049	10.4881	9.7813	9.74102	M	M	P	P	A	P	P	P	noncoding	NR_036658	RefSeq	chr20	+	47894714	47905795	959	ZFAS1		Zfas1 appears to have a role in mammary gland proliferation and differentiation.. - Zfas1 knockdown in a HC11 cell culture model of mammary differentiation showed increased differentiation and a probable increase in proliferation. Knockdown had little effect on intronic snoRNA expression suggesting the Zfas1 host transcript is functional.. - Zfas1 knockdown appears to affect Znfx1 expression.				TATATACATATAAAATTGAAACTGGCGATGGAATATGAGAGGAGCC
ASPWP0008534	65.6	83.3	83.7	90.8	75.5	73.8	79.1	81.4	6.64356	6.8904	6.64862	6.73117	6.67413	6.67685	6.56994	6.58851	P	P	P	P	A	P	P	P	noncoding	NR_038893	RefSeq	chr21	-	37504064	37528606	1500	CBR3-AS1						AACTTGGACACCCCATAAGGAAAACTAGACAATCCACCAGCCCAGG
ASPWP0008536	78.4	67.3	86.9	88	58.3	55.8	66.7	69.2	6.81008	6.62639	6.6977	6.68931	6.36149	6.35864	6.40713	6.42753	P	P	P	P	P	P	P	P	noncoding	NR_045121	RefSeq	chr22	+	18958010	18982142	3190	DGCR5						TATGATGAAGAGGGCGTCCACTGGAGAAGGCCCCCTGGTAAGGCCA
ASPWP0008539	221.9	231.7	330	324.2	248.4	241.5	289.2	292.3	8.14506	8.26608	8.24541	8.25896	8.24055	8.23576	8.12707	8.14117	P	P	P	P	P	P	P	P	noncoding	NR_046469	RefSeq	chr14	+	101292444	101327360	1656	MEG3		<b>Summary:</b> Meg3 is important for proper growth and development and is a putative tumour suppressor which functions to activate p53 and inhibit cell proliferation. Meg3 can also control gene expression at imprinted loci through recruitment of the PRC2 complex. . <b>Function in Cancer:</b>. Expression of the Meg3a splicing isoform was silenced in pituitary tumours and ectopic expression was fo…				CTTGCATCAGCAGGTTCCCAGTGCCCCCGACAAGCCCCTGCTGGTG
ASPWP0008540	138.6	104.3	73.7	78	38.7	35.6	59.8	61.8	7.59848	7.19661	6.54156	6.56572	5.92466	5.88892	6.30972	6.3397	P	P	P	P	A	A	P	P	noncoding	NR_046465	RefSeq	chr14	+	101292444	101327360	1653	MEG3		<b>Summary:</b> Meg3 is important for proper growth and development and is a putative tumour suppressor which functions to activate p53 and inhibit cell proliferation. Meg3 can also control gene expression at imprinted loci through recruitment of the PRC2 complex. . <b>Function in Cancer:</b>. Expression of the Meg3a splicing isoform was silenced in pituitary tumours and ectopic expression was fo…				GCTGACTTGACCAAGCTTCTTGAAAGGCCTGTCTACACTTGCTGTC
ASPWP0008541	221.7	146.4	162.7	154.8	48.9	46.1	100.4	98.1	8.13306	7.65423	7.40949	7.35738	6.17284	6.15133	6.84087	6.78028	P	P	P	M	A	A	P	P	noncoding	NR_046466	RefSeq	chr14	+	101292444	101327360	1506	MEG3		<b>Summary:</b> Meg3 is important for proper growth and development and is a putative tumour suppressor which functions to activate p53 and inhibit cell proliferation. Meg3 can also control gene expression at imprinted loci through recruitment of the PRC2 complex. . <b>Function in Cancer:</b>. Expression of the Meg3a splicing isoform was silenced in pituitary tumours and ectopic expression was fo…				CTTGCATCAGGCACGTGGGCCGTGGCCCGGCTGGGTCGGCTGAAGA
ASPWP0008543	127.5	94.5	99.1	99.1	40.8	38.6	70.3	68.2	7.46661	7.07641	6.8373	6.81864	5.98818	5.9557	6.4561	6.40993	P	P	P	P	A	A	P	M	noncoding	NR_046471	RefSeq	chr14	+	101292444	101327360	1547	MEG3		<b>Summary:</b> Meg3 is important for proper growth and development and is a putative tumour suppressor which functions to activate p53 and inhibit cell proliferation. Meg3 can also control gene expression at imprinted loci through recruitment of the PRC2 complex. . <b>Function in Cancer:</b>. Expression of the Meg3a splicing isoform was silenced in pituitary tumours and ectopic expression was fo…				GCTGACTTGAGCACGTGGGCCGTGGCCCGGCTGGGTCGGCTGAAGA
ASPWP0008544	88.9	81	73.5	74	46.8	46	61.1	61.3	7.03324	6.87732	6.53725	6.50414	6.08403	6.12159	6.32875	6.30029	P	P	P	P	A	A	P	P	noncoding	NR_046472	RefSeq	chr14	+	101292444	101327360	1687	MEG3		<b>Summary:</b> Meg3 is important for proper growth and development and is a putative tumour suppressor which functions to activate p53 and inhibit cell proliferation. Meg3 can also control gene expression at imprinted loci through recruitment of the PRC2 complex. . <b>Function in Cancer:</b>. Expression of the Meg3a splicing isoform was silenced in pituitary tumours and ectopic expression was fo…				ATCGACGGGCTGACTTGAGGCTAATCTCGGGCCTTGTCGAAGGAAG
ASPWP0008556	101.7	118	198.6	193.6	133.5	124	202.8	217.7	7.15637	7.33097	7.6296	7.59421	7.30668	7.26512	7.66515	7.7393	M	M	M	M	M	M	M	M	noncoding	NR_015379	RefSeq	chr19	+	15939756	15947131	2314	UCA1		Functions of 1.4kb and 2.2kb isoforms have been investigated, both appear to promote and enhance tumourigenesis (Tsang (2007) - http://www.ncbi.nlm.nih.gov/pubmed/17416635, Wang (2008) - http://www.ncbi.nlm.nih.gov/pubmed/18501714).. Over-expression of 1.4kb isoform enhanced tumorigenic behavior of bladder cancer cells in-vitro and in-vivo. Increased drug resistance and cell motility (Wang (2008)…				TTCATGTGGTTTTCCTTTCCTTTCCTTATATGTGAAAAGGTGACAG
ASPWP0008557	6799.6	8882.6	11223.6	10660.8	13601.9	13012.3	11986	11842.7	12.7123	13.7588	13.3076	13.3225	13.6872	13.6367	13.4407	13.4394	P	P	P	P	P	P	P	P	noncoding	NR_004436	RefSeq	chr19	+	48421685	48421807	122	SNAR-A2		Functions of snaR transcripts have not been identified yet.. snaR transcripts interact with NF90's double-stranded RNA-binding motifs (dsRBMs) (Parrott (2007) - http://www.ncbi.nlm.nih.gov/pubmed/17855395), and snaR-A is also found stably bound to ribosomes in HeLa cells (Parrott et al. 2010).. Suggested to be involved in tissue- and species-specific regulation of cell growth and translation (Par…				TTCGAGGCCAGCCTGGTCCACATGGGTCGGAAAAAAGGACTTTTTT
ASPWP0008564	55.1	48.1	45.4	48.9	43.4	43.1	50.5	49.7	6.45297	6.20713	6.10796	6.11401	6.02669	6.03899	6.14343	6.0993	P	M	M	A	A	A	A	M	noncoding	AK128082	Genbank	chr20	+	62573845	62577214	3369	AK128082						TGACGTTTGCACCATACAGTGTTTTCTGTGAAGAAACCCAGGAGTT
ASPWP0008567	95.4	111.6	193.8	195.4	112.4	101.1	203.8	211.9	7.11041	7.27852	7.60746	7.62359	7.1271	7.04886	7.66826	7.7108	P	P	P	P	P	P	P	P	noncoding	AK126698	Genbank	chr3	+	195442310	195446106	3826	AK126698						CACGTGCTTGGTTTCTGTGTTTGCTTTCTGTCTTAAAAAACAAACA
ASPWP0008571	51.7	52.9	53	57.4	54.2	54.7	50.4	52.3	6.34834	6.32933	6.22416	6.28216	6.23344	6.32205	6.15797	6.15889	P	P	P	P	P	P	A	P	noncoding	JQ639078	Genbank	chr4	+	190985656	191008789	3365	JQ639078						TCTGGTCTTCTACGTGGAAATGAACGAGAGCCACACGCCTGCGTGT
ASPWP0008573	296.7	224.6	466.2	453.3	229.4	229.4	538.8	526.3	8.4784	8.22422	8.69096	8.68721	8.10552	8.15196	8.91808	8.88569	M	P	P	P	P	P	P	P	noncoding	AK024556	Genbank	chr5	-	141697198	141697887	708	AK024556		Knockdown of SPRY4-IT1 in melanoma cells lines decreased cell viability, increased cell apoptosis. SPRY4-IT1 impacts cell invasion and cell mobility with decreased invasion and motility in SPRY4-IT1 knockdown cells and increased mobility (faster speed of migration) in SPRY4-IT1 over-expressing cell lines.				CTTTATCTGTAGGACATGGGCTGTTTTTAAAGAACCTCACAAATGA
ASPWP0008574	68.8	55.2	53.1	53.1	45.8	42.2	44.3	46.4	6.71672	6.42482	6.24175	6.21775	6.04404	5.96813	6.00203	6.0656	P	P	P	P	A	A	A	A	noncoding	NR_046473	RefSeq	chr14	+	101292444	101320642	9701	MEG3		<b>Summary:</b> Meg3 is important for proper growth and development and is a putative tumour suppressor which functions to activate p53 and inhibit cell proliferation. Meg3 can also control gene expression at imprinted loci through recruitment of the PRC2 complex. . <b>Function in Cancer:</b>. Expression of the Meg3a splicing isoform was silenced in pituitary tumours and ectopic expression was fo…				CAGCAATGTATGACCACTTAATTAAGATATGGCTAGTTTGTCTCTG
ASPWP0008579	115.6	94.5	126.7	128	39.8	37.6	152.5	154.3	7.31045	7.04677	7.09862	7.11021	5.93574	5.93248	7.32238	7.31922	A	P	P	P	A	A	P	P	noncoding	NR_038397	RefSeq	chr1	-	172107723	172113975	6252	DNM3OS						CAGGTTCAACATAACAATGAAGTGTGCATATGTCACATAGTTACTG
ASPWP0008588	84.2	109	188.9	192.1	147.7	140	329.5	328.8	6.92269	7.22656	7.57063	7.58113	7.45756	7.42948	8.2744	8.2743	A	P	P	P	P	P	P	P	noncoding	AK023948	Genbank	chr8	+	134067203	134070012	2807	AK023948						GTCCTGCTTCCTTTTGTAGGTTTAAGACATTAGTTCCTGAGAAATT
ASPWP0008593	29734.8	20318.2	22639	22369.7	175.4	171.9	14901.3	15416.9	14.6888	14.703	14.3071	14.359	7.69003	7.71198	13.7797	13.8326	A	M	M	M	P	A	M	M	noncoding	AK055628	Genbank	chr10	-	127700955	127703336	2375	AK055628		Positively regulates gene expression of FANK1 and ADAM12 neighboring genes through modulating the chromatin structure in cis, as siRNA knock-down of the Intergenic10 ncRNA results in reduced expression of both FANK1 and ADAM12 mRNAs, with a significant decrease in the level of active chromatin mark H3K4me2 on FANK1 and ADAM12 promoters.. Knock-down of the ncRNA had no effect on the expression of …				GGGTTCGACAGGTAAACACAAACTGCTATTTCAGTAGAAAAAGTTA
ASPWP0008594	48.9	55.8	57.8	58	66.6	62.5	59.1	61	6.30602	6.41712	6.30832	6.29472	6.51608	6.45307	6.30672	6.30171	P	P	P	P	P	P	P	P	noncoding	ENST00000444042	gencode	chr1	-	47562324	47644943	921	CYP4A22-AS1		CYP4A22-AS1 expression stimulates TAL1 gene expression (in MCF7 cells) (Ørom (2010) - http://www.ncbi.nlm.nih.gov/pubmed/20887892).				TCAGCACAATGGACCTGGCCACACCAGTTTATTCCACACCGCTGAG
ASPWP0008595	85.1	89	83.7	81.8	83.3	79.6	97.4	102.6	6.95948	6.93739	6.63588	6.61749	6.76818	6.76434	6.78097	6.80702	M	P	M	P	M	P	P	M	noncoding	ENST00000552026	gencode	chr1	-	221006104	221053482	563	HLA-AS1						AGAATGTCTGCGATGCAGAAGGAGGGCTTTTTGACGGCGGCGGGGT
ASPWP0008596	94.8	72.6	103.6	98.7	82.6	82	86.9	87.6	7.09946	6.72372	6.86561	6.80251	6.76698	6.8096	6.637	6.63649	P	P	M	P	P	P	P	P	noncoding	AK022045	Genbank	chr10	+	24536053	24544975	2199			siRNA knock-down shows that PRINS is required for cell viability after serum starvation (Sonkoly (2005) - http://www.ncbi.nlm.nih.gov/pubmed/15855153), and also alters cell morphology and gene expression (Szegedi (2010) - http://www.ncbi.nlm.nih.gov/pubmed/20377629).. Elevated PRINS expression in the epidermis is suggested to contribute to psoriasis susceptibility (Sonkoly (2005) - http://www.ncb…				GGCATTTGCATAGTAATGAAAAACCGGTATTTTCTAGCTGTGAATC
ASPWP0008599	48.3	47.4	50.5	52.8	53.4	53.4	51.6	52.2	6.26332	6.20281	6.19241	6.18269	6.27979	6.28863	6.19962	6.16629	M	A	P	P	P	P	A	P	noncoding	uc002mbe.3	UCSC_knowngene	chr19	+	4769116	4772568	937	MIR7-3HG						GCAGAAAAATAACCCACGCAGGGACTCTCAGCCCACAAGTGAAGCT
ASPWP0008601	84.5	65.4	84.6	90.3	72.2	71.4	65.9	66.1	6.97492	6.60437	6.68211	6.71364	6.61851	6.65232	6.39015	6.38858	P	P	P	P	P	P	P	P	noncoding	ENST00000451424	gencode	chr1	-	20969149	20978686	4443	PINK1-AS						ACCACGTTCCTACAAGTTCAAGAATCAGTAACTGATGGAAATTCCC
ASPWP0008603	498.2	475.2	674.7	645.2	999.8	987.2	566.3	556.8	9.14735	9.31132	9.18036	9.16713	10.2708	10.2759	8.99142	8.96888	P	A	P	P	A	M	P	A	noncoding	NR_002909	RefSeq	chr1	+	28832454	28837404	2238	SNHG3		Involved in maintaining pluripotency in ESCs (Guttman (2011) - http://www.ncbi.nlm.nih.gov/pubmed/21874018).. Knockdown in mECSs lead to down-regulation of Nanog, Sox2, Klf4 and Oct4 expression as well as changes to ESC morphology (Guttman (2011) - http://www.ncbi.nlm.nih.gov/pubmed/21874018).. Snhg3 was found to interact with a number of chromatin binding proteins/complexes in mESCs including PR…				CGTGTCCTGCTGTAACTACATAGATCTCACCTGAGTAAAGTGATTT
ASPWP0008611	2910.8	3856.5	5329.6	5107.2	4905.4	4969.2	6930.6	6803.7	10.9382	12.2406	12.0939	12.1011	12.598	12.6895	12.5263	12.5104	P	P	P	P	A	A	P	A	noncoding	NR_028272	RefSeq	chr11	+	65190268	65194003	3756	NEAT1		Transcription of Neat1 is essential for the assembly, maintenance and structural integrity of paraspeckles (Clemson (2009) - http://www.ncbi.nlm.nih.gov/pubmed/19217333, Sasaki (2009) - http://www.ncbi.nlm.nih.gov/pubmed/19188602, Sunwoo (2009) - http://www.ncbi.nlm.nih.gov/pubmed/19106332, Mao (2011) - http://www.ncbi.nlm.nih.gov/pubmed/21170033).. Newly transcribed Neat1 RNA nucleates the forma…				CTATCACCTAAAATCAGTTTGGAAAACAAGACCTAAAAAGGGAAGG
ASPWP0008612	83636.6	47383.8	62705.9	62807.2	53430.6	53373.4	82720.7	87508.2	16.1766	16.1867	15.886	15.9121	15.7883	15.7906	16.1512	16.2671	M	M	M	M	A	A	M	M	noncoding	AF080092	Genbank	chr11	+	65193525	65194000	481	AF080092		Suppressed induction of MHC class II antigens by interferon gamma and partially blocked constitutive and interferon gamma induced expression of MHC class I antigens and ICAM-I (Peyman (1999) - http://www.ncbi.nlm.nih.gov/pubmed/9858482, Geirsson (2003) - http://www.ncbi.nlm.nih.gov/pubmed/12565840). . Suppressed major histocompatibility (MHC) class II expression in-vitro through inhibition of cla…				CTGGTATGTTGCTCTGTATGGTAAGAACTAATTCTGTTACGTCATG
ASPWP0008613	161.4	143	138.3	138.6	164.1	162.3	173.7	177	7.74787	7.62127	7.19963	7.18918	7.58754	7.64239	7.46542	7.48219	P	P	P	A	P	P	P	P	noncoding	FJ209302	Genbank	chr11	+	65273587	65273645	61	FJ209302						TGGTGGTTGGCACTCCTGGTTTCCAGGACGGGGTTCAAATCCCTGC
ASPWP0008617	40.9	37.4	49.4	49	98.2	100.5	122.5	119.3	6.11499	5.98554	6.18911	6.15223	6.9882	7.06576	7.04278	7.00535	A	A	P	P	P	P	P	A	noncoding	NR_038894	RefSeq	chr21	-	37513693	37528606	743	CBR3-AS1						GTCCTATTGACTCAGAACCTTGAACAAATAAGCAAGTCAAATACAG
ASPWP0008623	71.7	69.2	211.8	203.1	223.9	216.2	297.5	279.7	6.74468	6.64419	7.7141	7.67275	8.0789	8.07674	8.15671	8.0909	P	P	P	P	P	P	P	P	noncoding	NR_002733	RefSeq	chr22	+	18958010	18982142	3334	DGCR5						AAACTAAATCTTCCATTCTAAGCGCTTTGAACGAAGCAAATCAACC
ASPWP0008625	3292.3	2427.9	1252.6	1194	602.4	613.3	828.7	820.5	11.7244	11.5938	9.99584	10.0013	9.51058	9.57593	9.51083	9.5083	P	P	P	P	P	P	P	P	noncoding	NR_033321	RefSeq	chr22	+	27053445	27072440	9993	MIAT		Gomafu can bind the splicing factor 1 (SF1) protein through its UACUAAC repeat sequences. This sequence is a much stronger intron branch point sequence than found in most mammalian introns. In-vitro Gomafu binding to SF1 can inhibit splicing and spliceosomal complex formation suggesting Gomafu can function to regulate splicing efficiency (Tsuiji (2011) - http://www.ncbi.nlm.nih.gov/pubmed/2146345…				CATCCATGAATGTAGCTGCTTCTGTGTAAAATGCCATTTTGCTATT
ASPWP0008630	54	85	103.1	115.9	72.9	64.2	91.2	106.3	6.40055	6.85816	6.83213	6.96027	6.61022	6.48133	6.69307	6.85062	M	P	P	P	P	A	P	P	noncoding	NR_027070	RefSeq	chr3	-	138951833	138952364	531	PISRT1						GAATAAAGCCATATTCTCCTTCTTTCTTCATTCTGGGGCTCTTCTC
ASPWP0008631	51.5	59.5	67.8	62.2	68.2	65.3	65.8	63.7	6.33406	6.47717	6.45495	6.34433	6.51335	6.49483	6.3695	6.30593	A	M	M	P	M	M	P	P	noncoding	NR_001566	RefSeq	chr3	-	169482397	169482848	451	TERC						TCTAGAGCAAACAAAAAATGTCAGCTGCTGGCCCGTTCGCCCCTCC
ASPWP0008632	579.4	420.7	417.5	405.3	156.6	149.6	296	293.4	9.40408	9.10996	8.54503	8.53767	7.52384	7.52369	8.14733	8.13832	A	P	P	P	P	P	P	P	noncoding	NR_024065	RefSeq	chr3	+	8613467	8616354	2903	LINC00312						GTGGCACAGCTCATCTTGAAGTAATTATAATGCCACTAAAATTCTC
ASPWP0008635	46.4	64.1	88.7	94.9	96.9	84.1	97.3	107.5	6.21105	6.54651	6.71562	6.72727	6.95891	6.83249	6.79202	6.87514	A	P	P	P	A	P	P	P	noncoding	uc003ebv.3	UCSC_knowngene	chr3	+	116640277	116651083	1450	BC040587						CTCCCCTGAAGACATTTCTTCAATTAATAAAGAAGACTGACAGATC
ASPWP0008638	51.9	62	92.5	98.1	82.4	78.1	105.4	105.1	6.34913	6.53705	6.76549	6.79058	6.74001	6.73648	6.86357	6.84518	A	P	P	P	M	P	P	P	noncoding	NR_002813	RefSeq	chr4	-	21844963	21854811	9848	KCNIP4-IT1						CTTTCTTTCTCTTTCCAGCTATTTCTGGTAGTCATGTCAAGTTGAG
ASPWP0008640	49.9	46.7	67.3	67.9	59	57.1	70.7	69.4	6.32708	6.2319	6.45365	6.44991	6.36502	6.37151	6.47634	6.44143	P	A	P	P	P	P	P	P	noncoding	NR_051960	RefSeq	chr1	+	150488232	150490508	566	LINC00568		LncRNA stimulates ECM1 gene expression (in HEK293 cells) (Ørom (2010) - http://www.ncbi.nlm.nih.gov/pubmed/20887892).				ATGTATTTCTGCACTCTACACTAGCAGCCTATTACACAGGACACTT
ASPWP0008643	55.7	51	64	65.9	49.6	48.6	64.6	67.9	6.49568	6.33185	6.41744	6.42407	6.20171	6.22498	6.38881	6.416	P	P	P	P	P	P	P	P	noncoding	NR_015370	RefSeq	chr5	+	111496222	111498198	1194	EPB41L4A-AS1						GAAATGTACTTTCTTCCAGTGACTCAAAAATCGTGGCTAGAACTAG
ASPWP0008644	45	52.4	64.7	67.3	61.9	57.1	62.6	64.3	6.19319	6.34214	6.42566	6.41674	6.41339	6.37184	6.31026	6.31371	A	P	M	P	P	A	P	P	noncoding	uc.338+	UCR	chr12	+	53858488	53858711	223	uc.338						AGAGGGGATGTTCAGTCTCCAAGGCTCACTCAATCCTTCCGCCTCA
ASPWP0008646	108.9	89.2	155.4	156.1	170.9	167.2	78.6	77.4	7.2958	6.99164	7.34052	7.35695	7.65455	7.69672	6.56528	6.52535	P	P	P	P	P	P	P	P	noncoding	NR_026816	RefSeq	chr6	-	31141511	31145676	600	PSORS1C3						GGGTCTTGACATTGCACTGTAATAATAAAGGTGTGTGTGAAGTATC
ASPWP0008647	70.2	80.4	100.1	108.9	88.6	79.5	136.6	144.5	6.7288	6.84024	6.82222	6.91335	6.85024	6.77404	7.17395	7.22181	P	A	P	P	A	A	P	A	noncoding	NR_002768	RefSeq	chr6	-	144324033	144329867	5005	HYMAI						TGTTAGACTTCCTCACTCTATCACCCACATCTTTTAAGGTAGATTT
ASPWP0008648	86.2	71.8	143.3	141.5	103.6	100.6	176.9	180.2	6.98028	6.69032	7.24445	7.23141	7.03624	7.06877	7.48648	7.50513	P	P	P	P	P	P	P	P	noncoding	NR_004855	RefSeq	chr6	+	8652441	8654080	500	HULC		Competing endogenous RNA (ceRNA). Functions as a sponge/ target mimic for miR-372 through a conserved target site, reducing the expression and activity of miR-372 (Wang (2010) - http://www.ncbi.nlm.nih.gov/pubmed/20423907).. One of targets of miR-372 is Prkacb (catalytic subunit of PKA) which is able to phophorylate CREB. Hence expression of HULC stimulates further HULC expression by inhibiting m…				CAACCTGTGGCAAATTTGTACTTTCTCCCTGAATTATGTTGTTATC
ASPWP0008649	394.8	260.7	542	513.8	529.8	507.2	1081.6	1048.1	8.93422	8.42811	8.8894	8.86966	9.32078	9.31577	9.88843	9.86543	P	P	P	P	P	P	P	P	noncoding	NR_040662	RefSeq	chr6	+	31430956	31433586	2547	HCP5						GCCCTGAGGCAAACTATGAATTAAAGTGTTGTGGATCCCACATGAA
ASPWP0008650	604.2	464.1	580	576	417.8	423.7	766.9	777.1	9.49136	9.26261	8.97412	9.00652	9.01233	9.07899	9.39487	9.42601	P	P	P	P	P	P	P	P	noncoding	ENST00000407852	gencode	chr6	+	54635380	54635932	552	KRASP1		Probable competing endogenous RNA (ceRNA). KRASP1 is hypothesised to act as a decoy for miRNAs targeting KRAS, similar to how PTENP1 acts a decoy for PTEN (Poliseno (2010) - http://www.ncbi.nlm.nih.gov/pubmed/20577206).. Expression of the KRASP1 3'UTR sequence lead to de-repression of KRAS mRNA levels and increased cellular proliferation (Poliseno (2010) - http://www.ncbi.nlm.nih.gov/pubmed/20577…				CCAGCAAAGACAGGGTGTTAATGATGCCTTCTATACATTAGTTTGA
ASPWP0008656	65.8	55.7	50.6	54.3	59.5	58	57.4	55.8	6.66666	6.40019	6.20298	6.22245	6.37291	6.3954	6.24568	6.23318	P	P	P	P	P	P	P	P	noncoding	uc003syl.3	UCSC_knowngene	chr7	+	27161537	27168379	2020	BC035889						CTAACATGTCACACCTACCATCAAGGTCTACACATCTTAAGAATTA
ASPWP0008659	182.6	130.9	99	96.2	44.2	41.9	76.4	76.5	7.89364	7.49058	6.82437	6.79684	6.01145	6.03154	6.52943	6.51832	A	M	P	P	A	A	P	P	noncoding	NR_002795	RefSeq	chr7	+	27225026	27228912	1628	HOXA11-AS		Due to the inverse or complementary expression pattern between Hoxa11 and HOXA11as mRNA expression levels, in the developing limbs (Hsieh-Li (1995) - http://www.ncbi.nlm.nih.gov/pubmed/7789268) and adult endometrium (Chau (2002) - http://www.ncbi.nlm.nih.gov/pubmed/12050232), HOXA11as has been proposed to negatively regulate Hoxa11 mRNA levels (Chau (2002) - http://www.ncbi.nlm.nih.gov/pubmed/120…				TCCACAGCCTTTGCAGGCGGAATATCGGAATAAAGTGGGTCCAGGC
ASPWP0008660	39	46.8	56.3	60.2	51.2	48	54.8	57.5	6.05987	6.19256	6.29191	6.3157	6.21096	6.17376	6.22598	6.25226	A	A	P	P	P	A	P	P	noncoding	NR_037843	RefSeq	chr7	+	27240039	27246130	3772	HOTTIP		Summary:. Controls activation of 5’ HOXA genes. Chromosomal lopping bring it into close association with 5’ gene loci. HOTTIP binds WDR5 and recruits a MLL chromatin modifiying complex to maintain a domain of active chromatin over the 5’ of HOXA cluster (Wang (2011) - http://www.ncbi.nlm.nih.gov/pubmed/21423168). . - HOTTIP controls activation of 5’ HOXA genes in mammals and chicken. . - Impact o…				CCCTTTGGCAGGGATAGTTTTTCCACCTTTGCCCGATACAATTTAA
ASPWP0008664	641.4	1520.6	2424.2	2305.5	2550	2472.7	2432.9	2329.2	9.36942	10.8799	11.0036	11.0084	11.5327	11.5274	11.0938	11.0459	A	P	P	P	M	P	P	P	noncoding	NR_002599	RefSeq	chr8	-	67834164	67837777	472	SNHG6		Unknown, however the authors point out that 5' TOP family genes are important for translation and that ribosomal associated SNHGs could be involved in this process as well.				ACTTTTAATTGCTGAACAATAAAGTGTTTTCTTTTAAATCAACTCT
ASPWP0008665	67.5	80.6	98.2	98	114	105.3	98.1	104.4	6.65405	6.82632	6.81116	6.78976	7.12897	7.09821	6.79678	6.81887	M	P	M	P	A	P	P	A	noncoding	ENST00000382133	Ensembl	chr13	+	24463027	24466243	805	C1QTNF9B-AS1						TGACCTTGCCCTCATCGAGAGCGCACACAAGACGCCACTGTAAAAG
ASPWP0008667	582.1	473.5	954.2	914.1	880.7	860.6	846.6	853.4	9.41173	9.30154	9.67291	9.67075	10.1064	10.1037	9.54002	9.55775	A	P	P	M	P	P	P	A	noncoding	NR_002605	RefSeq	chr13	+	50656413	50679433	874	DLEU1						TCAAAGTGTCGTATCTGGGAGATGACCTGCCTTATCCTGTTCTATA
ASPWP0008668	50.1	42.7	47	48.7	55.6	54.2	49.4	49.2	6.29689	6.08982	6.12299	6.09662	6.28508	6.30448	6.12581	6.08434	A	A	P	A	P	P	A	M	noncoding	NR_045262	RefSeq	chr8	+	128025398	128033259	1992	PCAT1						AGAAATCTATTGGAACCTCCCAAGATAATGCCAAGGGTCAAAGGGT
ASPWP0008670	292.5	202	460.7	451.1	56.9	56.9	190.7	190.4	8.51337	8.07174	8.67199	8.68378	6.31904	6.35241	7.57975	7.57306	M	P	M	M	P	M	P	A	noncoding	NR_027054	RefSeq	chr9	-	21454266	21559697	2166	MIR31HG						CTTGCTTCTTTGTTGCCAAAACAATAAATCCTTTGTGACCTTTGTC
ASPWP0008672	242.7	173.7	256.4	248.6	162.8	164.7	301.9	303.4	8.25059	7.87141	7.93927	7.91491	7.58874	7.65822	8.17704	8.18773	A	P	P	P	P	P	P	P	noncoding	NR_023917	RefSeq	chr9	-	33673501	33677418	3932	PTENP1		Competing endogenous RNA (ceRNA). PTENP1, through its 3'UTR, acts as a decoy for miRNAs that target PTEN.. PTNEP1 functions as a tumour suppressor gene.. Overexpression of the PTENP1 3'UTR lead to an increased level of PTEN and cellular growth inhibition, an effect dependent on the presence of mature miRNAs, supporting PTENP1's role as a miRNA decoy. While knockdown of PTENP1 lead to a decrease i…				TGTGAATGCTTCATGTGCTGCCTGCAAGCTTCTTTTTTCTCATTAA
ASPWP0008673	317.9	279.5	473.7	470.1	323.9	312.2	547.3	544.2	8.62392	8.52944	8.72192	8.7422	8.62104	8.62907	8.94462	8.92904	A	M	P	M	M	M	P	M	noncoding	NR_003051	RefSeq	chr9	-	35657747	35658015	277	RMRP						TACACACTGAGGACTCTGTTCCTCCCCTTTCCGCCTAGGGGAAAGT
ASPWP0008677	1237.1	741.5	867.4	867.2	806.5	815.1	876.1	862.3	10.3642	9.99265	9.53966	9.59849	9.96859	10.0256	9.58203	9.57392	P	P	P	P	P	P	P	P	noncoding	ENST00000446360	gencode	chr1	-	89755358	89756020	662	RP4-620F22.3						TGATTATGACAATGTGACGCTAACCTCCAAGTTTAGTCCTGCAGAG
ASPWP0008680	46.7	51.2	64.1	63.1	217.6	215.1	62.5	64.1	6.25278	6.32544	6.40514	6.37111	8.01026	8.05174	6.34024	6.3468	P	P	P	P	P	P	P	P	noncoding	ENST00000554403	Ensembl	chr14	+	23982557	24013485	2524	RP11-66N24.4		Zfhx2as negatively regulates the expression of Zfhx2.. Knockout of antisense RNA lead to up-regulation of Zfhx2 expression, with coding gene expression in areas previously showing only expression of the antisense transcript. The same effect was seen in a mutant where Zfhx2 and Zfhx2as no longer overlapped strongly suggesting Zfhx2as negatively regulates Zfhx2.				GGAGGTGGCAAGGAGGCTGTCTCTTGCACTTTGCAAGATGCTTAAG
ASPWP0008682	198.1	388.3	650.7	614.5	564.7	517	570.5	578.2	7.93705	8.99197	9.12621	9.09798	9.41722	9.34747	9.00737	9.02284	A	P	P	P	P	P	A	P	noncoding	NR_002791	RefSeq	chr10	-	119243803	119304579	7282	EMX2OS		EMX2OS is suggested to regulate EMX2 expression (Noonan (2003) - http://www.ncbi.nlm.nih.gov/pubmed/12573261), which may involve distinct regulatory mechanisms in different cell types (Spigoni (2010) - http://www.ncbi.nlm.nih.gov/pubmed/20066053).. In vitro knock-down experiments indicate that Emx2os contributes to post-transcriptional down-regulation of its sense partner in cortical precursors a…				CGAACCTGCCTTCCCGCTGTGGCTGCTCGGCGCCCCAATTAAGCAG
ASPWP0008685	52.8	65.2	93	99.5	98.3	93.2	102.5	111.7	6.37101	6.58321	6.74307	6.80399	6.98655	6.97202	6.83424	6.89284	M	P	M	M	A	A	M	P	noncoding	NR_026941	RefSeq	chr10	+	119806331	119859647	2407	CASC2						AGTGTTCTAACATGGCCATCCTGTTCTCCTTTAGCAACTTATTAAA
ASPWP0008686	62.5	52	63.5	66.2	53	54.2	67.5	69.1	6.53861	6.28793	6.36588	6.38786	6.20103	6.21856	6.39303	6.39675	M	M	M	M	M	M	M	P	noncoding	NR_026940	RefSeq	chr10	+	119806331	119969665	3184	CASC2						CCTAGGATTTAGCTTGATTAGAAAAGCTGTGGAAAATGAATGTGCT
ASPWP0008694	166.1	162.9	295.6	295.9	258.5	250.2	267.6	277.3	7.79354	7.78387	8.10795	8.13747	8.29745	8.29779	8.04162	8.0742	A	P	A	P	A	P	P	P	noncoding	NR_036659	RefSeq	chr20	+	47895178	47905795	516	ZFAS1		Zfas1 appears to have a role in mammary gland proliferation and differentiation.. - Zfas1 knockdown in a HC11 cell culture model of mammary differentiation showed increased differentiation and a probable increase in proliferation. Knockdown had little effect on intronic snoRNA expression suggesting the Zfas1 host transcript is functional.. - Zfas1 knockdown appears to affect Znfx1 expression.				GCTTCATACGCTATTGTCCTGCCCGTAAGTTCCCGTTTTGTGTGTG
ASPWP0008695	49.6	53.4	66.6	69.1	55.3	54.4	64.9	64.7	6.2818	6.33934	6.44102	6.42975	6.23458	6.32003	6.38551	6.35378	A	M	P	P	A	A	P	P	noncoding	NR_038898	RefSeq	chr21	+	41755009	41757285	1282	DSCAM-AS1						CGGACACATGGTGAGACTTTTTCTCCTCTGTAAATCTCAATTCTTG
ASPWP0008696	64.8	111.3	147.5	155.6	133.9	113	144	151.2	6.66337	7.25597	7.25875	7.30866	7.31915	7.16014	7.22568	7.24537	P	P	P	P	P	P	P	P	noncoding	NR_038398	RefSeq	chr22	-	17737749	17747623	1915	CECR3						AATTTCATTGACTGTGGCCTGTTTCCTTCTCCAGAGACAGGATAAC
ASPWP0008702	25144.6	28798.7	49785	46341.3	42854.6	38288.2	45923.6	46323.7	14.4768	15.1652	15.4433	15.3383	15.6375	15.5784	15.239	15.2228	A	M	M	M	M	M	P	P	noncoding	NR_045587	RefSeq	chr5	-	139929651	139937041	1473	SRA1		Forms ribonucleoprotein complexes with a number of nuclear receptors (including many steroid hormone receptors) generally acting to stimulate transcriptional activation (Lanz (1999) - http://www.ncbi.nlm.nih.gov/pubmed/10199399, Leygue (2007) - http://www.ncbi.nlm.nih.gov/pubmed/17710122).. Interacts either directly or through a complex with a number of other co-activator and repressor proteins, …				TATGGACCCTCTGTCTCCCCCAGCCCCAGTATAAGCTAACAGTGGA
ASPWP0008703	52.2	64.5	77.3	77.9	76.3	67.7	79.5	83.5	6.37844	6.57423	6.58181	6.55968	6.66464	6.55737	6.57951	6.60801	P	P	P	P	A	P	A	P	noncoding	NR_024015	RefSeq	chr6	+	40346162	40347631	1197	TDRG1						CTCACGGAAGAAGAATTCCATTCTCCCATCCCAGGAAGGAGAGTGC
ASPWP0008705	144.7	197.1	364.6	365.1	223.7	206.5	483.1	471.5	7.6297	8.04441	8.3748	8.41162	8.06099	8.00688	8.7682	8.7309	P	P	P	P	A	P	P	P	noncoding	NR_024281	RefSeq	chr8	-	9757573	9760839	2942	LINC00599						CGGAGTGCTTGTGTGTGCAGATTTTTCTCTGGGCTCAGGACTCATT
ASPWP0008709	159.9	168.7	146	141.5	213.8	200.6	131.2	137.2	7.73041	7.82549	7.26657	7.21876	7.98828	7.94873	7.13917	7.16802	A	M	P	P	P	P	A	A	noncoding	NR_024582	RefSeq	chrX	+	73164158	73290217	1696	JPX		Involved in the regulation of X chromosome inactivation in mammals via activation of the Xist RNA, possibly by interfering with Tsix expression (Tian (2010) - http://www.ncbi.nlm.nih.gov/pubmed/21029862).. Jpx seems to act in trans, as its deletion prevents Xist up-regulation also from the Xist allele on the wild type chromosome (Tian (2010) - http://www.ncbi.nlm.nih.gov/pubmed/21029862).				ACCACCACCATAATCTCCTGTGATCCCACGGAGCTGCAGTCAGAAG
ASPWP0008710	44.6	50.8	66.6	68.5	61.4	54.7	65	69	6.17772	6.29481	6.42117	6.41297	6.39867	6.32851	6.37767	6.4204	A	M	P	A	P	P	A	A	noncoding	NR_024499	RefSeq	chrX	-	146990948	147003676	3026	FMR1-AS1						TGTTTTTACACCGTGCTTATAGCTGCCTTAATCCATGTTCCCTTCG
ASPWP0008714	381.3	262.1	461.9	446.2	352.6	350.7	439.9	424.4	8.8763	8.43479	8.68389	8.6715	8.76397	8.79557	8.64673	8.6099	A	P	P	P	P	P	P	P	noncoding	NR_045680	RefSeq	chr5	-	180256953	180258618	1681	HEIH						TTGATCTAAGAAGGTTGCTCCGGATCTCGCCATCTGGCCTGCGTTC
ASPWP0008716	48.6	44.8	58.6	58.3	49.6	48.3	54.9	55.4	6.317	6.17373	6.32377	6.28223	6.1734	6.18415	6.24435	6.24126	P	A	P	P	P	A	A	P	noncoding	NR_037806	RefSeq	chr1	+	11900375	11907673	1662	NPPA-AS1						AAATCCATCAGGTCTGCGTTGGACACGGCATTGTACATGGGATTAG
ASPWP0008717	54.9	44	52.1	54.3	95.5	95.9	64.2	63.2	6.47184	6.14568	6.23538	6.22131	6.95427	7.02267	6.36014	6.34186	P	A	P	P	P	P	P	P	noncoding	NR_027350	RefSeq	chr13	+	92000073	92006829	5018	MIR17HG						CATTTTACAGGCAGACCTGTCTAACTACAAGCCAGACTTGGGTTTT
ASPWP0008722	104.7	131.6	174.6	175.3	150.3	135.5	164.1	165.9	7.21056	7.4903	7.46484	7.45195	7.45324	7.36752	7.37801	7.37524	M	M	M	M	M	M	M	M	noncoding	NR_034106	RefSeq	chr16	-	54952777	54962690	935	CRNDE						CCCTCTAGTCGTGTCCCCTCGTGGGCCGAACGGACGCGGCGGTGCC
ASPWP0008723	121.8	130.9	197.8	186.7	255.9	241.7	247.4	248.9	7.45084	7.47539	7.62796	7.5702	8.26984	8.22461	7.92745	7.93446	P	P	P	P	A	P	P	P	noncoding	NR_034105	RefSeq	chr16	-	54952776	54963101	1070	CRNDE						CGGGAAGCTGGCTGCAGCGGCGGCGGGGACCGTGGGGCCGAGGTGG
ASPWP0031741	1105.3	667.4	421.7	406.6	50.3	46.5	57.8	59.8	10.2616	9.81541	8.55279	8.54145	6.1661	6.14256	6.26005	6.28002	P	P	P	A	P	A	P	P	noncoding	ENST00000417089	gencode	chr11	-	2016463	2018255	1444	H19						ACGAGGGTGACCAGGTCTCCAGCTGGGGTGGACGTGCCCACCAGCT
ASPWP0033938	140.2	126.5	189.1	186.6	323.6	316.5	212.8	211.1	7.63173	7.46843	7.58602	7.56813	8.64127	8.65333	7.74234	7.72586	P	P	P	P	P	P	P	P	noncoding	ENST00000424339	gencode	chr2	-	222290634	222298969	492	EPHA4						ATATGTCCAATCAAGATACCTAACACTGCCTTGTTGGATCCAAGCT
ASPWP0034073	164.2	150.1	204.9	198.8	181.2	183.4	197.9	198.1	7.72338	7.68311	7.67273	7.65087	7.75157	7.81064	7.6435	7.63417	P	P	P	P	P	P	P	P	noncoding	NR_029396	RefSeq	chr10	-	49218158	49239658	2141	LOC399753						TGTACAAACCGTGTATCTACTGAGCGTTTCAGTCAACAATACAGCT
ASPWP0034151	8674.6	7744.3	15672.9	14654.3	12769.3	12099.4	11711.4	11070.4	13.0284	13.6176	13.7185	13.6812	13.5645	13.5169	13.4006	13.3134	A	M	M	A	P	P	P	P	noncoding	ENST00000425003	gencode	chr1	-	228163045	228165866	2433	RP11-192I3.2						CTGCCCGAGACGGGTCCACTGCTGCTGCCCCTGCCCTGACTCCCAG
ASPWP0037660	232	187.4	227.1	230.5	206.9	197.1	213.9	214.1	8.19454	7.96366	7.79573	7.81698	7.93554	7.92534	7.74051	7.72865	P	A	P	P	P	P	P	P	noncoding	ENST00000437689	gencode	chr10	+	88761392	88769662	1740	RP11-96C23.11						CTCATTTGCGTTTTCCACCGTGCACATTACGAAGAAAAGAAATGGA
ASPWP0038819	121.4	109.4	90	91.6	71.8	74.9	81.4	81.3	7.43411	7.25895	6.73438	6.73231	6.58254	6.72034	6.5912	6.58585	P	P	P	P	P	P	P	P	noncoding	ENST00000442042	gencode	chr22	-	19166988	19195186	1714	CLTCL1						CATGAGAAGCAAGCCACACGAGGAAGTTGGAGACCGCTGTTACGAG
ASPWP0039723	97.4	74.2	57.3	59.8	50.1	50.1	75.6	75	7.14823	6.74264	6.31032	6.33129	6.14499	6.23238	6.52092	6.48609	A	P	P	P	A	A	P	P	noncoding	ENST00000445404	gencode	chr2	+	97746834	97748986	863	AC018892.9						GGAAGAAGGGATCTTCCAGAGTGTGCGGACCCAAAGCTTGCCATCA
ASPWP0043883	80.8	74.4	83.6	83.7	90.8	87.7	75.8	77.4	6.91703	6.73462	6.66013	6.63457	6.9049	6.9218	6.54482	6.53392	P	A	P	P	P	P	P	P	noncoding	ENST00000462177	gencode	chr3	-	181584138	181584942	490	RP11-252O18.3						AAGAGAAAAAGGCCTAAGAGTGTAACCAGTTCCAGTAGCTCTGACA
ASPWP0044565	62.3	79.6	84.2	92.4	102.6	89.9	87	88.6	6.57989	6.8115	6.65188	6.70553	7.01974	6.90017	6.63923	6.65098	M	A	M	A	A	M	M	A	noncoding	uc004bkr.2	UCSC_knowngene	chr9	-	123617930	123631159	3406	PHF19						AAGAGAGGAAAGAGCAAGCCTGGAGTGACTTCACCTCAGCCTGGAG
ASPWP0044798	50.6	59.7	71.6	73	52.5	47.9	66.7	68.6	6.36323	6.47195	6.52393	6.50344	6.2261	6.15756	6.41603	6.42061	P	P	P	A	P	A	P	P	noncoding	uc010lpm.1	UCSC_knowngene	chr7	+	149518950	149525074	1882	SSPO						TCAAGACAGAAAGCTGCAACGGAGGGCCCTGCCCAGGTTAGAGCTG
ASPWP0046809	54.6	50.5	50.4	51	48	47.2	52.6	53	6.44087	6.30011	6.19302	6.16069	6.13546	6.17093	6.1858	6.17594	P	P	P	P	A	A	P	P	noncoding	ENST00000473478	gencode	chr2	+	148779007	148990896	482	MBD5						TCAAAAGTGGGGGGCAGGAAAGCCCACATATGACAGTGGACATAGA
ASPWP0049239	58.7	73	92	97.1	105.5	95.8	89	93.2	6.54398	6.68699	6.73452	6.76831	7.05019	6.98739	6.6803	6.71143	P	M	M	M	P	M	P	M	noncoding	uc003jcd.1	UCSC_knowngene	chr5	-	1253286	1295162	3606	TERT						GAAAACCTTCCTCAGCTATGCCCGGACCTCCATCAGAGCCAGTCTC
ASPWP0049913	52.4	71	92.3	92	88.2	82.9	92.5	99.8	6.40454	6.68812	6.74723	6.70905	6.86773	6.82244	6.72566	6.79427	P	P	P	P	P	P	P	P	noncoding	ENST00000487540	gencode	chr1	-	36931718	36937988	1931	CSF3R						GACCAACGCTCAGAACCAGTCCTTCTGCCTATGCTGACCGTACACC
ASPWP0056976	77	95.5	77	78.4	72.3	66.6	72.4	82.6	6.83263	7.05652	6.57257	6.56264	6.61765	6.56375	6.47735	6.58314	P	P	P	P	P	P	P	P	noncoding	ENST00000518616	gencode	chr8	+	21912451	21940036	2384	EPB49						CAGGTGAGAAAACGGAGAGGGCCAGAGGGGGAGGATGGACCGGGGG
ASPWP0057626	136.8	124.5	140.6	138.7	101.3	93.4	128.8	131.6	7.50255	7.44675	7.22396	7.20178	7.02726	6.98172	7.12166	7.12074	M	P	P	P	P	P	P	P	noncoding	uc010cec.1	UCSC_knowngene	chr16	+	67198343	67203848	1711	HSF4						TGATGGACTTGGACATGGAGCTGTCCTTGGGAAGGACCCCACGCTC
ASPWP0067449	780.1	997	1576.4	1457.5	1067.5	1037.3	1287	1244.4	9.8612	10.3708	10.3654	10.3188	10.3381	10.3363	10.1295	10.103	P	P	P	P	P	P	P	P	noncoding	ENST00000555315	gencode	chr14	-	60865651	60866731	631	LOC390483						GGGAGCCATGCCCCTGCTGGTGAATTTGCCCTCCCCCGCTCCTTTG
ASPWP0071015	86.3	99.1	108.4	106.3	65.2	59.5	88.5	91.8	6.99204	7.1048	6.93527	6.88385	6.47819	6.42691	6.67325	6.69205	P	P	P	P	P	P	P	P	noncoding	ENST00000565812	gencode	chr16	-	48481814	48482309	308	RP11-44I10.6						TGGAGCCCAGCAGGACTTCCCCGGACTACAGGGGGCTTCTGAGCCA
ASPWP0074160	629.9	436.2	365.1	344.5	198.7	196.8	388.7	396.7	9.54171	9.17269	8.37093	8.33564	7.86532	7.91451	8.50315	8.5291	A	M	M	M	P	P	P	M	noncoding	ENST00000580684	gencode	chr18	+	5238548	5243910	1009	RP11-835E18.2						GTTGGTGTAAGGTTTCCTTGATGGAGAACTATCAAAGCAGTCAAAG
ASPWP0086710	132.7	117.1	88	84.4	49.1	47.4	88.4	85.2	7.53633	7.34203	6.69785	6.64205	6.12521	6.13561	6.66609	6.61836	M	P	M	P	A	A	A	P	noncoding	NR_015410	RefSeq	chr6	+	21666674	22194616	1904	LINC00340						TTGTTTGCAACAGTATGGGCTCACAGGCAGAAGGAATTTTCCTTGT
ASPWP0087162	55.8	53.6	67.8	69.4	57.1	55.2	80	83.5	6.46016	6.36861	6.46135	6.44745	6.33632	6.31746	6.56766	6.60658	P	P	P	P	P	P	P	P	noncoding	NR_027949	RefSeq	chr12	+	1100403	1605099	8490	ERC1						GGAAAACCAGGTGGATGCTCTCCGATTGCGTTTGGAAGAGAAGGAA
ASPWP0087484	57.7	73.9	88	88	86.6	85.3	85.9	87.6	6.48652	6.74603	6.70635	6.69087	6.81429	6.86073	6.65374	6.65333	P	P	P	P	A	P	P	P	noncoding	NR_034104	RefSeq	chr20	-	43285091	43300380	1157	LOC79015						TGGGAAGAAGAACTCTTGATGGCCTGCTTCCCATCCTCCATCCTGG
ASPWP0087515	67.4	55.9	52.4	51	58.4	57.5	61.6	59.4	6.71496	6.4193	6.23702	6.18501	6.35122	6.34756	6.33704	6.27832	P	P	P	P	P	A	P	P	noncoding	NR_034162	RefSeq	chr2	-	239840997	239847965	3489	FLJ43879						ACCTTTACAGCACCACCGTCCAAAGTGGAGATGATGTCAGCAAAGG
ASPWP0088603	79.1	95.7	130.9	124.6	136.1	124.8	141.3	148.6	6.88714	7.05431	7.13134	7.05608	7.35814	7.28731	7.21589	7.23158	P	P	P	P	P	A	P	P	noncoding	ENST00000449812	gencode	chr1	-	59522314	59553867	623	RP11-145M4.3						GGGAACAAACACAGGACACCTCTCTCTGCAACTCCCGCATTGTTCT
ASPWP0088836	34.8	32.6	48.4	48.1	53.9	54	87.1	81.8	5.93149	5.84772	6.15759	6.12427	6.24508	6.30692	6.67165	6.57729	A	A	P	A	M	P	P	P	noncoding	ENST00000541137	gencode	chr11	+	69152127	69182494	876	MYEOV						GCAGGGCTGAAGAAATGATCTCATGTTGAAATTAATGATGAGCTTC
ASPWP0088837	129.9	110.1	259.7	260.8	323.8	316.6	631.5	609.4	7.49951	7.25891	7.95771	7.97729	8.63339	8.6518	9.13531	9.09838	A	P	P	P	P	A	P	P	noncoding	ENST00000561588	gencode	chr11	+	69186230	69187279	371	RP11-211G23.2						TGGGTTTGTGGAGTGTGGGGATCAGTCGCTGACTCATTAGATGAAC
ASPWP0088841	60.2	58.8	54.4	56.8	56.4	55.8	63.8	63.9	6.57618	6.45414	6.25159	6.26688	6.31708	6.38681	6.35873	6.35063	P	P	P	A	P	P	P	P	noncoding	ENST00000567742	gencode	chr11	+	69282365	69284473	664	AP000439.5						AATCCTAGTAATCATAGCAGCAATACGCATTGCATTTTCGGGGTGG
ASPWP0089275	51.9	41.7	45.1	48.6	70.8	68.6	53.2	53.9	6.3422	6.05406	6.08516	6.11754	6.58336	6.61249	6.18215	6.19399	A	A	A	A	P	P	P	P	noncoding	ENST00000534284	gencode	chr11	+	83039968	83040289	321	CTD-2240G15.1						ACCAGCATTAAGAAGAAAGGCAGAAAGGGTAGGCTTGATAGCTTAT
ASPWP0089586	54	65.5	71.3	69.2	64.6	63	73.8	70.6	6.40694	6.59657	6.51829	6.44651	6.43483	6.46925	6.481	6.44145	P	M	P	M	P	P	P	P	noncoding	ENST00000537774	gencode	chr11	+	102702433	102702833	400	RP11-725K16.4						TAAAAATGAAAGGTGATCTGGCCCTGACTGAAGACAAACGGGAACA
ASPWP0089719	48.4	74.1	96.6	102.4	120.5	114.4	105.1	113.1	6.31303	6.75971	6.81117	6.85258	7.22018	7.22501	6.9015	6.93075	A	P	P	P	P	P	P	A	noncoding	TCONS_00004236	LincRNAs identified by Cabili et al	chr2	-	44475175	44476732	755	XLOC_002073						ATATATAACAATAAGGCCCTGGGTGATAGTAGCCACCAGATGCAAA
ASPWP0089828	58649.5	32220.6	51764.6	51254.9	57013.6	57288.2	52985.3	53903.4	15.629	15.4451	15.5142	15.5702	15.8589	15.8866	15.4046	15.3917	M	M	M	M	M	A	M	M	noncoding	ENST00000444127	gencode	chr1	-	68708156	68708738	582	RPS7P4						GAAGCTCATGGGCAAGGATGTTAATTGTGAATTCCCAGAGTTTCAA
ASPWP0090287	96.3	192.2	226.3	239	202.8	194.5	166.9	174.5	7.0086	8.01388	7.80024	7.85976	7.9077	7.89611	7.41673	7.45889	P	P	P	P	P	P	P	A	noncoding	ENST00000530834	gencode	chr11	+	125809106	125813597	496	RP11-680F20.5						CTCAGCCTGGTCCTCCAGAATTTCACCTCAAACTACTGGAGTCTAG
ASPWP0090291	125.5	612.4	1027.6	1003.9	936.1	866.8	980.2	951.7	7.13011	9.69103	9.76372	9.77953	10.1988	10.1163	9.73465	9.71316	A	M	P	A	P	M	P	P	noncoding	ENST00000524793	gencode	chr11	+	125937433	125938496	1063	NAP1L1P1						CTGGAGAAGCTATTGAAGTTGATGATGATGTTTATGATGAAGAAGG
ASPWP0090292	113.3	145	179.6	187.7	170.7	163.6	179.5	188.3	7.3719	7.63776	7.5243	7.57268	7.66028	7.65849	7.50974	7.56748	P	P	P	A	P	P	P	A	noncoding	ENST00000532357	gencode	chr11	+	126030608	126045930	569	RP11-50B3.2						AAATGAAGACATTGCCAGGACCTCCCAGCCGAGAAAATATGAACAA
ASPWP0090581	78.6	114.4	162.3	156.9	183.2	180.5	165.1	166.2	6.87347	7.30293	7.40503	7.35636	7.73648	7.77383	7.401	7.39622	M	P	P	P	M	M	P	M	noncoding	ENST00000489396	gencode	chr12	-	4218874	4219381	507	RP11-320N7.1						GAAGAACAAAACAGCTGTGGTTGTGGGGATCATAATGGATGTTGTG
ASPWP0090808	62.2	61.9	81.6	81.6	55.3	51.5	76.9	80.7	6.58126	6.51816	6.63518	6.61575	6.2939	6.22662	6.52264	6.58114	P	P	A	P	P	P	M	P	noncoding	ENST00000479059	gencode	chr12	-	8074140	8082651	870	SLC2A3						TATCTTGGTCTTTGTAGCCTTCTTTGAAATTGGACCAGGCCCCATT
ASPWP0090841	70	127.9	208	201.9	185.9	174.9	220.8	206.7	6.70776	7.47689	7.68402	7.66112	7.77728	7.74143	7.78851	7.68755	A	P	P	P	P	P	P	P	noncoding	ENST00000443064	gencode	chr1	-	78636144	78636998	854	RP11-472F19.2						CACAAATGGAAAGATGGGCCACTTCATCACACTTTCAAAGAAATTA
ASPWP0090873	49.2	73.9	93.8	96.3	89.8	81.5	96.9	110.9	6.30608	6.74959	6.77862	6.76787	6.86274	6.80876	6.77183	6.89125	P	P	P	P	A	A	P	P	noncoding	TCONS_00004557	LincRNAs identified by Cabili et al	chr2	-	202921650	202922260	491	XLOC_002462						TGTGTCCTCTGAAGTGCTTGTCTGATGTTTCGCTGAAAGACATGAA
ASPWP0091414	38.1	44.3	55.1	58.9	59.6	59.6	58.9	61.4	6.0238	6.17933	6.26053	6.30132	6.35504	6.3768	6.27539	6.30596	A	A	P	P	P	P	P	P	noncoding	TCONS_00003622	LincRNAs identified by Cabili et al	chr2	+	30572656	30583316	1339	XLOC_001412						AAAGGACAGATGGGGACTCCAGATAATGAAAGCATCTTTGCATCCT
ASPWP0091552	50.5	75.1	88.2	85.4	94.8	92.1	83.3	80.4	6.34386	6.76864	6.71732	6.64278	6.93995	6.96076	6.6114	6.57783	M	M	M	P	P	M	M	M	noncoding	ENST00000550326	gencode	chr12	-	43030616	43030913	297	RP11-609L23.2						GAAGAGACTGGAGTCAACGTGGGACCTCTTATCATCAAGAAAAAAG
ASPWP0091554	94360.3	63176.6	85168	85197.3	90087.3	88085.7	72081.3	73914.2	16.3133	16.4715	16.3651	16.4349	16.405	16.4243	15.98	15.9517	M	M	M	M	M	M	M	M	noncoding	ENST00000486977	gencode	chr12	-	43072674	43072926	252	RP11-25I15.1						TTAGCCATGCACAAATGGTAGTTTTGTGTGTTGACTGCTCCACTGT
ASPWP0092138	57.5	49	46.3	49.8	48.2	46.8	60.4	61.5	6.50406	6.25077	6.13842	6.15655	6.13858	6.16776	6.32909	6.3209	P	P	P	A	A	A	A	P	noncoding	TCONS_00003831	LincRNAs identified by Cabili et al	chr2	+	121060713	121085650	252	XLOC_001640						ACCGAGAACTCAATAGACACAAGCATGGGAGGAATGAGGGACTCCG
ASPWP0092164	41.3	59.4	66.1	67.1	66.8	64.5	67.2	65.4	6.10495	6.46906	6.43897	6.41389	6.52827	6.53283	6.40105	6.3505	A	M	P	P	A	P	P	P	noncoding	TCONS_00003838	LincRNAs identified by Cabili et al	chr2	+	121807049	121808265	635	XLOC_001644						GAGCCATCAGCCTCTTCAGATGATTTTGTAAATCTTTAAGTGCCTG
ASPWP0092536	52.6	46.4	56.6	58.7	46.3	46.6	61.8	64.2	6.4035	6.24533	6.31169	6.30429	6.11255	6.16248	6.3386	6.36462	P	A	P	P	A	A	P	P	noncoding	ENST00000444540	gencode	chr1	-	92000221	92001163	942	RP11-47K11.2						TTGCTACCTTTAAGATGCAGTATGATCGAACTTGTGAGTGGACAGC
ASPWP0092578	45.6	47.1	45.9	51	50.4	47	50.1	50.7	6.21732	6.18964	6.09585	6.15938	6.17244	6.14368	6.13233	6.13812	A	P	P	A	A	A	P	P	noncoding	ENST00000355509	gencode	chr12	-	68371886	68372167	281	GS1-410F4.5						CAAGAAACTGAAATGGGTGACAATGGATCAAATGTGTGATCACAGG
ASPWP0093230	50.1	57.5	60.5	66	68.1	63.5	59.3	62.4	6.28629	6.44519	6.34868	6.39262	6.52959	6.50451	6.28085	6.29655	A	P	P	P	M	P	P	P	noncoding	ENST00000547375	gencode	chr12	-	102623804	102624331	527	RP11-18O15.1						GACCCAAGCAAAACTCTCTGGCACTCCAAATAAAAAAGCAGAATAA
ASPWP0093979	50.1	46.1	51.9	56.8	49.7	49.1	55.7	60	6.35101	6.19388	6.2371	6.25016	6.17377	6.19069	6.24675	6.30279	P	A	P	A	P	A	P	P	noncoding	ENST00000370176	gencode	chr1	-	100213150	100232187	1304	FRRS1						GGACCATCACCTATTTTTCTTTTCTCTTTGCGGAATGGCTATTAAT
ASPWP0094150	213.5	167.3	78.6	77.7	185.2	173.7	70	69.1	8.09159	7.82067	6.60504	6.58	7.77595	7.74457	6.4693	6.43164	P	P	P	A	P	P	P	P	noncoding	ENST00000561864	gencode	chr12	-	130509037	130529501	577	RP11-474D1.4						AGAGACGAGTAGAGACTCCGTGCAACCGGCTGCCAATGAGGACCCA
ASPWP0094619	106.4	95.5	75.4	76.7	139.5	140.3	126.2	125.5	7.26964	7.06441	6.5597	6.54068	7.39404	7.4469	7.08432	7.05268	P	P	P	P	P	P	P	P	noncoding	TCONS_00029141	LincRNAs identified by Cabili et al	chr21	-	40447035	40450266	2751	XLOC_014082						ACAAGCCTAACCCTTCTTGATCAAAGACAAATCAAAATCCCAAGGA
ASPWP0095029	54.4	51.9	61.4	64.4	63.6	60.5	63.7	64.4	6.45101	6.31613	6.36045	6.36196	6.44191	6.45802	6.34787	6.35154	A	P	P	P	M	P	M	P	noncoding	TCONS_00029017	LincRNAs identified by Cabili et al	chr21	+	40383132	40386878	447	XLOC_013940						AACAAAGGAGAAATTAAGGTTCTGCCCACTTTTGTGGTTTTTGCTT
ASPWP0095144	36.8	47.5	60.7	64.2	57.5	56.2	73.9	74.4	5.97948	6.24089	6.36563	6.39129	6.3311	6.35464	6.4827	6.50534	A	P	P	P	A	P	A	P	noncoding	TCONS_00000954	LincRNAs identified by Cabili et al	chr1	+	56700767	56703535	417	XLOC_000213						GTTCTGCTGTGCTGAGGTGAAAAAGATTAATAAATACCAAAACCAC
ASPWP0095253	95	77.6	62.5	63.6	59.2	59	71	73.3	7.11693	6.80862	6.37478	6.37593	6.34335	6.39753	6.4335	6.4648	A	P	P	A	P	P	P	P	noncoding	TCONS_00000959	LincRNAs identified by Cabili et al	chr1	+	59180599	59181440	297	XLOC_000218						CATCTTAGTGTGACTAAAAGAGGGAGATCCTAAAGAATTTCAAGGA
ASPWP0095446	392.8	474.6	664.6	669.5	477	468.4	1230.8	1209.9	8.93216	9.30713	9.15828	9.2199	9.19746	9.20944	10.063	10.0586	P	P	P	P	P	A	P	P	noncoding	TCONS_00029698	LincRNAs identified by Cabili et al	chr22	-	38812660	38815963	649	XLOC_014372						ATGTAGCTGGGACCCCACCCTTCAGCCCTGTGCTGAGAGTCCTGAA
ASPWP0095454	37.2	46.8	56	59.7	61.5	57	54.6	62.7	5.92	6.12733	6.23704	6.27631	6.36583	6.29731	6.17986	6.29568	A	A	M	A	M	M	M	A	noncoding	TCONS_00029702	LincRNAs identified by Cabili et al	chr22	-	39608718	39610817	1555	XLOC_014378						TTGGTTTTGGGTCCTCACTCTCTTTTGACCCAACCATTGAGAAACT
ASPWP0095463	68.6	106	88.1	77.1	62.5	60.4	70.6	81.8	6.71867	7.1822	6.7056	6.56564	6.44135	6.40093	6.42738	6.55678	P	P	P	P	P	P	P	P	noncoding	TCONS_00029703	LincRNAs identified by Cabili et al	chr22	-	39686315	39686778	369	XLOC_014379						ACACGAGGGGGCACAACGCGAAGACTTGGGGTGTCGAGTCTCTGGG
ASPWP0095529	53.6	49.1	47.2	51.1	61	56.4	53	54.1	6.41521	6.26886	6.12587	6.1661	6.3746	6.35804	6.18791	6.18598	P	P	P	P	A	P	P	P	noncoding	TCONS_00029727	LincRNAs identified by Cabili et al	chr22	-	46409177	46410258	427	XLOC_014403						GATGAAAATCCTTCACCATCTTCAATGCAACAAGCTGTTCACGGAC
ASPWP0095621	155.4	172.9	251.7	237.4	200	195.1	337.1	343.4	7.71646	7.86219	7.90752	7.84014	7.88091	7.91286	8.31071	8.33684	P	P	P	P	P	P	P	P	noncoding	TCONS_00029762	LincRNAs identified by Cabili et al	chr22	+	20850203	20853121	939	XLOC_014159						ATTTGCCGAGAGTCGCCCCGTCTGAATCCATTGACTCTTTCCTTGC
ASPWP0095782	118.6	386.9	522.2	506.5	836.9	795.3	636.4	623	7.4129	8.97726	8.84655	8.84584	10.0417	9.97599	9.1452	9.12893	P	P	P	P	P	P	P	P	noncoding	ENST00000485823	gencode	chr12	+	53279212	53280169	957	RPL7P41						TGGCAACAGGGAAGACTACATCAATAGGCTTATTAGAAGGATGAAC
ASPWP0096132	44.4	48	47.3	51.2	49.8	51.2	52.4	49	6.18577	6.24449	6.1478	6.19234	6.16293	6.21213	6.17048	6.11984	P	P	P	A	A	A	P	P	noncoding	TCONS_00006518	LincRNAs identified by Cabili et al	chr3	-	59627440	59644000	227	XLOC_003142						TAAAAAAGTGCTCACCCGAAATTGCACAATTCATCCCATGGGCTCA
ASPWP0096137	124.1	214.2	243.1	266.7	220.9	207.6	215	227.8	7.42637	8.16942	7.88641	7.99919	8.05432	8.00922	7.74612	7.81874	A	A	P	P	P	P	M	P	noncoding	TCONS_00006523	LincRNAs identified by Cabili et al	chr3	-	64438806	64448067	1874	XLOC_003146						TGGCTAACACAGTTCATCCCATGCCTCCTACATACCAAGCACTGTG
ASPWP0096142	41.5	50.1	63.4	70.1	60.4	53.2	65.3	67.5	6.12557	6.27391	6.3758	6.45081	6.39943	6.2912	6.3832	6.39501	A	A	P	P	P	A	P	P	noncoding	TCONS_00006524	LincRNAs identified by Cabili et al	chr3	-	64474646	64475112	228	XLOC_003147						TTCTGCCTTCTGTGCATGCAATGGATTGCTGCCATCTCCAATCAGG
ASPWP0096350	34	45.1	48.8	48.5	62	61.9	50.6	47.6	5.90703	6.18393	6.16666	6.13638	6.42027	6.47639	6.16422	6.10401	A	A	P	A	P	P	P	P	noncoding	ENST00000536787	gencode	chr12	+	65528467	65529050	583	RP11-305O6.2						ATGGAAGGAGCACTTTCAAAAGCCAGGAAATGAGAATTCACCTATA
ASPWP0096413	41.3	68.9	62.9	62	65	62.7	61.4	59.3	6.06625	6.65973	6.39188	6.35209	6.45869	6.43214	6.31238	6.25476	A	P	P	P	P	P	P	P	noncoding	ENST00000420836	gencode	chr12	+	68429546	68430633	1087	GS1-410F4.3						GGTAGAAGATACAATGATTTTGGCAAGTACAACAATCAGTCTTCAG
ASPWP0096414	87.5	101	98.4	105.6	114.9	101.4	96.3	97.1	7.00266	7.13305	6.82504	6.86571	7.16235	7.07118	6.77583	6.75442	P	P	P	P	P	P	P	P	noncoding	ENST00000542812	gencode	chr12	+	68537097	68537470	373	RP11-444B24.2						AGAAGAAATAATTCATTGTGACCCCTCAGACCATCCTCCGGATAAA
ASPWP0096815	10601.8	12121.6	15619.4	14990.5	16011	14553.9	13823.3	13747.5	13.3514	14.124	13.726	13.7127	13.995	13.87	13.7011	13.6684	A	P	P	A	P	P	P	P	noncoding	TCONS_00006777	LincRNAs identified by Cabili et al	chr3	+	95887	109435	703	XLOC_002563						CATGAACGATTAAAATAGGGAGACCCCCATCTCTACCAAAAAATAG
ASPWP0097154	679.3	779.1	911.6	843.2	2266.3	1863.9	670	624.4	9.63797	10.0734	9.6104	9.5565	11.3297	11.1019	9.2084	9.13638	P	P	M	P	M	M	A	P	noncoding	TCONS_00006040	LincRNAs identified by Cabili et al	chr3	+	61284243	61299032	419	XLOC_002680						GAAAGAAAGAACATGGGTGTGGGCATTCAAGTATAGCCTCTAAAAA
ASPWP0097547	37785.6	22046.8	31495.3	30790.1	21382.8	21486.3	27892.6	28691.9	15.2578	14.7785	14.8128	14.8354	14.4142	14.4606	14.5447	14.6036	M	M	A	M	M	M	M	M	noncoding	ENST00000242630	gencode	chr12	+	120719939	120720632	693	NME2P1						CTACTGACTTAGAGGCAACAGGATTGATCATTCTTTTATAGAGCAT
ASPWP0097592	5614	5105.9	8905.7	8588.2	4763.5	4705.5	7267.4	7070.5	12.3756	12.7516	12.9172	12.9417	12.5844	12.6398	12.5801	12.5538	P	M	P	M	M	P	P	M	noncoding	ENST00000431907	gencode	chr12	+	121352202	121352926	724	CLIC1P1						AGCTACACATAGTACAGGTGGTGTGTAAGAAGTACCGGGGATTTAA
ASPWP0097593	4175.4	5663	7348.9	7079.9	8760.7	8727.6	8323.5	7961.6	12.1646	12.9801	12.5473	12.5837	13.1847	13.2072	12.781	12.7256	P	P	P	P	P	P	P	P	noncoding	ENST00000485633	gencode	chr12	+	121354547	121355039	492	RPL12P33						TATAATGTTGATGGCCACCACCCTCAAGACATCATAGATGACATCA
ASPWP0097885	61.3	66.3	68.2	69.9	74.4	70.5	72.2	71.9	6.55585	6.60368	6.46082	6.46907	6.65499	6.62803	6.48601	6.45062	A	P	P	P	P	P	P	P	noncoding	ENST00000536512	gencode	chr12	+	130531676	130532921	353	RP11-474D1.1						AATGTCTGTCTCAGATCTCATGATCACACTACACCATAGCACTGGT
ASPWP0098136	58027.8	44561.4	69778.6	69516.7	78256.8	77164.7	72754.2	73689.7	15.5975	16.1393	16.0079	16.0621	16.2349	16.2391	15.9859	15.9459	M	M	M	M	M	M	M	M	noncoding	ENST00000464254	gencode	chr13	-	22202551	22203154	603	RPS7P10						CTCACGGGCAAGGATGTTAATTTTGAATTCCCAGAGTTTCAATTAC
ASPWP0098144	1469.3	1540	1208.9	1168.2	227.9	229.9	903.2	896.2	10.6409	10.9244	9.95059	9.96476	8.08688	8.16185	9.61955	9.62724	P	P	P	P	P	P	P	P	noncoding	NR_033774	RefSeq	chr13	-	23471168	23472320	1152	BASP1P1						GGGAGTGGGAGAATGCAAATAGTATTTTTGTGGGGAAATATCTAAT
ASPWP0098202	55.4	65	67.6	75.2	77.2	71.8	77.2	84.5	6.40708	6.54544	6.43236	6.52078	6.67191	6.61542	6.5161	6.6078	M	A	A	P	M	P	P	P	noncoding	ENST00000426792	gencode	chr13	-	26688546	26728313	1433	ATP8A2P3						CTTTGTTTTCACTACCAGAACACCATCCTCTGTCACCATAGACACT
ASPWP0098204	55.4	59.4	77.6	77.6	69.4	66.8	83.8	85.3	6.47427	6.47335	6.58297	6.57363	6.54747	6.56853	6.61573	6.63039	A	P	P	P	P	P	M	P	noncoding	ENST00000425846	gencode	chr13	-	26691685	26693102	705	PRUNEP1						TGGATGAGTGCTCTCTGGAACAGGGCTGCCTAAACTCTCTGCTGAG
ASPWP0098383	6991.3	4362.5	7709.3	7495.5	9880.9	9704.4	6933.3	6871	12.7453	12.4638	12.636	12.6868	13.2701	13.2803	12.5215	12.515	M	P	M	M	P	M	M	M	noncoding	ENST00000421928	gencode	chr13	-	37500574	37501356	472	RPL29P28						TGATCGACTTGCCTATATTGCCCTACCCCAAGCTTGGGAAGTATGC
ASPWP0098385	1110	1290.2	1878.1	1795.4	2552.2	2588.7	1594.2	1545.8	9.97151	10.666	10.6224	10.6302	11.5192	11.6045	10.4878	10.447	A	P	P	P	P	P	P	P	noncoding	ENST00000428062	gencode	chr13	-	37512536	37513631	1095	EIF4A1P5						ACAAAAGGAGTGGAAGCTGGACACAACTGTGTGACTTGAATGAAAC
ASPWP0098400	2901.5	7048.7	10017.1	9690.2	13397	12985.2	10826.7	10664.8	11.5621	13.5044	13.1195	13.1536	13.6593	13.6383	13.2779	13.2373	P	P	M	M	M	M	M	M	noncoding	ENST00000412619	gencode	chr13	-	37794996	37795383	387	RPS12P24						GAAGCTCAGGCCAAGGATGACATTGAAGAGTACTTTAGATACAAGA
ASPWP0098402	345.8	232.5	132.6	128.4	35	33.7	536.1	531.3	8.74674	8.27396	7.15796	7.11464	5.80346	5.82128	8.91455	8.90682	P	P	P	P	A	A	P	P	noncoding	ENST00000414480	gencode	chr13	-	38055603	38058906	511	RP11-14O22.1						CATGATGCAATTGCCTAGGTATCTGATGGCTGAGTAGAATTTCTCT
ASPWP0098444	55.6	82.5	123.6	124.6	82.7	75.2	114.4	117.1	6.43368	6.84563	7.06254	7.06321	6.73536	6.67443	6.9656	6.97492	M	M	P	P	P	P	P	P	noncoding	ENST00000542632	gencode	chr13	-	41032670	41040785	402	LINC00598						GATGCAGCTGCAACTCTGCTCTTGGCTGTCCTATGGCTGGCAATAG
ASPWP0098703	39.4	44	52.6	54.6	60.1	57.5	61.4	61.2	6.06184	6.11276	6.22399	6.22444	6.39401	6.3781	6.3381	6.29482	A	A	M	M	P	P	M	M	noncoding	ENST00000454280	gencode	chr13	-	52482353	52484757	2404	CTAGE3P						AAGATAGAGTGAGTTCCCTTTAGGGTTGAGTCTGCCTTCAAATGAG
ASPWP0098975	861.4	519.3	610.5	597.8	432.4	465.7	823.8	835.9	10.0048	9.44899	9.03168	9.05659	9.07803	9.20069	9.50271	9.534	P	P	P	M	P	P	A	P	noncoding	TCONS_00001109	LincRNAs identified by Cabili et al	chr1	+	113673732	113674746	911	XLOC_000350						TCTGAGCAGCCCTAATACTAGATGTACCTAAACAGAGATACAAGCC
ASPWP0099023	78.7	100.4	111.8	109.7	110.7	90	105.9	101.2	6.88719	7.13191	6.94766	6.91826	7.08289	6.94602	6.89762	6.80914	M	P	M	P	A	M	P	P	noncoding	TCONS_00008604	LincRNAs identified by Cabili et al	chr4	-	146117591	146124660	722	XLOC_004110						AGGCTTGGGGCTGGTTGGGCAGTAAGCCTCACAGTAATCCTTAGTC
ASPWP0099029	118.8	141.8	209.6	204	223.5	213	202.2	207	7.41699	7.62475	7.70416	7.67367	8.06791	8.05778	7.66955	7.69256	P	P	P	P	P	P	A	P	noncoding	TCONS_00008606	LincRNAs identified by Cabili et al	chr4	-	146502619	146509110	336	XLOC_004112						CCCTCCACCCATTTTAAGGATACATCAAGATCAAAACTCATTGATA
ASPWP0099549	63.2	62.8	63.9	64.6	71.4	68.1	62.7	61.9	6.63336	6.5173	6.41582	6.39681	6.60727	6.60272	6.34705	6.31288	P	P	P	P	P	P	P	P	noncoding	TCONS_00007952	LincRNAs identified by Cabili et al	chr4	+	1031540	1045258	790	XLOC_003417						CCCACCCAGCATTAATGACATCTGTCTATAAACATTAGTTTTAGTC
ASPWP0099551	1355.6	1500.4	2368.9	2263.2	1123.7	1052.7	2280.7	2192.7	10.4936	10.8372	10.9629	10.9797	10.4062	10.3538	11.0098	10.9727	P	P	P	P	P	P	P	P	noncoding	TCONS_00007953	LincRNAs identified by Cabili et al	chr4	+	1546984	1551959	4781	XLOC_003422						CCCTGCCCCAGGCTCTCAGCAGGACAGCCGGACCCCTGCCCCAGGC
ASPWP0099959	48.8	57.7	73.2	72.6	70.1	68.9	67.8	66.8	6.31475	6.45522	6.52246	6.49249	6.57708	6.60012	6.42587	6.38387	A	P	P	P	P	P	P	P	noncoding	ENST00000437000	gencode	chr13	+	73610538	73610986	448	PSMD10P3						TAATCCTCATGCTAAGGACATTATGAGGCTACAGCATTGCACTAGG
ASPWP0100233	50.2	45.5	70.2	72.2	50	49.8	49.8	51.1	6.32518	6.17118	6.49702	6.47879	6.16385	6.20385	6.11395	6.14021	A	P	P	P	P	A	P	P	noncoding	NR_034119	RefSeq	chr13	+	107028910	107030142	935	LINC00460						GCCTCTGAAATGGTGACAATAACACTGTGTATTTCCTACTTTATGA
ASPWP0100235	69.8	270	472.5	459.3	538.2	497.6	436.3	408.5	6.7272	8.44015	8.71931	8.71713	9.34884	9.29598	8.6323	8.56425	P	A	M	P	P	P	M	M	noncoding	ENST00000446059	gencode	chr13	+	107078120	107078470	350	RPL35P9						CTCAGAAAGAAAACATCAGGAAATTCTGCAAGGGCAAGAGATGCGA
ASPWP0100707	35.9	49.3	57.5	66.3	60.6	53.2	55.6	61.4	5.95207	6.25924	6.31608	6.39711	6.38853	6.29181	6.24285	6.30498	A	M	P	P	M	A	P	P	noncoding	TCONS_00007688	LincRNAs identified by Cabili et al	chr4	+	185427281	185436808	9047	XLOC_003808						TTAAACTCAGCTCTGGACATCTCTATGCAACTCTCTGTGGAAGGTT
ASPWP0100787	49.4	50	55.6	54.8	69.3	62.2	68.1	68.8	6.30997	6.30254	6.27455	6.24312	6.53432	6.46778	6.40857	6.4028	M	M	P	P	A	M	A	P	noncoding	NR_038423	RefSeq	chr1	-	146853913	146989699	3373	LINC00624						GGAGCACCTTGTTACAGCACGCATATGATGTATATAAAAAATGAAC
ASPWP0101078	480.6	1035.7	1527.6	1485.2	1799.9	1723.4	1729.8	1645	9.08223	10.4209	10.3178	10.352	11.0332	11.0139	10.5962	10.5394	A	P	P	P	P	P	A	P	noncoding	ENST00000459899	gencode	chr14	-	35857326	35858275	949	RP11-561B11.1						CAACTAAGTTTGAAAACGAGGAGTCGGAGGAGTTGGATGAGGATAT
ASPWP0101399	1411.6	1329.8	2189.9	2113	3432.4	3371.7	2063	2026.2	10.5759	10.6959	10.8458	10.8626	11.8872	11.9254	10.8668	10.8475	P	P	A	P	M	P	P	A	noncoding	ENST00000441945	gencode	chr14	-	54457817	54458713	896	ATP5C1P1						CAAAAGAGTTGACTGAAATTATCTTTGGTGCTGTAGCTCTGGATTA
ASPWP0101505	474.3	312.2	321.6	316.2	95	98.5	259.4	256.1	9.17145	8.69141	8.21988	8.22516	6.94099	7.02903	7.99949	7.96811	A	P	P	P	P	P	P	P	noncoding	ENST00000555790	gencode	chr14	-	59294399	59294894	495	RP11-112J1.3						TTTGGAAGTCCTTCGAGAAGTAGCCCTAGCTTTTGAGCCAGATAAA
ASPWP0101543	104737	67744.4	91344	88407.2	105391	104422	94543.3	93150	16.4925	16.5854	16.4887	16.4932	16.5426	16.5448	16.5441	16.4257	A	M	M	M	M	M	M	M	noncoding	ENST00000492636	gencode	chr14	-	61038741	61039029	288	RP11-1042B17.1						ACATAAACCAAAGAGGGCAGCTGTTGCAGCATCCAGTTCATCTTAA
ASPWP0102186	2128.6	1293.4	1568.9	1526.3	1497.8	1490.4	1393.4	1379.1	11.1382	10.6671	10.3665	10.3996	10.8034	10.8104	10.2564	10.2595	P	P	A	P	A	P	P	P	noncoding	TCONS_00010554	LincRNAs identified by Cabili et al	chr5	-	171150034	171164435	3681	XLOC_005081						TTACTTGAGCCCTTGGATCCAGCCGTGCCTGAAGACTTTTTAATAA
ASPWP0102208	58	62.2	73.4	80.1	75.1	74.2	68.5	72.1	6.50748	6.52847	6.54075	6.59497	6.66159	6.68785	6.41427	6.43232	A	P	P	P	A	A	P	A	noncoding	TCONS_00010555	LincRNAs identified by Cabili et al	chr5	-	171222599	171222948	206	XLOC_005082						AATTGGATCTTCATGACATTTTCCCAACTGGCCACTTTCCCTGTAA
ASPWP0102507	80.4	77.2	81.4	79.2	132.2	130.8	111	108.4	6.90636	6.80294	6.63039	6.58017	7.33198	7.36429	6.93304	6.88322	P	P	P	P	P	P	P	P	noncoding	TCONS_00009829	LincRNAs identified by Cabili et al	chr5	+	1042042	1042914	320	XLOC_004243						GTGTGAAGGAGTGGATGTGTGAACAAGTGGGTGAGTTAAGTGTGTG
ASPWP0102513	465.6	328.9	355.8	337.3	903.9	934.3	617.4	611.4	9.15368	8.76694	8.34896	8.31998	10.1444	10.2096	9.10921	9.10951	P	P	P	P	P	P	P	P	noncoding	TCONS_00010594	LincRNAs identified by Cabili et al	chr5	+	1043538	1045593	1181	XLOC_004244						GATGAGTTAGTGTGTGAATGAGTGGGTTAGTGTGTGAATGAGTCGG
ASPWP0103601	86.3	119.9	165.6	182.7	254	242.6	168.6	191	6.98173	7.37077	7.42167	7.53197	8.24051	8.23842	7.43717	7.57648	P	P	P	P	P	P	P	P	noncoding	TCONS_00009477	LincRNAs identified by Cabili et al	chr5	+	108061405	108063994	2444	XLOC_004501						AGCGAAAAAGCTCCATGCTCTCCTGGTTTTCCAACCCGACGCCGCG
ASPWP0103842	164829	86942.1	106216	105776	132257	123858	101978	103607	17.1682	17.1914	16.669	16.6642	16.9255	16.7848	16.6635	16.6589	M	M	M	M	M	M	M	M	noncoding	ENST00000480540	gencode	chr14	+	59261371	59261747	376	RP11-112J1.1						ACTGTTACCACTTTCAAAAATCTACAGACAGTCAATGTGGATGAGA
ASPWP0103887	1515.7	965	1381.4	1300.6	2240.1	2225.6	1143.5	1137	10.6996	10.3336	10.1373	10.1223	11.3194	11.3516	9.95829	9.98296	P	P	P	P	P	P	P	P	noncoding	ENST00000555532	gencode	chr14	+	60864474	60864996	522	CTD-2568P8.3						TACTCTAGTTGAATATGAAACATACAAGGAAGCCCAGGCTGCTATG
ASPWP0104677	70.1	101.7	131.4	140.5	107.6	95.7	119.4	132.8	6.70448	7.15092	7.12438	7.20544	7.08899	7.00413	7.01781	7.10708	M	P	M	P	P	A	P	P	noncoding	TCONS_00012176	LincRNAs identified by Cabili et al	chr6	-	43834217	43836122	399	XLOC_005731						TTCCTCTCCATCCTTATTCCGCAACCCTCAGGTTCTGAAAAACTGA
ASPWP0105194	94.1	144	199.4	214.1	173.7	152.3	231.4	240.1	7.08653	7.59232	7.6203	7.69557	7.66976	7.5373	7.83555	7.86041	P	P	P	P	P	P	P	P	noncoding	TCONS_00012342	LincRNAs identified by Cabili et al	chr6	-	158211220	158226738	262	XLOC_005894						TTATTTGTGTCCTGTGTTCTGTCCTCATTTGTGGTGGACCATGATG
ASPWP0105265	19254.4	14890.9	27415.1	26872.5	24148.3	23607.4	28554.3	28289.3	14.3521	14.4656	14.6139	14.6552	14.5842	14.5721	14.6056	14.604	P	P	M	P	P	P	P	A	noncoding	ENST00000437336	gencode	chr1	-	154350682	154351565	883	RP11-350G8.3						TTATGTTAACTTACCTACCATTGCGCTGTGTAACACAGATTCTCCT
ASPWP0105320	60	62.6	72.5	72.4	85.1	81.4	60.6	61.2	6.54507	6.54115	6.5132	6.49299	6.80687	6.81503	6.30553	6.27587	P	P	P	M	P	P	P	P	noncoding	TCONS_00012375	LincRNAs identified by Cabili et al	chr6	-	170337138	170337952	452	XLOC_005942						CCTGGACATGTGGAAAGATGGATGTGTGGATGGAGAGGTGACACAC
ASPWP0105336	144	201	335.1	324.2	216	203.3	400.2	389	7.49774	8.07164	8.28052	8.26541	7.99489	7.97971	8.54249	8.50501	A	P	P	P	P	P	P	P	noncoding	TCONS_00012836	LincRNAs identified by Cabili et al	chr6	-	170453079	170454248	1034	XLOC_005944						CACGCCCCGCCTTTTCTGAGTTAGTTTGAATTTCAAAACAAAATAA
ASPWP0105435	61	69.6	70.6	68.2	74.9	74.5	71.3	76.7	6.5759	6.66507	6.48844	6.43948	6.64047	6.68124	6.48094	6.50702	P	P	P	P	P	P	P	P	noncoding	ENST00000566255	gencode	chr15	-	23572031	23579274	1708	RP11-566K19.9						AGAAGATGCAGGAACACCAGGTGAGGCTGCAGGAGCTGGAGGAGAG
ASPWP0105499	49	55.8	61	62.8	59.8	57.2	64.3	71.5	6.29815	6.42422	6.34685	6.35173	6.37329	6.37123	6.35878	6.4305	A	P	P	A	P	P	P	P	noncoding	TCONS_00011696	LincRNAs identified by Cabili et al	chr6	+	12322519	12335036	438	XLOC_005175						TGGATCTTACACATTGTCACATCTCCTGTCACAGTGACTTGTCATG
ASPWP0106107	92.7	81.8	103.3	98.6	41.1	39.9	68.6	71.4	7.0467	6.86425	6.87463	6.81084	5.98611	5.96921	6.45363	6.445	A	A	P	P	A	A	P	P	noncoding	TCONS_00011820	LincRNAs identified by Cabili et al	chr6	+	45633187	45634483	597	XLOC_005303						GCCTATAAATCCTAAATACAGATGTAGTGATTGAACCCATCTAGGT
ASPWP0106828	46.6	42.6	83.6	80.4	94.2	94.6	71.6	70.4	6.25328	6.11746	6.66146	6.60409	6.94154	7.00652	6.47564	6.46691	A	A	P	P	P	P	P	P	noncoding	ENST00000558436	gencode	chr15	-	67223884	67248856	709	RP11-798K3.3						GGGCACTAGAAGCCTTGGGAAGATTTGAAAAATAAATCTTATTGGC
ASPWP0106888	87.2	91.2	88.7	87.7	78.7	76.2	96.1	94.3	7.01406	7.02371	6.72656	6.69028	6.72351	6.76334	6.79033	6.74905	P	A	P	P	P	P	P	P	noncoding	ENST00000560960	gencode	chr15	-	70095656	70096385	729	RP11-19J5.1						GACCAAGATTTGTCCAAAGAGGAAGAGATGGAGATCAAGTTAGATG
ASPWP0106894	527.9	786.4	860.6	838.1	178.3	163.2	370	365.8	9.32024	10.0536	9.52349	9.54437	7.7153	7.65335	8.43136	8.41899	P	M	M	P	A	A	P	P	noncoding	TCONS_00012620	LincRNAs identified by Cabili et al	chr6	+	158137089	158210465	353	XLOC_005516						AAAGCTTCTCAGACTTCAGTCCTGCCCTTCCACAAGCTCTGCGGAG
ASPWP0106902	65.4	78.8	98.8	105.4	92.8	87.9	96	100.7	6.65953	6.78991	6.81712	6.86854	6.88199	6.91385	6.76174	6.78972	A	P	P	P	P	P	P	P	noncoding	ENST00000561310	gencode	chr15	-	70487976	70490848	569	AC011648.1						TGACTTCCTCAGCACTGTCCCAGAAACCCTGTGCTGTCCTCAGAAG
ASPWP0107054	59.4	63.8	70.8	71.7	65.1	60.9	57.7	60.2	6.53099	6.56381	6.49631	6.47476	6.46972	6.44462	6.2613	6.29598	P	P	P	P	A	P	P	P	noncoding	TCONS_00012028	LincRNAs identified by Cabili et al	chr6	+	170454984	170456494	984	XLOC_005560						ACTTCCATAGCTGCACACACTTTGATCCTTGTTGAGATTCTACAAC
ASPWP0107107	38.8	40.2	56.3	57.8	54.6	50.6	83.5	83.6	6.05008	6.04748	6.29568	6.30928	6.24819	6.23821	6.62813	6.60855	A	A	P	P	P	P	P	P	noncoding	TCONS_00014246	LincRNAs identified by Cabili et al	chr7	-	389823	390706	568	XLOC_006329						TGAGTTTTGGACGCTGTGTGAAGTCGTGTCTTTGTGTGTGAGTTTT
ASPWP0108237	46.1	51.5	55	55.2	56.9	53.1	55.7	60.3	6.21605	6.31085	6.27714	6.24119	6.30103	6.29654	6.23667	6.29417	A	P	A	A	P	P	P	P	noncoding	TCONS_00013288	LincRNAs identified by Cabili et al	chr7	+	389256	391503	1837	XLOC_005955						TTCTGTGATTGAAGGCGCTGACATCGGCTTCCTGGTTGTGACACGG
ASPWP0108268	408.8	322.6	698.1	679	516.9	495.8	735.5	733.4	8.93889	8.74052	9.23522	9.23835	9.29682	9.28931	9.34676	9.36086	A	P	P	P	P	P	P	A	noncoding	ENST00000569699	gencode	chr15	+	30336657	30337499	673	CTD-2022H16.3						TCTGTGGACAACTACCAACAGCCACCCTTCACCCAGAATGCGGAGA
ASPWP0108995	1862	1794.4	3029.3	2900.7	4554.2	4284.5	2867.7	2728.9	10.9674	11.2489	11.3621	11.3738	12.4805	12.3975	11.3336	11.2757	M	P	P	P	M	M	M	M	noncoding	ENST00000486386	gencode	chr15	+	52387491	52387944	453	CTD-2184D3.1						GATTCTGATAGAGAGCTGGATTCACCACTTGGCTCGATATTACAAG
ASPWP0109081	79.1	65.9	44.5	47.9	62	62.5	44.8	42.2	6.86235	6.59766	6.08645	6.11961	6.43119	6.46276	6.04033	5.99605	P	P	P	A	P	P	A	A	noncoding	ENST00000560594	gencode	chr15	+	58879705	58883875	542	RP11-50C13.1						AATGGTTGCAGAGTGTTTCACTGGAAAGCAAACTTAACCCAGGAAC
ASPWP0109094	48.6	57.4	68.2	72.8	65	63.4	73.9	74	6.2782	6.40947	6.45638	6.49553	6.46757	6.49298	6.50114	6.48374	P	P	P	P	P	P	P	P	noncoding	TCONS_00013559	LincRNAs identified by Cabili et al	chr7	+	106593672	106635509	206	XLOC_006201						TTCCTCCTGCCAGTATGGGAGAAATGTGCTGGCCTCAGCAAGGATG
ASPWP0109410	32.9	32.5	44.6	43.8	51.8	51.4	59.5	58	5.8491	5.78117	6.0697	6.03645	6.2087	6.24243	6.28093	6.21949	A	A	A	A	M	M	P	M	noncoding	NR_103783	RefSeq	chr1	-	205404013	205425214	2616	BLACAT1						TGAAAAGCATGCCGGCAAACGCTGCTCTGTTAATTGCTGTAATAAACAGACTTTATTATA
ASPWP0109462	54.4	62.9	92.8	98.3	70	65.6	85	93.8	6.41384	6.53617	6.74468	6.80535	6.54902	6.54078	6.64165	6.72927	P	P	P	P	P	P	A	P	noncoding	NR_026764	RefSeq	chr15	+	70127572	70135306	1330	LINC00593						GGTCATTTTGAACACTCTTCCTTCCTGACAACTAAACTTTTCACTG
ASPWP0111001	130.7	94.4	85.8	85.8	77.5	77.3	67.8	66.3	7.52059	7.05735	6.67373	6.64801	6.67402	6.75114	6.41518	6.38877	A	P	P	M	P	A	P	P	noncoding	ENST00000576810	gencode	chr16	-	3997609	4000445	1394	RP11-462G12.1						CGGGGAAGGAAGATGTTTCCGTGTATATTCCTTGGTAATCGTTGAA
ASPWP0111398	56.2	65.5	63.9	70.2	59.2	60.8	67.4	65.8	6.44909	6.58058	6.40322	6.4359	6.37124	6.42639	6.41533	6.3599	P	P	P	M	P	P	P	P	noncoding	TCONS_00014810	LincRNAs identified by Cabili et al	chr8	+	102145613	102151881	256	XLOC_006886						TGGATCCCAATGTGCCACAGTTCACCTGCATAAGGAGGGGGTCGAA
ASPWP0111458	40.6	58.7	66.9	74.4	71.4	68.7	70.5	72.3	6.11692	6.44817	6.44695	6.52822	6.59688	6.57714	6.44993	6.46053	A	P	P	P	P	P	P	P	noncoding	TCONS_00014840	LincRNAs identified by Cabili et al	chr8	+	120049749	120050454	254	XLOC_006908						TAAACTTGGGCTTTGATATGAGATCAACCTGGGCTCAAATCACAGC
ASPWP0111528	397	326.4	484.8	481.1	515.5	503.3	505.8	500.4	8.86974	8.7576	8.74657	8.77704	9.29283	9.30897	8.83775	8.81761	P	P	P	P	P	P	P	P	noncoding	TCONS_00014547	LincRNAs identified by Cabili et al	chr8	+	129000922	129004320	1836	XLOC_006924						ATCTATGTGTGCAGTTCTACTTGTCCTAAAGGCACTTCTCACACTG
ASPWP0112257	47.3	43	83	84.4	138.4	134.8	106.8	106.6	6.29891	6.1259	6.65944	6.64444	7.38516	7.39576	6.90334	6.86576	P	A	P	P	P	A	P	P	noncoding	ENST00000566876	gencode	chr16	-	50424826	50429044	425	RP11-21B23.2						GCCATCTGGCAAACCTGACATAAAGACAAAATAAAGTGATTGAAAC
ASPWP0112353	12871	19278.7	26067.6	25379	32941.9	31999.3	24760.5	24477.1	13.6878	14.6652	14.5396	14.5849	15.3367	15.3804	14.3318	14.3631	P	M	M	M	M	A	M	M	noncoding	ENST00000491087	gencode	chr16	-	55386632	55387000	368	RPL31P56						TACCTGTCATCACTTAAAAATCTACAGACAGTCAATGTGGATGAGA
ASPWP0113335	90.3	74.5	85.2	83.4	72.7	69.6	117.9	119.4	7.06024	6.76279	6.68227	6.65012	6.61521	6.63734	7.02308	6.99565	M	P	P	P	P	A	P	P	noncoding	TCONS_00016040	LincRNAs identified by Cabili et al	chr9	+	89366553	89370049	232	XLOC_007437						CAGTTCATGAGCTGATTGTGCTAAGCCCTGTCAAATAATCCTTTAG
ASPWP0113391	160.9	228.6	334	337.6	262.1	249.4	285.9	302.4	7.7626	8.25838	8.2715	8.32316	8.32381	8.29473	8.11988	8.18091	P	P	P	P	P	P	P	P	noncoding	ENST00000563243	gencode	chr16	-	88579367	88597461	733	RP11-21B21.4						CACCCATTCCTGTGACGGTCATCCCCCTGCACAGACAAGGACATCG
ASPWP0113538	56	81.9	103.6	104.6	78.6	69.2	82.7	85.1	6.442	6.7834	6.86147	6.86181	6.6893	6.56321	6.61815	6.62348	M	M	M	A	P	M	M	P	noncoding	TCONS_00016118	LincRNAs identified by Cabili et al	chr9	+	110102406	110116943	969	XLOC_007506						TCAGGAAAACAAACTCTAAACTCCCTGCTTGGCTTTCAGCGTACTT
ASPWP0113590	42.8	63.9	74.9	81.5	77.8	66.9	79.1	92.6	6.16682	6.53812	6.54878	6.59137	6.67399	6.52329	6.53825	6.70473	A	P	P	P	P	P	P	P	noncoding	TCONS_00016124	LincRNAs identified by Cabili et al	chr9	+	110348378	110355877	249	XLOC_007509						AAGTGGGCTTTCATTTCTCCTCTTACTGCCTTGCAGTGTAACTTTG
ASPWP0114825	61.1	75.8	89.7	93.2	63.9	58.8	76.5	77.2	6.52046	6.75625	6.71942	6.71838	6.44148	6.40803	6.53526	6.49935	A	M	M	M	M	M	M	M	noncoding	TCONS_00017190	LincRNAs identified by Cabili et al	chrX	+	68250821	68256955	347	XLOC_008005						TCAACTGCTCAGTTCTGGTTTGGGCCTCTGAGGGCTGATGGGGTTT
ASPWP0115342	242	192.9	437.5	412.6	151.9	147.8	655.1	636.6	8.20804	8.00193	8.60468	8.56395	7.47924	7.49578	9.18163	9.15905	A	M	M	P	P	P	P	P	noncoding	ENST00000563424	gencode	chr16	+	50679719	50683160	3441	RP11-401P9.4						ATTCGTCTAATCCTCCTTTAAAGATGGTGGCAGTGAAACTGGTACA
ASPWP0115436	58.4	81.4	124.4	124.3	139.1	133.7	151.2	160.8	6.53228	6.84583	7.07222	7.04151	7.3846	7.38459	7.29257	7.34468	P	M	A	M	P	P	A	A	noncoding	ENST00000573934	gencode	chr16	+	55366266	55366879	613	RP11-26L20.4						CCGAGAGCCTCCTGCAAATCTCCCAATATAATCTCCCAGAATCATA
ASPWP0117171	159.7	187.7	280	261.4	388.4	385.2	282.1	283.5	7.737	7.96964	8.04059	7.97517	8.91345	8.93742	8.09701	8.09421	P	P	P	P	P	P	P	P	noncoding	TCONS_00018569	LincRNAs identified by Cabili et al	chr10	-	89832453	89840364	1719	XLOC_008895						ATTTGAACTCCACTCTTTTTGACCCTGGAGCTGATGAATGCTGCTT
ASPWP0117409	61	73.2	95.6	95	90.9	85.8	107	106.5	6.57806	6.70432	6.78604	6.74289	6.87524	6.85059	6.88262	6.85182	P	M	M	M	M	P	P	M	noncoding	TCONS_00019012	LincRNAs identified by Cabili et al	chr10	-	103522294	103523605	725	XLOC_008927						TCCCGCCCTCTGCAAGGAGCCCTTGGTAATGAAGAGCAAACTCATA
ASPWP0117619	50.2	64.4	84.3	87.8	78.9	62.7	75.6	87.1	6.35878	6.56516	6.64161	6.66255	6.70993	6.49574	6.52235	6.62906	P	P	P	P	P	P	P	P	noncoding	ENST00000584274	gencode	chr17	-	20435560	20436194	634	RP11-434D2.9						AGCAGCGTCTGTCAGTCGCAATCTTCTTCCCACTTTCTTCTCTCCC
ASPWP0117651	92.7	98.5	143.6	145.8	145.3	144	152.4	155.8	7.06519	7.10828	7.23331	7.25536	7.43262	7.4667	7.3122	7.3271	P	P	P	A	P	P	P	P	noncoding	ENST00000577309	gencode	chr17	-	21359824	21363527	3703	RP11-728E14.3						AGTATTCTCCAGCCACATCATTTGTTAGTAGTTTGACCTGCATAGG
ASPWP0117685	198.1	238.4	232.5	232.2	175.4	165.9	173.2	178.1	7.98263	8.30135	7.81444	7.8197	7.66791	7.67046	7.466	7.47909	M	P	M	P	M	P	P	M	noncoding	ENST00000580780	gencode	chr17	-	25978359	25992738	1647	NOS2P1						TTATACAGAGTGGGGAGCTGGTGGGTGTCGCAGCCTGGACAGATCC
ASPWP0117686	58.2	82.4	127	128.5	63.1	59.8	102.8	102.2	6.53343	6.86256	7.09608	7.10011	6.44235	6.43195	6.86023	6.81469	A	P	P	P	A	P	P	P	noncoding	ENST00000583179	gencode	chr17	-	25988574	25990684	2110	RP11-19P22.5						CTCCTTCCTCATTGAACTCTTTCACTAAAAGGAGAGTGCAAGAGAG
ASPWP0117691	70.1	71.9	73.6	73	70.6	67.6	96.6	95.3	6.7254	6.69567	6.52088	6.48702	6.56626	6.5382	6.77894	6.73444	P	P	P	P	A	P	P	P	noncoding	ENST00000579001	gencode	chr17	-	25993774	25999829	942	RP11-19P22.7						ATCAGCAGACTACAGGTGTGTCCTCAGTGTCAGATCACGGGGACCA
ASPWP0117692	5800.8	6351	10214.6	9400.9	551.7	518	3055	2908.7	12.4717	13.2917	13.1631	13.1057	9.38889	9.35023	11.437	11.3675	A	P	P	M	P	A	P	P	noncoding	ENST00000577737	gencode	chr17	-	26002919	26003023	104	RP11-19P22.10						GCCCCCTGGTCTTTATTTCCCCTCACTAGGCCCAAGTGATCCACAG
ASPWP0117693	48.4	65.2	111.2	108	57.4	55.2	55.3	54.4	6.27815	6.57463	6.9388	6.89659	6.29761	6.29997	6.21219	6.19969	A	P	P	P	M	P	P	P	noncoding	ENST00000579660	gencode	chr17	-	26004830	26005113	283	RP11-19P22.6						TGGCTCTTTTTCCATACCATTCCTACAAAGAGACATCATGGTTCAT
ASPWP0117694	53.8	58.6	69	77	64.6	61.4	83.7	89.7	6.4353	6.44642	6.47261	6.54952	6.44738	6.4469	6.61819	6.68678	A	P	P	P	M	P	P	P	noncoding	ENST00000584894	gencode	chr17	-	26010971	26011170	199	RP11-19P22.3						AACTCTCCCATGAGGACAGCCAAGGCCTGAAATACCTGTGTGCAGG
ASPWP0117703	407.1	1060.6	1605.6	1538.6	1463.8	1382.6	1774	1714	8.86043	10.447	10.3975	10.4033	10.775	10.7174	10.6325	10.6006	A	P	P	M	P	A	P	P	noncoding	ENST00000578374	gencode	chr17	-	26348693	26349291	291	RP11-218F4.2						TTGAAGATACGGTGGCTGAGAAGTGGCTCCTCCTACATGGCTGTGG
ASPWP0117707	58.8	87.4	105.6	106.8	103.9	98.3	108.7	113.4	6.55659	6.94164	6.88531	6.8598	7.00477	6.99494	6.90639	6.93287	A	P	P	P	P	P	P	P	noncoding	ENST00000581722	gencode	chr17	-	26583400	26583695	295	CTD-2008P7.7						TTCAGTCCCATCCTGAGTTCCATCCTGAGTTCCAGCTCCGTCGTGA
ASPWP0117991	37.4	41	51.6	50.9	57.4	52	57.9	59	5.98375	6.04573	6.20386	6.15724	6.3145	6.2649	6.27032	6.27703	A	A	P	A	M	A	P	P	noncoding	TCONS_00018619	LincRNAs identified by Cabili et al	chr10	-	122952986	123072879	288	XLOC_008971						TGATGCTTGTAATGAAGACTCAAGGAGTTCTGTCTCTACCAAGTTC
ASPWP0118218	147170	85983.1	115763	115317	144410	143179	109137	110090	17.0341	17.1363	16.7493	16.7698	17.2123	17.229	16.7685	16.764	M	M	M	M	M	M	M	M	noncoding	ENST00000491601	gencode	chr17	-	38595718	38596169	451	RP11-58O9.1						TCCTGATTACGATGCTTTGGATGTTGCCAACAAAATTGGGATCGTC
ASPWP0118397	370.1	516.9	965.3	918.8	1023.8	968.4	1022	987.5	8.8404	9.44381	9.6834	9.67017	10.3033	10.2566	9.80295	9.77083	P	P	P	P	P	P	P	P	noncoding	ENST00000458662	gencode	chr1	-	211889269	211898744	174	RP11-122M14.3						TTCCTTAGAATGAGGACCCTGCTCAGTTGCCCCCTCCCAGTCATGT
ASPWP0118577	44.4	45	56.5	61.5	57	52.4	57.4	58.2	6.16318	6.18517	6.29023	6.33369	6.33249	6.28997	6.27609	6.26089	A	A	P	P	A	A	P	P	noncoding	ENST00000575126	gencode	chr17	-	44987107	44988878	494	RP11-63A1.2						CCCACTGTACCTTGTGCATTCCATCTGGAATTTTCTTCTGTTGAAA
ASPWP0118786	46.7	57.9	64.4	64	68	65.7	70.6	76.8	6.1978	6.4334	6.38659	6.37065	6.481	6.49893	6.43743	6.49551	P	P	P	P	A	P	P	A	noncoding	ENST00000507043	gencode	chr17	-	48195416	48207160	610	SAMD14						GATAATCTCTCCAGAGTGCTCTTCCAGGGAAACCACATCCCCAGAC
ASPWP0119473	36.9	50.5	59.4	59.2	61.8	58.1	57.8	63.5	5.96822	6.26996	6.33388	6.29995	6.41176	6.39848	6.25453	6.33439	A	M	A	P	A	P	P	P	noncoding	ENST00000446169	gencode	chr1	-	220658445	220660385	390	RP11-410C4.4						TTCGAGTCTGCTGCCTCAGATATATGGGCTATCATTATCCTAAGTG
ASPWP0119823	53.5	50.3	55	54.1	57.6	55.9	60.9	59	6.40904	6.01328	6.27641	6.20993	6.31299	6.28745	6.31488	6.25943	P	A	P	A	A	A	P	P	noncoding	uc002kek.1	UCSC_knowngene	chr17	-	80247921	80250690	1810	BC033560						ATGAGTCTCCTAAAGGACGCCCGGGAGGATCGGAAACAGCCGAGTC
ASPWP0120340	42.4	63.7	80.9	91.3	81	70.7	83.3	88.7	6.16126	6.57222	6.63295	6.73813	6.72154	6.63994	6.61541	6.66775	A	P	P	P	P	P	P	P	noncoding	TCONS_00018111	LincRNAs identified by Cabili et al	chr10	+	6667902	6668997	231	XLOC_008372						ATCAGCTTCAGTGACCTGGGCTCTTTCACTTCTCAGAGATGCTCAT
ASPWP0120891	134.2	245.4	800.4	764.6	475.5	463.9	983.4	951.3	7.54822	8.33804	9.41813	9.41106	9.19505	9.19317	9.74253	9.71112	M	P	A	P	A	P	A	A	noncoding	NR_033892	RefSeq	chr17	+	25745030	25758649	3083	TBC1D3P5						GCCTTTATACTTTACACTCATGGAAGGATAACCATCTTCATGTTGT
ASPWP0120895	76.6	84.4	90.1	94.7	81.2	78.9	89.3	89.2	6.84523	6.90858	6.72671	6.77719	6.73835	6.76775	6.69801	6.68134	P	P	P	P	P	M	P	P	noncoding	ENST00000507432	gencode	chr1	-	228162979	228163386	399	RP11-192I3.2						AGGACTCACAGTACCCCCTGAGAACATGGACAGTATGTGGGGGTAG
ASPWP0120950	43.6	51.2	57.5	62.6	63.3	58	57.9	58.6	6.15949	6.31051	6.31715	6.35642	6.45845	6.40136	6.26053	6.27121	A	P	P	P	P	P	P	P	noncoding	ENST00000583787	gencode	chr17	+	26960223	26961758	552	RP11-192H23.7						AGAGCTACCAGTTCTAGCCCTGCTAAGCTCCAAGTAAGCAGTGCCC
ASPWP0121117	35.6	45.3	52.3	56.8	54.7	52.9	54.2	54.7	5.92059	6.19282	6.22625	6.27709	6.23147	6.24656	6.19943	6.19692	A	A	P	P	M	A	P	A	noncoding	ENST00000577967	gencode	chr17	+	29682821	29688620	5799	NF1						TGACCCTGGAGGTGCTATTCATTATAGAACTTAAACTATTGTGTGT
ASPWP0122027	72.9	64.3	91.4	90	74.7	72.3	90.2	93.3	6.78984	6.54844	6.74453	6.70023	6.65777	6.65029	6.70977	6.73385	P	P	P	P	P	A	P	M	noncoding	ENST00000571084	gencode	chr17	+	54921379	54923663	773	DGKE						CCCCAAAATGCAATGATTATTAATGCTTCAAGTCACTAATCACCTG
ASPWP0122269	1039.4	1030.8	1487.3	1440.2	1249.4	1237.9	953.1	913.2	9.92875	10.412	10.2696	10.2954	10.5501	10.5863	9.68699	9.65279	P	P	A	P	P	A	A	P	noncoding	ENST00000583145	gencode	chr17	+	62746537	62747429	892	RP13-104F24.3						ATATCAAACGTTGCACAGACAAGGGAGTGAAGAGTGTTTTCGACAT
ASPWP0122847	386.3	492.9	690.8	748.1	632.7	590.4	630.2	697.5	8.88173	9.337	9.19745	9.34424	9.56288	9.48349	9.10496	9.25036	A	P	P	P	M	A	M	M	noncoding	ENST00000579979	gencode	chr17	+	80111305	80112691	555	RP11-1376P16.2						TCTACGGATGATGACTTGATGCCCGTCTCTCCTGTACAGAGCCCAG
ASPWP0122863	303.7	180.2	241.1	244.4	208.5	203.1	252.8	254.8	8.56581	7.92278	7.87409	7.8862	7.94668	7.96383	7.96022	7.95802	P	A	P	P	A	P	P	A	noncoding	ENST00000566986	gencode	chr17	+	80251591	80252786	1195	RP13-516M14.1						ACCGCCAAAACAGCGTGCATACCACTAGCATATGATTTTTGTAGTT
ASPWP0123565	420.3	274.5	955	914.8	48.5	46.8	518	515.3	9.0065	8.50666	9.655	9.6557	6.16513	6.15427	8.86147	8.86012	P	P	P	P	A	A	P	P	noncoding	uc002lfu.1	UCSC_knowngene	chr18	-	52773134	52791537	3067	AK093940						GTCAAGCCAACAAAACTGTTTCTACCACTGAGGATGAAATTTGTAA
ASPWP0123584	56.4	48.9	48.9	51.4	35.9	35.7	61.3	61.4	6.46232	6.25562	6.17033	6.17779	5.81922	5.84559	6.31772	6.28787	A	P	P	P	A	A	P	P	noncoding	uc002lgd.1	UCSC_knowngene	chr18	-	53443957	53448952	4071	AK127787						CCTCTGATATTTTTTACCAGGTAAAGGCAAGATTACTTCTGGAGAT
ASPWP0123585	47	58.4	78	82.3	68.7	56.6	82	84.1	6.26759	6.44247	6.57504	6.61287	6.52247	6.33999	6.60406	6.60037	P	A	P	P	P	A	P	P	noncoding	ENST00000563553	gencode	chr18	-	53548918	53587430	2310	RP11-214L13.1						CACTCTGCTCTTCTCTATCTTCTACATGAAATGTATCAGGAAGAAA
ASPWP0124336	116.2	123	56.2	56.6	134.9	128.7	54	53.8	7.2466	7.41887	6.29751	6.25996	7.34757	7.3422	6.22222	6.20025	A	P	P	P	A	P	P	P	noncoding	ENST00000565127	gencode	chr18	+	45027542	45084754	545	RP11-157P23.2						CTGAGAGAGATGCTGCATTCATATACATTCATTTGGATGACAAGAG
ASPWP0124471	228.2	551.8	640.3	658.9	979.8	952.4	571.9	560.4	8.18211	9.55864	9.1027	9.19933	10.2538	10.2409	9.00604	8.98593	P	P	P	P	A	P	P	P	noncoding	ENST00000475372	gencode	chr18	+	60082908	60083463	555	RP11-640A1.1						GATGTGTTACCAGACCTACAGAGCTCATGGTTAGATTAAGCCATAC
ASPWP0125714	376	539.2	916.6	945.2	491.4	474.7	863	907.3	8.86372	9.44004	9.59053	9.67018	9.17045	9.18965	9.54144	9.63932	P	P	P	P	P	P	P	P	noncoding	TCONS_00018266	LincRNAs identified by Cabili et al	chr10	+	89739716	89740717	375	XLOC_008547						TCTTTCTGTCTTCCCTTCCTCTTTCAAACAGAGAGCTGATCAGTAT
ASPWP0126275	57.6	65.7	92	97.6	92.4	73.7	89.8	96.4	6.46794	6.58305	6.7508	6.77933	6.8964	6.66724	6.67718	6.73421	A	P	P	P	P	P	P	P	noncoding	TCONS_00001503	LincRNAs identified by Cabili et al	chr1	-	56797823	56840926	308	XLOC_000845						GCCTCGCTTTCTTTCACCCCGCATCAATGTGCCCTAAAGGATTTTT
ASPWP0127991	330.2	471.6	662.2	638.1	446.4	414	571.6	577.8	8.6921	9.29245	9.15253	9.14599	9.10288	9.03101	8.99299	9.01982	P	P	P	P	P	P	P	M	noncoding	ENST00000559756	gencode	chr19	+	46268042	46272311	1402	AC074212.5						AGATCCAGCTCTCCACTCGGGTCTCTGTCCCCTTGTGTGTGTCCGT
ASPWP0128528	115	188.1	263.8	275.1	236.8	218.1	240.1	241.2	7.37245	7.96633	7.9599	8.04639	8.14312	8.07702	7.89204	7.88595	P	M	M	P	M	M	M	M	noncoding	TCONS_00018380	LincRNAs identified by Cabili et al	chr10	+	126920239	126922589	530	XLOC_008659						CTGGTCTTGAAAGTTGGTCCCTTCCCAGCATTATAGCATTAAAAAA
ASPWP0128540	1107.3	698.9	1241.3	1194.7	855.6	855	1792	1751.8	10.2626	9.8964	9.9868	9.99033	10.0569	10.0939	10.6521	10.6371	P	A	A	P	P	P	P	P	noncoding	ENST00000445196	gencode	chr19	+	55851285	55859488	2077	SUV420H2						GGGTATGTTGGGGGCTTGGAAGCACTTGAACTTTTTATTTTATTAA
ASPWP0128863	233.9	180.7	234.4	233	169.2	163	273	279.1	8.21754	7.90562	7.8175	7.8225	7.6369	7.63498	8.04696	8.06777	P	M	M	P	M	M	M	M	noncoding	ENST00000569008	gencode	chr2	-	8861263	8862816	1553	RP11-434B12.1						ATACACTTGCCCTTTCATATGTCTCTTGTCACTATTCTGTGTAAGA
ASPWP0128962	57.7	84.5	112.6	103.5	94.1	88	100	108.3	6.50686	6.91144	6.96104	6.8613	6.90752	6.89341	6.82764	6.86795	P	P	P	P	P	P	P	P	noncoding	ENST00000422415	gencode	chr2	-	16137170	16203007	517	AC010145.4						GAAATGCCTCTCAAGGCTCCTTTTCCTCCTTACAAACAAAATAAAA
ASPWP0129491	9298.8	6746.6	13336.6	12757.4	15213	15441.1	14599.2	14315.9	13.123	13.4285	13.5512	13.5752	13.9103	13.9834	13.769	13.7297	P	P	P	P	A	P	P	P	noncoding	ENST00000403786	gencode	chr2	-	44293032	44293293	261	AC019129.1						TGGTTGGAGACTGATAATTCAGAACTTCTTCATATGCTCGAGTCTC
ASPWP0130181	361.8	385.8	442.8	441.9	557.1	537.4	393.3	386.7	8.81267	8.97668	8.62874	8.65548	9.40098	9.39828	8.52619	8.50253	P	P	P	P	P	P	P	P	noncoding	ENST00000436601	gencode	chr2	-	85329511	85329817	306	AC011236.7						CAATGAAATGGAATATTCCAATGCTTTTTGTCCAGGGAGATGTCGT
ASPWP0130854	81.4	87.5	119.6	111.9	112	100	115.1	131.5	6.92721	6.44848	7.02934	6.92434	7.13611	7.06164	6.98706	7.11778	P	M	P	P	P	P	P	P	noncoding	ENST00000454260	gencode	chr2	-	120001997	120006647	3218	STEAP3-AS1						TACATTTTGCATCTTGGAGCAGTTCTTCTTATGCTCTCCCTGAAGC
ASPWP0130865	49	48.5	67.1	66.1	43.6	40.3	68.2	65.3	6.30172	6.26616	6.45719	6.42275	6.03989	6.00953	6.41746	6.35439	A	P	P	P	A	A	P	P	noncoding	ENST00000413991	gencode	chr2	-	121300484	121301902	528	AC073257.2						TAGCTTTAGAAGGGACTTTGGATCCTTTTGATTTTGGTAGGTGAAA
ASPWP0130869	43.3	50.5	61.2	62.6	60	57.1	59.3	64	6.15826	6.28378	6.36214	6.35238	6.36908	6.36951	6.27675	6.34428	A	P	P	P	P	A	P	P	noncoding	ENST00000441053	gencode	chr2	-	121839012	121846302	812	AC067960.1						TTGACATCTGTCCCCAGTCAGACCTCTTTACGCAGCATTCTAGCCT
ASPWP0131662	1012.5	2623.3	3218.4	3165.1	5084.7	4975.8	2950.1	2860.4	9.66718	11.7011	11.4311	11.4717	12.6827	12.7063	11.383	11.3546	A	P	P	P	P	P	P	A	noncoding	ENST00000421086	gencode	chr2	-	175898505	175898920	415	RP11-6C10.1						AGCCAAAGAGAAAGGTACTTGGTTCAATTGAAGTGCCAACCTGCTT
ASPWP0132162	55.1	59.8	64.7	67.7	72.6	73.1	76.1	74.6	6.46793	6.48633	6.41512	6.42164	6.59809	6.67441	6.53293	6.4922	A	P	P	P	P	P	P	P	noncoding	ENST00000415349	gencode	chr2	-	204629017	204630316	1299	AC125238.4						CCAAAAGACTCCCACCTGCCAACAGTGGATGGCAAAGTGGTGTCTG
ASPWP0132397	52.6	46.6	69	69	58	54.2	94.8	90.4	6.38744	6.19692	6.47461	6.44177	6.32646	6.29363	6.7696	6.6883	P	A	P	P	P	P	P	P	noncoding	TCONS_00020094	LincRNAs identified by Cabili et al	chr11	-	69290398	69291552	1102	XLOC_009485						TTTGGGTGCATTAGAGCCTGAGGCAAGGGCTTGAGTCTGAATTCTC
ASPWP0132405	58.7	54.4	55.8	60.1	55.5	52.9	62.9	64.6	6.51431	6.36051	6.28836	6.30584	6.28856	6.27337	6.33396	6.34907	P	P	P	P	M	P	P	P	noncoding	ENST00000432100	gencode	chr2	-	219818122	219818772	650	KRT8P30						ATCGAGACCCACAATGGGAAATGGGAAGCTGGTGTCCGAGTCCTCT
ASPWP0133027	908.9	990.8	1201.2	1134.5	1474.7	1440	1078.4	1043.6	9.75288	10.365	9.93693	9.92386	10.7822	10.7672	9.88918	9.86424	A	P	A	A	P	P	P	P	noncoding	ENST00000425442	gencode	chr2	+	8743211	8743489	278	SNRPEP5						CATGCTAAAAGGAGATAATATTCCTCTGCTGCAAAGTGTCTCCAAC
ASPWP0133051	1521.3	1717	527.6	510.2	1683.7	1722.8	404	407.4	10.1256	11.1431	8.85924	8.85414	10.9469	11.0073	8.54237	8.55873	A	P	P	M	P	P	M	M	noncoding	ENST00000478468	gencode	chr2	+	9778900	9789568	832	RP11-521D12.1						TAAGAGAGAGCAAGAGAGATAAATAAACCCACATCTTCCTCTGAAA
ASPWP0133052	45	63.8	73.3	75	79.7	73.6	75.8	80	6.21843	6.5734	6.52951	6.50943	6.72547	6.68709	6.5088	6.55939	A	P	P	P	P	P	P	P	noncoding	ENST00000483023	gencode	chr2	+	9814151	9848542	1852	RP11-521D12.2						TTTCCCCATGCCTGACATCCAGTGGGCACTAATAAATGTTTAACGA
ASPWP0133162	64926.2	29744.3	62489.3	61737.1	61726.3	60657.9	89590.4	95283.8	15.7851	15.2097	15.873	15.888	15.9864	16.0255	16.3453	16.4395	M	M	M	M	M	M	M	M	noncoding	ENST00000398740	gencode	chr2	+	16010062	16010367	305	RP11-120J4.1						GAATCCGAGGATCTGATGATGACATGGGCTTTGGGTTTTTGACTAA
ASPWP0133163	184.8	163.5	156.5	156.5	119.6	113.6	119.7	120.4	7.90392	7.79267	7.36224	7.3506	7.21861	7.20019	7.02379	7.00064	P	A	P	A	P	P	P	P	noncoding	ENST00000433810	gencode	chr2	+	16060520	16076139	1039	AC010145.3						TTGAGCACCAAAGCACACACAGCTGCCTCTGGCTGAGTTCTGTGGT
ASPWP0133448	62.2	59.9	98.7	95.3	80.8	78.8	136.7	136.1	6.59952	6.47202	6.81191	6.77587	6.74561	6.78761	7.17445	7.15441	A	A	P	P	P	P	M	M	noncoding	uc002rng.3	UCSC_knowngene	chr2	+	30573783	30575297	1514	AK123934						TTCTGCCATGAGAATTGGGAAGAGAGAAAGCCTATAGTGATAATAA
ASPWP0133600	4206.6	2818.4	3687.3	3573.8	4160.7	4088.8	4525	4408.8	12.1979	11.8333	11.6232	11.6435	12.2231	12.2738	12.0062	11.9792	P	M	P	M	A	M	M	M	noncoding	ENST00000452488	gencode	chr2	+	41383737	41384695	958	AC009223.1						CGGTTCCAGTAGAAGCAGTAGCTATGGCAGTGGCAGAAAATTTTAA
ASPWP0133645	40688.8	24614.9	32219.9	32562.6	39748.4	40314.1	34635	35592.6	15.3877	14.8612	14.8478	14.9186	15.5762	15.6107	14.8927	14.8958	M	M	M	M	M	M	M	M	noncoding	ENST00000429825	gencode	chr2	+	44497759	44498247	488	AC013717.3						AGCACTGATCCTTAGCCAGAGAACTCTCTGGAACCATTAAAGAGAT
ASPWP0133660	80.9	138.1	175.8	169.7	129.2	129.8	130.4	129.8	6.86775	7.58076	7.49252	7.45233	7.29545	7.33549	7.12876	7.09912	P	P	P	M	P	P	P	P	noncoding	ENST00000423051	gencode	chr2	+	45223551	45224012	461	AC012354.8						TGCCTTCAAGATTCTGGAGAATCTTGTGTTTGGCAAAGGATCCCAA
ASPWP0133979	263.9	313.6	327.8	301.8	310.3	293.8	362.8	371.6	8.3771	8.66424	8.22595	8.15273	8.55895	8.52992	8.40491	8.43103	P	P	P	P	P	P	A	P	noncoding	TCONS_00020124	LincRNAs identified by Cabili et al	chr11	-	103711904	103715474	841	XLOC_009537						AATATATATAATGCCCTAGGGGTGAGTAGGGGTGATTGCTGGAAGT
ASPWP0134271	79.8	90.3	185.5	180	191.8	185.1	183	179.4	6.87973	6.99195	7.5467	7.52104	7.80785	7.81748	7.51908	7.48699	M	M	M	M	M	A	M	M	noncoding	ENST00000501107	gencode	chr2	+	85542163	85543652	704	AC093162.5						AGTGGAACTTGTACTCAGACCTTAAGGATCTTGTCTCTAGGATCTG
ASPWP0135882	98493.4	60586.4	75768.4	73428.5	95019.4	93711.8	72127.8	73352.8	16.3478	16.4029	16.1896	16.1787	16.4538	16.4669	15.9813	15.9268	A	M	M	M	M	M	A	M	noncoding	ENST00000449770	gencode	chr2	+	183652824	183653162	338	AC105396.3						AAACGAGCTCTTATACTTTGGTTACCTATGTACCTGTTACCACTTG
ASPWP0136486	191.4	134.9	183.2	176.5	146.8	143.1	215.7	213.3	7.94647	7.53927	7.53564	7.50844	7.44824	7.47001	7.75902	7.72697	P	P	P	A	A	P	A	P	noncoding	ENST00000562328	gencode	chr2	+	219120041	219122087	2046	RP11-378A13.1						CTGGAAAAAAGGGATCTAGTTGTTTCTTCCTAGTCTCAGGAAGCCA
ASPWP0136548	83332.1	52263	70346.4	70771.6	91884	90398.9	68224.7	71718.6	16.1222	16.2535	16.0334	16.0916	16.423	16.4426	15.8811	15.8801	M	M	M	M	M	M	M	M	noncoding	ENST00000456160	gencode	chr2	+	219706321	219706788	467	AC009974.11						ATATTTGACTGGCTCCTGATTACAATGCTTTGGATGTTGCCAACAA
ASPWP0137071	59.9	58.4	77.4	83.8	72.4	69.3	131	134.8	6.53645	6.42979	6.58515	6.6315	6.59341	6.59777	7.12145	7.12757	A	A	A	P	P	P	A	P	noncoding	ENST00000446029	gencode	chr2	+	240547391	240552533	348	AC079612.2						AAGCAGGGCTCCCACAGCGACGCTGAGCAGACACAGAACTATTTTT
ASPWP0137407	42.4	48	53.8	59	59.4	55.6	54	60.9	6.15568	6.25012	6.24059	6.32014	6.37276	6.33041	6.2255	6.28627	A	P	P	P	P	P	P	P	noncoding	ENST00000418690	gencode	chr20	-	10733925	10745934	729	RP1-278O22.2						CAAACCTCAGTTGATATCATTTGCAAACCTCCCTGATTCAGTATTA
ASPWP0137408	305.6	290.2	213.6	203	1284.6	1233.4	191.8	191.6	8.58492	8.58914	7.71821	7.65714	10.5889	10.5792	7.59424	7.58479	P	P	P	P	P	P	P	P	noncoding	ENST00000448859	gencode	chr20	-	10855980	10889920	2006	RP4-697P8.3						GAAAGGGAAGGAAGACCAGAACCAGTGTTTATTAAATACCTACTAA
ASPWP0137549	903.1	660.1	1359.5	1298.8	1605.7	1603.6	805.1	807.5	10.0412	9.80645	10.1149	10.1172	10.8846	10.9092	9.47429	9.48424	A	P	P	P	P	P	P	P	noncoding	ENST00000421090	gencode	chr20	-	21468881	21469263	382	RP5-984P4.1						TGCTCTTCTGGGCTCCATAATCTCAATCCTGCCTTCTTGGATTTAT
ASPWP0137869	886.8	3123.3	6497.2	6133.5	4502.3	4367.5	6000.6	5743.8	10.0443	11.9723	12.3433	12.3465	12.4378	12.4611	12.3713	12.3396	M	M	P	P	M	M	P	M	noncoding	ENST00000424041	gencode	chr20	-	36073134	36073936	802	RPL7AP14						GCTGGTGGAAGGTATAAGGACCAATTACAATGAGAGATACAATGAG
ASPWP0137870	39.1	45.9	53.1	56.4	52.4	50.6	53.7	51.8	6.08616	6.20746	6.23525	6.26386	6.21751	6.23302	6.20332	6.16095	A	A	P	A	P	P	A	P	noncoding	ENST00000411780	gencode	chr20	-	36120873	36137633	714	RP11-425M5.5						TTATGGCCTCTGCCAGGCCTCTTGCAATGCTTGGCCTTGGAACACT
ASPWP0138157	186.5	146	188.3	195	81.9	59.1	174.7	171.3	7.90911	7.63766	7.56562	7.60337	6.6999	6.39141	7.46956	7.41987	M	P	M	M	M	P	M	M	noncoding	ENST00000438154	gencode	chr20	-	50448335	50479451	2326	RP5-1112F19.2						TCCAATCTGACTTTTCTGAGACATTAATAAAAACACATGCGTCCTG
ASPWP0138618	35.4	41.6	238	228.3	574.2	584	338.4	338.4	5.90694	6.07169	7.84448	7.80563	9.43563	9.50804	8.31687	8.31322	A	A	P	P	P	P	P	P	noncoding	ENST00000449270	gencode	chr20	+	9966735	9987764	1036	RP5-839B4.8						GCTGATCATACTCTGTATTTCACTTGCTCTGGTTATTTGTAAAGCT
ASPWP0139325	30211.7	30099.9	54626.7	53548.5	48206.7	46328	50656.9	52253.7	14.9479	15.2472	15.6969	15.6975	15.7274	15.7323	15.3417	15.3597	M	M	M	M	M	M	M	P	noncoding	ENST00000440687	gencode	chr20	+	44728156	44728815	659	RPL13P2						ATGTCTATAAGAAGGAGAAAGCTCGAATCGTCACTGAGGAGGAGAA
ASPWP0139590	51.2	46.1	184.6	183.1	407	406.1	317.4	307.3	6.36102	6.19418	7.55167	7.54562	8.99541	9.0151	8.23207	8.19875	A	P	P	P	P	P	P	P	noncoding	uc002ycj.1	UCSC_knowngene	chr20	+	60807015	60811355	3210	AK126744						CTTGAATTGGCCTCGTGACCTAGTAAAGATCATAACAAAGACGCCT
ASPWP0139638	103	93.9	103.6	107.3	64.1	59.4	101.1	104	7.20302	7.04647	6.87009	6.89651	6.48602	6.41672	6.84135	6.83753	P	P	P	P	P	P	P	P	noncoding	NR_003244	RefSeq	chr20	+	61732643	61735737	2794	HAR1A						AAGTTTAGCATCCAATGACCCATTTAAGAGGTTTGCTGAGCCACGT
ASPWP0139733	175.4	227.6	226.9	232.2	196.3	187.4	239.6	241.9	7.84625	8.23368	7.78675	7.81373	7.85011	7.85109	7.89482	7.89532	P	M	M	M	P	P	P	M	noncoding	TCONS_00019368	LincRNAs identified by Cabili et al	chr11	+	69184376	69187267	1838	XLOC_009191						TGGCCCTGAATGCTGGCTTGGCTGAGCCTCATCTTTGCTGTTTGCA
ASPWP0139795	41	47.8	58.2	59.2	74.4	67.7	61.6	64.7	6.12648	6.24564	6.31699	6.29509	6.65901	6.56726	6.3292	6.361	A	A	P	A	P	P	P	A	noncoding	ENST00000416641	gencode	chr21	-	19031593	19032702	516	AP000432.2						ATATGTCTCAGCATCCAGTCCATCCTAGATGGATTTCGATTCTATC
ASPWP0139957	178.5	148.4	217.4	209.8	223.7	214.3	225.5	222.7	7.83084	7.66076	7.74215	7.71377	8.07314	8.05034	7.82194	7.78264	P	P	P	P	P	P	P	P	noncoding	ENST00000393804	gencode	chr21	-	32999439	33000913	1474	FBXW11P1						CATTGTGTTTGCGCACATTGGTGGAACATTCTGGACATGTGTTTTG
ASPWP0140152	49.5	63.7	74.1	79.2	75.7	76.1	75.3	80.3	6.32696	6.55125	6.53522	6.57496	6.69004	6.6978	6.50835	6.5702	P	A	P	P	P	P	P	P	noncoding	NR_027067	RefSeq	chr21	-	40110878	40124181	643	LINC00114						GCCAGACCCCGGGAGGGAAGCTGCCCTTCAAAGTGCTCATGTCCAG
ASPWP0140154	111.9	193.2	288.1	277.8	182.6	167.1	323.4	343.4	7.33939	8.01918	8.07313	8.05397	7.75135	7.68042	8.25654	8.32771	P	P	M	P	A	P	P	M	noncoding	ENST00000440379	gencode	chr21	-	40285092	40287072	407	AP001044.2						AGTTGCTTCTCTTCTCCACGGTGATTTCTGCATACTTTATCCAAAC
ASPWP0140160	47.1	58.6	70.1	71.6	67.7	65.5	74.9	73.6	6.24855	6.45782	6.47988	6.47263	6.50125	6.52764	6.49762	6.47731	A	P	P	P	P	P	P	A	noncoding	ENST00000440714	gencode	chr21	-	40400460	40401053	292	AF064858.10						TGTTGAATCCAGCCATTCTGCAAGTGCCTGTTTTGACTTTAGGGAT
ASPWP0140212	95.1	114.9	136.1	139.7	102.2	96.5	110.7	114.1	7.09594	7.30629	7.16644	7.18688	7.02455	7.00199	6.9367	6.91992	M	A	M	M	P	M	M	M	noncoding	TCONS_00001584	LincRNAs identified by Cabili et al	chr1	-	92010898	92035089	2055	XLOC_000917						TAATGTTTAATTCCTTCTCACTGAATCCCCATGGAAGGGGGCAAAA
ASPWP0140271	86.2	71.4	215.9	208.3	134.5	128.6	235.3	227.3	6.98613	6.70015	7.74033	7.702	7.34373	7.34247	7.87846	7.82266	P	P	P	P	P	P	P	P	noncoding	ENST00000442815	gencode	chr21	-	44778026	44782229	2798	AP001046.5						GGACCTCATTCTTCTGAGTGTTATAAAATCTGGCTTTGCTCAGAAA
ASPWP0140771	2964.6	3406.3	3959.8	3870.7	4891.2	3641.4	3298.5	4172.3	11.5887	12.0702	11.6956	11.6739	12.59	12.0727	11.4419	11.8839	M	P	M	P	P	P	P	P	noncoding	ENST00000451820	gencode	chr21	+	40266840	40267176	336	RPSAP64						TGAAGTCTAAGGGGCTCAGTCTCCCACTGAAGGCTGATCTGCAGCT
ASPWP0141008	691.6	921.8	1494.5	1448.6	1779.6	1690.5	1922.2	1853.1	9.64853	10.2725	10.2744	10.3079	11.0168	10.9878	10.7632	10.7167	A	P	P	P	P	P	P	P	noncoding	ENST00000429512	gencode	chr21	+	47472509	47473019	415	AP001476.4						GTCACCCACAGCCCTGCCTCTCAGTCACTGCCCGTCACCCACAGCC
ASPWP0141164	222.8	168.1	196.7	200.8	134.2	137.7	165.8	163.6	8.1424	7.81116	7.61912	7.64757	7.33941	7.41357	7.41071	7.37484	M	M	P	P	P	P	P	M	noncoding	ENST00000536806	gencode	chr22	-	19167287	19195184	1695	CLTCL1						AACTTCTCCAAGGAGCATGTCACTCCAGCAGCACAGGGGACGCAAT
ASPWP0141320	86.3	77.7	109.3	106.4	58.6	56.9	111.4	110	6.95063	6.77388	6.92124	6.87408	6.30274	6.34253	6.92586	6.88666	M	M	M	M	M	M	M	P	noncoding	ENST00000435222	gencode	chr22	-	22239620	22240012	392	KB-1027C11.4						TTACTTAGCGATCTTTCAGTGTAATTGGCCTGAAGTGAAAACCACA
ASPWP0142037	10569.4	6962.9	9109.8	8630.7	4492.7	4568.5	7934.7	7663.6	13.348	13.4758	12.9587	12.9554	12.4277	12.5705	12.6972	12.67	P	P	P	P	P	P	A	P	noncoding	ENST00000423293	gencode	chr22	-	41470183	41471243	1060	RP11-12M9.4						AACTACATCATGAAGTGTGACGTGGACATCTGCAAAGACCTGTACA
ASPWP0142040	177.9	125.7	108.2	106.1	273.2	282.6	186	178.3	7.8595	7.45382	6.93481	6.90457	8.38342	8.48904	7.55741	7.48957	M	P	P	P	P	P	P	P	noncoding	ENST00000452297	gencode	chr22	-	41585730	41586192	462	LRRC37A14P						AAAGGCATCCAAGGCAGAATGGTCTGTAGACCAATGGAAAACTGAT
ASPWP0142198	40.6	45.3	60.4	60.4	65.3	63.4	72.5	71.4	6.09743	6.18886	6.35357	6.32904	6.46817	6.49727	6.46782	6.44933	A	A	P	P	P	P	P	P	noncoding	ENST00000451118	gencode	chr22	-	46271878	46283628	805	WI2-85898F10.1						TGCCCCCAGGAAGGTCTGAAGGATTTTACTTTTAAAAACCATAGTC
ASPWP0142205	180.6	131.5	104.1	105.1	59.2	56.8	71.5	69.6	7.87121	7.49954	6.8574	6.85055	6.32522	6.31654	6.44194	6.3956	M	M	M	M	M	A	M	M	noncoding	NR_027036	RefSeq	chr22	-	46435786	46440748	1625	LOC100271722						CATGAGGTAATTACTGAATGCATTTGGTTGAAAGTCCTTCTGCTAT
ASPWP0143164	50.7	105.4	132.4	141.1	177.2	158.7	123.5	134	6.36826	7.20716	7.14789	7.20967	7.71167	7.60653	7.05698	7.12999	P	P	P	P	P	P	P	P	noncoding	ENST00000487348	gencode	chr1	-	22649332	22649824	492	RP11-415K20.1						AATTGTTCCTGGTTTTTCATCTCCATTGCGAAGACTGAGAGTTTGG
ASPWP0143347	777.1	496.8	594.3	555.5	396.4	396.4	452.3	447	9.85483	9.37825	8.99767	8.95934	8.94974	8.98367	8.68403	8.66893	P	M	P	M	P	M	P	P	noncoding	ENST00000441207	gencode	chr22	+	39551529	39551950	421	FUNDC2P4						TCATACTGGGTACATCAAAGTTGACTGGCAACGAGTGGAGAAAGAT
ASPWP0143423	13094.2	10278.9	25248.5	24611.9	23140.3	22587	28601	28240.8	13.6689	13.9076	14.481	14.5505	14.5228	14.5303	14.6032	14.5705	M	M	M	M	P	M	M	M	noncoding	ENST00000399188	gencode	chr22	+	41460055	41460640	585	RP11-12M9.3						TTCCCAGAAGCACATCGACTTCTCTCTGTGCTCTCCCTATGGGGGT
ASPWP0144097	55.5	63.9	64.1	65.3	76.1	72.9	74.3	69.8	6.48392	6.56565	6.42106	6.39636	6.68113	6.6943	6.51893	6.4307	P	P	P	P	A	P	P	A	noncoding	ENST00000412562	gencode	chr1	+	59465347	59466166	819	PHBP3						ATTTGTGATGGAAAAGGCTAAGCAGCAGAAAAAGGCAGCTATCATC
ASPWP0144975	75.4	151.4	202.3	214.7	220.3	203.3	226.9	235.1	6.80052	7.69035	7.64114	7.72999	8.04091	7.97791	7.82962	7.85579	A	P	P	P	P	A	P	P	noncoding	ENST00000469806	gencode	chr3	-	55369489	55384943	587	RP11-875H7.1						TCACTGCCCCTAACTGCCTGGTTCTTAAACAAGAGTGTGTTTCAAT
ASPWP0145620	43.8	54.4	60.7	62.7	62.8	61.8	64.6	67.6	6.16165	6.3578	6.33967	6.35022	6.40696	6.45868	6.34968	6.38302	A	M	P	A	P	A	P	P	noncoding	ENST00000430845	gencode	chr1	+	68748051	68748301	250	COX6B1P7						ATGGTACATGTGGACAAGACTCTCTGCCCTATATTATGGGTCTTAG
ASPWP0146029	97.3	145.9	178	195.9	144.9	135.5	181.1	198	7.12081	7.63747	7.50585	7.61388	7.417	7.37919	7.50624	7.61708	A	P	P	M	P	P	M	P	noncoding	ENST00000568384	gencode	chr3	-	134066129	134068075	1946	RP11-375I20.6						ACGTCCCTCCATTTTCTCAACTGTTGCCACTAGAATGTAGTAGGAA
ASPWP0146030	3794.2	3885.9	6507.9	6245	9157.9	8927.1	6556.1	6567.6	11.9992	12.2422	12.3486	12.3751	13.2209	13.2241	12.4601	12.4615	A	M	M	M	M	M	A	M	noncoding	ENST00000512505	gencode	chr3	-	134070780	134070931	151	RPL39P5						ATCAGGTACAACTCCAAGAGGAGACATTGGAAAAGAACCAAGCTAG
ASPWP0146055	493.5	678.2	833	849.7	992.1	940	690	698.1	9.23359	9.8503	9.48251	9.57053	10.2673	10.2229	9.25152	9.28664	P	P	P	P	P	P	P	P	noncoding	ENST00000485187	gencode	chr3	-	135678116	135678432	316	RP11-305O4.1						GAGCTCTTGGCTACCCAAAAGTGTGTGTAAACATAGACAAAGAAAC
ASPWP0146102	51568.2	31230.6	43153.8	41613.3	70256.1	70900.1	42366.9	42206.6	15.5655	15.3573	15.1909	15.1564	16.1671	16.1716	15.1612	15.1245	M	M	M	M	A	M	P	M	noncoding	ENST00000491837	gencode	chr3	-	138362715	138363536	504	RP11-79L9.2						TGGCAAGACCTGCAAGAAGATCACCACTGCTGATTGTGGACCCTCT
ASPWP0146110	226.7	214.3	464.4	449.5	573.5	535.7	484.4	474.1	8.15683	8.16036	8.69903	8.68306	9.44518	9.39918	8.76573	8.74115	P	P	P	P	P	P	P	P	noncoding	ENST00000463301	gencode	chr3	-	138608096	138608799	410	ATP5G1P3						GGCCATGGGACTCTTCTGTTTGACAGTCACCTTCCTCATCCTCTTT
ASPWP0146748	441.6	1541.1	2805.7	2687.7	3089.7	2920.6	2965.2	2825.6	9.09065	10.8972	11.2501	11.258	11.7656	11.7632	11.3912	11.3398	A	P	P	P	M	P	P	P	noncoding	ENST00000423357	gencode	chr3	-	181222862	181223667	805	RP11-4B14.1						ACAATGACACATATGATGAGATCTGTTGTCACTGGGGAGGTATTGT
ASPWP0147156	67.9	102.8	130.9	146	117.1	104.2	123.4	145.4	6.69741	7.16429	7.13139	7.25916	7.17376	7.10683	7.05951	7.24185	P	P	P	P	A	P	P	P	noncoding	ENST00000438408	gencode	chr3	-	197171931	197185194	558	AC128709.3						TGTCTCCTTCTTGTCACTTTTAGTTGGTTTTGCACGGGAACTCTGA
ASPWP0147323	42.3	50.3	65.4	68.4	57.7	54.1	61.6	63.5	6.11714	6.30793	6.42496	6.4367	6.33318	6.29189	6.32706	6.31118	A	P	A	P	P	P	P	P	noncoding	TCONS_00020732	LincRNAs identified by Cabili et al	chr12	-	25537424	25539101	751	XLOC_010031						GACTTTCATTCAATCCTGCTATCCTGTCAACTTCGATAAACCTAGT
ASPWP0147432	8230.2	6263.5	6725.2	6472.7	7595.3	7648.2	6328.5	6245.5	12.9564	13.2486	12.4016	12.4287	13.0835	13.1005	12.43	12.4148	P	P	P	P	P	P	P	P	noncoding	ENST00000441775	gencode	chr1	+	84710016	84710260	244	RP11-82H13.2						CAGCTGATTACAAGATTTTAGGTGGTTCAGTCCTTCACCTGGTGTT
ASPWP0147501	106	118.5	116	111.7	67.9	64.5	129.2	128.2	7.24796	7.37299	7.00511	6.94938	6.51436	6.4928	7.11061	7.06661	P	M	P	P	P	P	P	P	noncoding	NR_027103	RefSeq	chr3	+	13692220	13788132	1050	LINC00620						AGGAAAGAGGTGTGTCTTCCGCAGAAAAATGTGCATGTTCTTTTAG
ASPWP0147688	145.5	127.8	95.2	93.9	67.6	69.6	72.1	72.3	7.48071	7.45975	6.77977	6.75816	6.53692	6.59839	6.44524	6.43557	A	P	P	P	P	P	P	P	noncoding	ENST00000450746	gencode	chr3	+	30566236	30568677	436	AC116035.1						CTGGGAAGCTTAAGGAACAAAGTGTAACAAAACAACATGGATTGTT
ASPWP0147690	49.3	47.6	50.8	52.2	46.5	44.1	44.4	45.2	6.29494	6.2216	6.21346	6.20077	6.11719	6.08101	6.06205	6.05181	P	P	P	P	P	A	A	A	noncoding	ENST00000561507	gencode	chr3	+	30739152	30741068	1916	RP11-1024P17.1						GACACAATGTAGGAGCAATCCATGGTACTCAAAGAATATTATGGAA
ASPWP0148328	222.6	315.2	700.5	674.4	3118.1	3041.9	1111.8	1084.5	8.1402	8.69917	9.23856	9.23256	11.7677	11.8128	9.92987	9.91886	A	M	P	P	M	P	M	P	noncoding	ENST00000439897	gencode	chr1	+	92065727	92065878	151	RP11-91I11.1						CCTGTTCCCCAGTGGATTCAGATGAAAACTGGTAATAAAATCAGGT
ASPWP0148423	157	225.2	198.2	177.7	163.4	153.5	203.8	240.9	7.73133	8.17872	7.59548	7.50845	7.59833	7.56355	7.63773	7.84173	P	M	P	P	P	P	P	A	noncoding	ENST00000492683	gencode	chr3	+	55330227	55334766	1602	RP11-64C1.1						TGAACAACTAGAATGATAGAATGATATCTGGGGGGCACACAATGGC
ASPWP0148498	52.7	66.1	92.1	93	120.1	109.6	110.3	113.5	6.40317	6.61711	6.75687	6.74498	7.19483	7.15343	6.91676	6.93832	P	P	P	P	P	P	P	P	noncoding	ENST00000482313	gencode	chr3	+	59521588	59522141	553	RP11-719N22.1						TTGTTGAATTTTAAAATGGTGGGTTGGCTGGAGATGTCAGGTCCCA
ASPWP0149443	50.7	61.2	86.1	92.6	157.8	148.4	94.6	95	6.3547	6.51338	6.69746	6.73845	7.548	7.5216	6.76995	6.74983	P	P	P	P	P	P	P	P	noncoding	ENST00000482019	gencode	chr3	+	134032417	134040013	294	RP11-200A1.1						GATAGCCCAGCACTGAGGACATCTAAAACAGTCTTCATTTATTTAT
ASPWP0149927	661.2	457.5	926.6	878.6	744.9	734	1298.2	1272.1	9.60161	9.24257	9.6213	9.60881	9.83274	9.85001	10.1439	10.135	A	P	P	P	P	P	P	P	noncoding	uc003fdu.3	UCSC_knowngene	chr3	+	160792440	160796689	4249	AK055323						CATGCTATCTCTGATCCTGTGGTGTTGTATAAAAATGAACAGCTAA
ASPWP0150035	286.1	293.3	364.3	344.4	245.2	215.4	343.6	351.9	8.4729	8.56863	8.34604	8.27937	8.15062	8.00271	8.32415	8.34822	P	P	P	P	P	P	P	P	noncoding	ENST00000467896	gencode	chr3	+	171185872	171187422	229	RP11-185E8.1						GAGCCTGAACTTCCACGTGCTGTCTTCCATATAATGTGATCTGAGG
ASPWP0150036	34506.3	27364.8	34670.1	34495.6	41747.3	40507.2	40681.8	40672.4	15.1302	15.0089	14.9437	14.9788	15.6237	15.6136	15.1206	15.0705	M	M	P	P	M	M	M	P	noncoding	ENST00000420943	gencode	chr3	+	171252211	171252404	193	RP11-263C16.2						CATATTTACAGTAGGAATAGACGTAGATACACGAGCCTACTTCACC
ASPWP0150537	104.6	85.3	81	82.4	71.1	70.5	162	154.6	7.23133	6.91349	6.59788	6.61141	6.52174	6.58716	7.36533	7.30262	M	P	M	P	M	M	M	M	noncoding	uc011btd.1	UCSC_knowngene	chr3	+	195426821	195435676	2391	BC144457						TAGAGAATGAGGTGGTTGGGTTCCACTTACCTTTCTATCATCTTGC
ASPWP0151583	158.2	261.9	330.5	315.2	270.9	263	380.2	363.4	7.73634	8.42906	8.25886	8.22635	8.37518	8.38205	8.47473	8.41833	P	P	P	P	P	P	P	P	noncoding	ENST00000505935	gencode	chr4	-	74804320	74805278	958	RP11-19B4.1						ATAAAACCAAAGAGAGCTGTCTAAGGGAAGATTCTCAAAGACCAGG
ASPWP0151584	53.5	63.3	84.3	86.8	96.2	90.8	73.4	75.4	6.40717	6.55968	6.67615	6.67118	6.96473	6.94476	6.48817	6.50251	P	P	P	P	P	P	P	P	noncoding	ENST00000502804	gencode	chr4	-	74809727	74810016	191	CXCL1P						AGAATATCCGAAGTGTGAACGTGAAGTCCCCTGGACCCCACTGCAC
ASPWP0151863	100	210	291.5	278.7	314.2	299.9	238.6	231.4	7.19006	8.1447	8.08883	8.0674	8.58359	8.57447	7.89262	7.84549	P	P	P	P	P	P	P	P	noncoding	ENST00000508008	gencode	chr4	-	88707078	88707523	445	CHCHD2P7						ATAAATCTCTGTAAGAGTTTCGATGAGGTGCTGAAACAGTGCAGAC
ASPWP0152016	98.9	74.4	94	93.9	104.5	101.4	111.2	108.8	7.18524	6.76083	6.79041	6.76789	7.05625	7.08161	6.94685	6.89368	A	P	P	P	P	P	P	P	noncoding	ENST00000502883	gencode	chr4	-	103339758	103352406	673	RP11-499E18.1						CACTGCTATTTTGGGTCTTTGTGATAAACAGTGTTTACCATATCCT
ASPWP0152171	149.3	288.1	1243.6	1197.5	1928.6	1888.4	1651.9	1584.6	7.53258	8.57245	9.98251	9.99344	11.1137	11.1152	10.5364	10.4859	A	P	P	P	P	P	P	P	noncoding	ENST00000507547	gencode	chr4	-	110800228	110801053	825	KRT19P3						AACAATGCCTGTCTGGCTGCAGATGACTTCTGAACTAAGTATGAGA
ASPWP0152584	32.3	43	53.6	56.1	71	69.9	59.4	62.6	5.85182	6.11348	6.23232	6.26449	6.57794	6.59242	6.27969	6.31718	A	A	M	P	M	M	M	P	noncoding	ENST00000487908	gencode	chr4	-	146190961	146191710	423	RP11-142A22.1						GCTTCTCTTGGCCTGATGCAAAAACAAGAAGGAAAGGCCAAAATCA
ASPWP0153221	16080.9	17235.5	29196.2	28418.5	43115.5	41556.9	27906.3	27601	13.1234	14.5795	14.7103	14.7354	15.6513	15.6446	14.5461	14.5409	A	P	M	M	P	M	P	P	noncoding	ENST00000457967	gencode	chr1	+	113711615	113712025	410	RP11-389O22.4						ACTAATACCTCAGGGACAGAGAGATGTGGACAGAATCACCGGAGAG
ASPWP0153226	62260.5	39788.5	66263.1	63634.7	79279.3	77047.1	60553.5	60368.6	15.7187	15.9671	15.9346	15.9053	16.2558	16.2379	15.5892	15.5562	A	M	M	M	M	M	M	M	noncoding	ENST00000412567	gencode	chr1	+	113741446	113741880	434	RP11-389O22.5						AGATGATCAGCCACTACCTGGGCGAGTTCTCCATCACCTACAAGCC
ASPWP0153230	61.8	77.3	86.7	95.8	78	71.8	85.5	90.8	6.60939	6.75449	6.68607	6.75513	6.67653	6.6313	6.64936	6.69234	P	P	P	P	P	P	P	P	noncoding	ENST00000505364	gencode	chr4	+	1246778	1259951	2423	CTBP1-AS1						TGAGTCTTCTGTTCCCCAACACACTGCATTGGGATCAAACTGAATT
ASPWP0153595	105.5	78.4	102.4	98.4	62.8	61	114.8	119.4	7.2618	6.81972	6.85152	6.81063	6.434	6.45376	6.98093	6.98911	P	P	P	P	P	P	P	A	noncoding	uc003gpk.1	UCSC_knowngene	chr4	+	17629878	17633666	3788	CR936688						GGACACTAGAAATACAAGGTATGGGTCATTAGTAACGCTAATAACA
ASPWP0153975	68.4	116.4	154.2	154.9	148.8	133.3	139.2	142	6.71522	7.34572	7.33728	7.32035	7.46343	7.37366	7.19098	7.19491	P	P	A	P	A	A	P	A	noncoding	ENST00000508241	gencode	chr4	+	55242168	55242919	540	RP11-231C18.2						TCCAGAAATTCTTCTTTGGTTGACCCTGCCACATTGTATATTCTTG
ASPWP0154293	43.3	46.7	55	53.5	59.8	49.3	54.9	58.2	6.17271	6.19202	6.26622	6.22815	6.37206	6.20855	6.23157	6.24784	A	A	P	A	P	A	P	P	noncoding	ENST00000514756	gencode	chr4	+	78108916	78353534	518	CCNG2						TCTTTCCCAGTTCCCTAATAAGAGTTCCCAGGCTTAAAGCTCTATG
ASPWP0154732	54.7	50.3	56.5	58.9	41.9	40.9	53.1	50.6	6.45523	6.30942	6.28185	6.29764	6.0051	6.00466	6.20478	6.16537	P	P	P	P	A	A	P	P	noncoding	ENST00000512794	gencode	chr4	+	111715558	111718500	556	RP11-777N19.1						TGTCCTCAGGGAGGTCTAATCATATGTTTTCTTAAACCAAACTCTT
ASPWP0155097	77.5	62.8	105.8	104.3	125.2	125.5	161.6	158.4	6.8514	6.53924	6.8945	6.84363	7.25323	7.29415	7.38002	7.33808	A	M	P	M	P	P	P	P	noncoding	ENST00000536295	gencode	chr4	+	146296694	146297405	711	RTN3P1						CCCGACATCAGACCAAGTCAATTGTTGAAAAGATCCAAGCAAAACT
ASPWP0155421	84.6	208	182.6	215.6	41.9	40.2	92.5	114.6	6.95795	7.95888	7.42217	7.5978	5.98083	5.98317	6.69619	6.92085	P	P	P	P	A	A	P	P	noncoding	TCONS_00020279	LincRNAs identified by Cabili et al	chr12	+	4320969	4322471	430	XLOC_009624						TAGAGACATGGAGATATTGCACCCAATAGGACAAGGATGAATCCAG
ASPWP0155649	140.6	281	418	405.2	384.8	344.5	379	403.2	7.55313	8.51547	8.5438	8.51091	8.90412	8.7643	8.46842	8.55262	A	A	A	A	P	M	P	M	noncoding	uc010itc.3	UCSC_knowngene	chr5	-	795719	823926	1840	ZDHHC11						TTGCTGCCTGGCTACCTTCCCATCTCTGTCATCATGGAGAGTGTGG
ASPWP0156135	1062.4	940.7	1524.1	1445.2	1108.4	1140.9	1460.7	1459.6	10.0023	10.2949	10.2881	10.289	10.3908	10.4624	10.3306	10.3541	M	P	P	P	P	P	P	P	noncoding	ENST00000504674	gencode	chr5	-	39719085	39721615	2530	INTS6P1						CACTTTACTGAAGCATGTGCAAGGCAGTTTACAAACAAGACTAATA
ASPWP0156233	37.5	55.9	63.1	60.9	72.1	70.4	67.8	65.5	5.99476	6.42313	6.38835	6.33665	6.60866	6.61604	6.41666	6.37234	A	P	P	P	A	P	P	P	noncoding	ENST00000511281	gencode	chr5	-	50705450	50706039	589	HMGB1P47						ATCTAAAGGAAAGCCTGATGCAACAAAAACGGGAGTTATTAAGGCT
ASPWP0156234	55.6	83.4	110.1	109.4	133.5	124.9	96.6	91.1	6.45716	6.90518	6.95249	6.91599	7.32723	7.28626	6.78939	6.70234	P	P	P	P	P	P	P	P	noncoding	ENST00000505723	gencode	chr5	-	50723891	50724261	370	CTD-2335O3.2						AAGCAATCCAAGGATCCAGAAGGCTTAAGAATATTTTGTTATCTGG
ASPWP0156561	52.4	48.6	60	65	58.3	55.2	57.9	65.2	6.38309	6.23831	6.33461	6.37813	6.30864	6.33666	6.26992	6.35061	P	A	A	P	P	A	P	P	noncoding	ENST00000507781	gencode	chr5	-	73665200	73832801	568	CTC-419K13.1						AGTAAGAACTCCCTGACTTGGAAACACTCAAGTTTCCCACACATGA
ASPWP0156874	46.7	94.6	144.8	137.1	198.6	181.9	144.9	139.7	6.25473	7.05054	7.24975	7.18518	7.87452	7.80795	7.26707	7.19769	P	P	P	P	P	P	P	P	noncoding	ENST00000435270	gencode	chr1	+	146790827	146791941	959	RP11-337C18.4						CAGAGGGTCAAATCCAGTACCAGGAATATATCATTGAAGGATATGA
ASPWP0157027	195.1	198.9	337.7	331	229.8	226.1	429	418.1	7.75852	8.05916	8.28717	8.28693	8.11013	8.14051	8.61087	8.59128	P	P	A	P	P	P	A	P	noncoding	NR_046368	RefSeq	chr5	-	108063525	108063962	457	HP07349						TCCTTGCCGTGGTTTTGTAAGAATTAAATGAGATAATGAACGCGAA
ASPWP0157031	73.4	64.8	98.8	102.6	60.2	58.8	63.7	60.8	6.76453	6.58211	6.82997	6.86339	6.37966	6.42614	6.35584	6.30155	A	P	P	P	P	P	P	A	noncoding	ENST00000512693	gencode	chr5	-	108572820	108662070	5471	CTD-2587M2.1						CTGCAAACTGGCAAAATGAGGGCTTGAAATAAAAATTGTCTGTGGA
ASPWP0157454	70.9	92.3	141	139.6	195.2	159.9	159.9	192.5	6.76575	7.01399	7.19745	7.15435	7.8211	7.60313	7.33449	7.57889	P	P	P	P	P	P	P	P	noncoding	NR_030583	RefSeq	chr5	-	135416186	135416286	100	VTRNA2-1						ATGCCGGACTTTCTATCTGTCCATCTCTGTGCTGGGGTTCGAGACC
ASPWP0158004	90.9	140.6	185.1	165.8	132.3	121.4	164.9	169.6	7.06069	7.54408	7.53661	7.3881	7.29086	7.25413	7.37946	7.41329	P	P	P	A	P	P	P	P	noncoding	uc003lxy.1	UCSC_knowngene	chr5	-	159623597	159631833	2686	AK097242						AGCATCTGCCTTCCTGGTCCTAAAATATGGAGAATAGAAAATAGAA
ASPWP0158386	382.7	1060.1	1818.4	1720.3	2199.3	2014.7	1856.5	1781.6	8.88579	10.4504	10.5769	10.5733	11.2753	11.1917	10.7065	10.6625	P	P	M	P	P	P	P	P	noncoding	ENST00000484005	gencode	chr5	-	179653377	179654000	623	RP11-252I14.1						GAAAAAGAATGCCAAAATCAGTCTTCTGGGGAAGCAGTTCCAACAG
ASPWP0158983	4091.2	2607.9	4145.4	3965.1	7139.7	6939.5	3415.1	3335.4	12.1357	11.6982	11.7766	11.7824	13.025	13.0158	11.5899	11.5616	A	P	P	P	A	M	P	P	noncoding	ENST00000468490	gencode	chr5	+	50571086	50571568	482	CTD-2312P21.1						ATGAACTCATTTTTAAGGAGGGAGTCATGGTGGCCAAGAAGGATGT
ASPWP0159007	5229.4	4126.5	6705.4	6413.2	8720	8641.9	6556	6404.3	12.4867	12.3492	12.4012	12.4194	13.1832	13.1977	12.4601	12.4342	P	P	P	P	M	M	P	P	noncoding	ENST00000439391	gencode	chr5	+	52502390	52503006	616	RP11-94D20.1						ATAGAAACAAGTTGAAGTACCTGGCCTTCCTCCTCAAAGGGATGAA
ASPWP0159008	77426.8	54045.1	79903.5	78383.2	99711.6	99282.6	76574.6	76768.5	15.7312	16.274	16.2756	16.2946	16.4969	16.4994	16.0517	16.0124	A	M	M	M	M	M	M	P	noncoding	ENST00000477321	gencode	chr5	+	52709333	52710090	437	RP11-289K10.1						AGTGACACCTCAGGGACGAGAGATCTGGACAGAATCACCAGACAGG
ASPWP0159858	86234.3	51481.7	67118.5	68458.9	71843	70537.9	72621.2	74892	16.2344	16.2446	15.9456	16.027	16.1743	16.174	15.9523	15.954	A	M	M	M	M	M	M	M	noncoding	ENST00000466800	gencode	chr5	+	107929309	107929668	359	RP11-120B7.1						GCGACTTATTGACTTGCACAGTCCTTCTGAGATTGTTAAGCAGATT
ASPWP0159865	499.6	452.2	737.8	735.7	632.7	603.1	982	992.8	9.24248	9.24305	9.31315	9.3523	9.58496	9.55314	9.7378	9.77779	P	P	P	P	P	P	P	P	noncoding	uc003kor.1	UCSC_knowngene	chr5	+	108528055	108530759	2704	AK021888						TGGCAGTCTTTCCCACCTCATTGGTCCGTGCTTTTATTTTTAAACC
ASPWP0160238	3453.4	4863.9	8178.4	7773.5	11189.9	10684.3	7818	7559	11.8499	12.6721	12.7512	12.7608	13.3866	13.3651	12.6805	12.6461	P	P	P	P	P	P	P	P	noncoding	ENST00000498563	gencode	chr5	+	133603111	133603547	436	CTD-2410N18.1						CCAAGTGAATCCTCCCTCCCAGTTGGAAATATGAGTCATCAACAAA
ASPWP0160343	281	639.3	969.9	952.6	1304.7	1248.1	1140.5	1088.1	8.45342	9.75303	9.69733	9.72502	10.6159	10.6004	9.95581	9.93199	P	P	P	P	P	P	P	P	noncoding	ENST00000469948	gencode	chr5	+	137809432	137810050	618	RP11-461O14.1						CTTCTTTGCCTTTGTCAAACTTCAGTGGAAACTTTGTGAAGCTCAA
ASPWP0162091	97	92.8	150.5	144	137.7	132.2	150.2	140.4	7.11761	7.03672	7.30965	7.23889	7.36218	7.35943	7.29197	7.20273	P	A	A	M	A	M	M	P	noncoding	uc003oao.2	UCSC_knowngene	chr6	-	32148744	32152099	1438	AGER						ATTGGGGTCATCTTGTGGCAAAGGCGGCAACGCCGAGGAGAGGAGA
ASPWP0163362	47443.6	32152.4	40312.4	39435	59618.4	60571.4	38269.9	38382.4	15.4883	15.4378	15.1082	15.0937	15.9208	16.0278	15.0631	14.9871	M	M	P	M	M	M	M	P	noncoding	ENST00000406913	gencode	chr6	-	122001117	122001605	488	RP11-129H15.3						AACACCCTGATTTGAAGAAGGCATATGTTCAACTGGCTCCTGATAT
ASPWP0164335	2330	2146.7	2147	2103.8	2427.4	2358.1	2130.2	2133.3	11.2218	11.4231	10.815	10.8613	11.4652	11.4493	10.9179	10.9273	A	P	P	P	P	P	P	P	noncoding	ENST00000405924	gencode	chr6	+	12319684	12319824	140	RP3-451B15.3						GACAGATCAGATTCCAATTGATGGGCAACCAATCAATGAAACAGAC
ASPWP0164336	12722.2	8259	13232.6	12688.9	13771.6	13716.3	12816.4	12787.4	13.6443	13.6874	13.5308	13.5617	13.7053	13.751	13.5754	13.5643	P	P	P	P	P	P	P	P	noncoding	ENST00000391491	gencode	chr6	+	12514341	12514956	615	RPL15P3						TACAAGGCCAAGCAAGGTTACGTTATATATAGGATTCGTGTTCGCC
ASPWP0164411	1039.2	780.1	1056.1	1046.5	1477.5	1473.3	1022.1	1028.4	10.2049	10.0683	9.79666	9.82717	10.7813	10.7926	9.80738	9.84423	P	M	M	P	P	M	M	P	noncoding	ENST00000404566	gencode	chr6	+	21602358	21602614	256	RP3-322L4.2						TGCCTTTGAACAGAAAACCCTAATCCCAGAGCAGTGGGCCCGTGAG
ASPWP0165954	52.1	64.4	77.2	84	80	84.4	76.8	86.8	6.37973	6.56524	6.56735	6.62573	6.69596	6.81554	6.52755	6.63057	P	P	P	P	P	P	P	P	noncoding	ENST00000421372	gencode	chr6	+	109138882	109139129	247	RP3-354J5.3						ATGAAAATGGTAGCAGTGGTGCCTGGACTTACAACCCCAAAGTAAA
ASPWP0166037	85.5	65.2	62.2	62.9	50.9	51.1	66.1	66.8	6.98845	6.60469	6.37375	6.39198	6.16791	6.21627	6.38984	6.37818	P	P	P	P	P	P	P	P	noncoding	NR_027060	RefSeq	chr6	+	114225550	114242806	2006	FLJ34503						CGGGTAGGACAGTGTCATATACTTTGTAGGTAACTCAAAGATATTA
ASPWP0166096	45.3	46.9	51.6	54.1	54.7	57.1	54.5	52.6	6.19609	6.21346	6.23338	6.21329	6.2441	6.35005	6.22021	6.15989	A	P	P	P	P	P	P	P	noncoding	ENST00000404786	gencode	chr6	+	117954868	117966250	1371	NEPNP						CCCCTCCAGCATCAGAATCAACATGGATGATGGATGATTATAACTA
ASPWP0166116	4966.7	12456.4	18557.2	17784.3	23950.6	22466.2	19347.1	18876.6	11.9474	14.2569	13.9283	13.9118	14.5646	14.525	14.1347	14.1312	A	M	M	M	M	M	M	A	noncoding	ENST00000407291	gencode	chr6	+	121702617	121703006	389	RP1-276J11.2						AATCAGGATGAAAACACACAGGAGGGAAGATCCTGGGAATTTTTTC
ASPWP0166120	52.7	85.1	185.3	180.8	358.6	334	189.5	185.3	6.36507	6.90744	7.55932	7.53385	8.77871	8.72275	7.55683	7.52498	M	M	P	M	M	M	M	M	noncoding	ENST00000406156	gencode	chr6	+	121974940	121975836	896	SLC25A5P7						TAGAGAAAGATTGCTTGTGTTGAAGGAGGCAAAGCGTTTTCCAAGG
ASPWP0166298	7049.8	6644.4	4264.3	4108.5	7929.7	7747.6	2847.7	2758.5	12.7723	13.3707	11.8186	11.8298	13.1078	13.1151	11.3195	11.2832	A	P	P	P	M	P	P	P	noncoding	ENST00000434255	gencode	chr6	+	135581133	135582071	216	RP1-32B1.4						AGGAAGAAGAAGAAGAGATTCTATCTGGGTATGGAGAATGAAAAAA
ASPWP0166797	4497.9	6382.3	10423.5	9986.5	10608.7	10339.2	10873.9	10402.8	12.3143	13.3052	13.1855	13.2169	13.3285	13.3326	13.2687	13.1582	P	P	P	A	P	P	P	A	noncoding	ENST00000405880	gencode	chr6	+	170514992	170515482	490	RP11-302L19.2						ATATCACTTGCGATGAGATTGTCAACATTGCCAGACAGATGCAGCA
ASPWP0166920	68.2	62.8	76.8	79.1	67.9	66.4	84.3	90.8	6.67621	6.50694	6.57166	6.57749	6.52571	6.53887	6.62837	6.69786	P	M	M	P	M	M	P	M	noncoding	ENST00000458247	gencode	chr1	+	172717699	172718642	943	SLC25A38P1						AAGATGTGCTATGAGAGTGGGAAATATGGCTATGAGAGTATCTACG
ASPWP0167477	99.4	87.1	126.8	126.3	107	102.8	162.9	163	7.16178	6.94644	7.10062	7.08855	7.06716	7.07256	7.38512	7.37164	M	P	P	P	M	P	P	P	noncoding	ENST00000428816	gencode	chr7	-	17072712	17073102	390	AC098592.8						TGGTGCAGGAAGGCAGTCTTTGTTACATACAGCAGAACATAGGTTA
ASPWP0167488	76.1	97.6	131.3	134.4	123.2	116.7	129.9	132.1	6.81659	7.08468	7.13942	7.14469	7.23136	7.21681	7.11022	7.09603	P	P	A	P	P	P	P	P	noncoding	ENST00000451792	gencode	chr7	-	17503068	17598533	442	AC017060.1						TATTTCTGAACCTTCCCATCAGCCTTGTCTCTGATAGAATTGGCCT
ASPWP0167555	46.3	55.6	68.5	77.6	67.8	60.8	74.3	78.4	6.24036	6.38478	6.46029	6.56051	6.52668	6.45729	6.50792	6.53289	A	P	P	P	P	P	P	P	noncoding	ENST00000444653	gencode	chr7	-	22787293	22788423	1130	AC073072.6						GGTCAAACAGCATGCATTGCATACTTCTCCCTCATCCTTTATTTTT
ASPWP0167556	6706.9	4247.2	10657.9	10506.7	15165.8	15103.9	5304.7	5154.1	12.7105	12.4079	13.2284	13.2953	13.905	13.9598	12.2591	12.2358	A	M	A	P	P	P	M	P	noncoding	ENST00000447425	gencode	chr7	-	22813264	22813612	348	AC073072.7						GAGTTGTGTAATTCACAGCAAAGTAGTCAGGAATCGATCTCGTGAA
ASPWP0168638	61.9	82.2	104.6	113.2	112.5	102.5	100	108.3	6.59153	6.8599	6.87322	6.95649	7.12407	7.08087	6.82936	6.86299	A	P	P	P	P	A	P	M	noncoding	uc003uhk.1	UCSC_knowngene	chr7	-	81205702	81320722	4649	AY927633						ATGTCAACTAAAGGAACATGGCCTCCTCATCTCTAAATACACCTGG
ASPWP0168718	237.6	211.1	322.8	357.3	271.4	237.9	246.1	287.3	8.22363	8.07616	8.15721	8.26474	8.2171	8.00714	7.77804	8.02653	M	M	P	M	M	P	P	P	noncoding	ENST00000420807	gencode	chr1	+	193273874	193335083	779	RP11-452J13.1						CTTGATGATGGAATGGTGCATAAATAAATAAACACGGGCTCTCAAT
ASPWP0169356	41.1	47.4	52.1	56.6	56.1	52.7	53.2	54.4	6.11022	6.2063	6.19355	6.24421	6.29414	6.29503	6.18541	6.19398	A	P	P	A	A	P	P	P	noncoding	ENST00000423911	gencode	chr7	-	114776528	114777274	575	RAC1P6						AAAGTAGTATATCAGATTTTGGCCCACCACTTGTGAAGATAAGGAA
ASPWP0169621	37.6	52.3	63.1	68	90.3	81.9	69.5	72.4	6.01259	6.3345	6.38653	6.43298	6.88339	6.83152	6.45243	6.45925	A	P	A	A	P	P	P	A	noncoding	ENST00000536303	gencode	chr7	-	134419648	134419945	297	AC083874.3						AATATGAATGACCTGGTGTTTGCCTACCAACAGTACCATGATGCCA
ASPWP0170469	80.7	63.6	52.8	56.9	59.2	56	49.7	49.8	6.9203	6.55345	6.23628	6.26994	6.36976	6.35785	6.15533	6.13766	P	P	P	P	P	P	P	P	noncoding	ENST00000419463	gencode	chr7	+	17414490	17506288	837	AC019117.1						AGGGGATCGTGGTGAATTTCAATGAAAATCCATTTGAATCTTGAGG
ASPWP0171081	149.5	122.8	188	181.1	146.8	147.2	197.3	191.2	7.61881	7.41729	7.56533	7.53025	7.43932	7.49447	7.63444	7.57525	A	P	P	P	P	P	P	P	noncoding	ENST00000407916	gencode	chr7	+	55001391	55005877	4486	RP4-791C19.1						TCAACCTAATGACAGCAGACAACTTAATCCATCTGTTTTTGGCCAA
ASPWP0171137	332.9	259.9	346.8	339.7	209.9	211.8	334.6	324.1	8.45493	8.41679	8.31819	8.32636	7.96705	8.04885	8.30657	8.26194	P	P	A	P	P	P	P	P	noncoding	ENST00000423763	gencode	chr7	+	56131993	56148331	1792	SUMF2						GCATTGTGGGAATCACAAAGCAAATAGTACTCCAGAAAGACAAATA
ASPWP0172499	135.9	108.5	157.8	151.9	252.5	240.8	169.9	173.6	7.58142	7.24302	7.36087	7.31444	8.25756	8.22792	7.44102	7.45757	P	P	P	P	P	P	M	P	noncoding	NR_024368	RefSeq	chr7	+	128281294	128301052	10263	FLJ45340						ACAGGAAGGATAGATTTGGGGCCAATTATATTACTGTTTGGGTTTT
ASPWP0172658	42.1	46.3	52.2	57.1	60.7	57	56.2	59.1	6.11671	6.20745	6.24071	6.26961	6.40818	6.36402	6.23111	6.2438	A	A	P	M	P	P	P	P	noncoding	ENST00000422042	gencode	chr7	+	134368895	134372742	253	AC009276.4						ATGACTGCCATCACCTTGCAGTTAACCAATAGTAATGGAATTCCTT
ASPWP0173456	62.4	60.4	75.7	73.8	77.4	70.8	71.3	75.2	6.589	6.47964	6.55843	6.51418	6.68196	6.63506	6.46775	6.4838	P	P	P	P	P	P	P	P	noncoding	ENST00000412871	gencode	chr1	+	211813036	211827923	1204	RP11-354K1.1						GGGATCCTTATTTTCCCAGCCACCAAGTCACAATGAGCAATAATCT
ASPWP0173789	56.4	98.4	123.9	137.9	49.4	44.9	78.7	86.4	6.46449	7.06836	7.05829	7.13928	6.17161	6.11045	6.5602	6.61897	P	P	P	P	P	A	P	P	noncoding	ENST00000520386	gencode	chr8	-	25691644	25697651	485	RP11-299D14.2						TTACACTTTCCCATGTTGTTTCAGCAAAACATCATCCATCACTGTA
ASPWP0174253	1772.3	2325.1	2979.8	2859.8	1760.1	1733.4	2870.6	2795.8	10.9056	11.5267	11.3352	11.3486	11.0038	11.0172	11.3366	11.3142	A	P	P	P	P	P	P	P	noncoding	ENST00000413112	gencode	chr8	-	55435338	55435875	537	RP11-53M11.2						GAATTGGGACGAGCCTCATGAATGACTATCCTAAACATAAGTATGA
ASPWP0174578	52.2	50.2	59.8	61.5	52.5	52.1	62.1	63.3	6.36519	6.29057	6.32624	6.33989	6.25174	6.242	6.33529	6.3298	M	P	M	P	M	P	M	A	noncoding	TCONS_00021730	LincRNAs identified by Cabili et al	chr13	+	24079401	24079810	269	XLOC_010311						CCCCTCTGCAGACAAGAAATGAACGACAATTTTATGTCTAAAATGA
ASPWP0175019	193.5	609.4	877.4	810.3	906.1	890	907	880.6	7.96344	9.69143	9.55295	9.49596	10.1463	10.1484	9.62606	9.60284	P	P	P	P	P	A	A	P	noncoding	ENST00000461683	gencode	chr8	-	101788739	101789093	354	KB-1434A12.1						TATTGAGCCACGAGTTGAAGCCAAAGTCACCATTGCTGATGCTTAA
ASPWP0175031	72.9	79.5	94.7	97.3	118.2	103.1	88.9	88.1	6.79871	6.84482	6.7883	6.8077	7.20779	7.10869	6.69506	6.67937	A	P	A	P	P	A	P	P	noncoding	ENST00000524369	gencode	chr8	-	102134372	102138386	430	KB-1460A1.1						TCACCCCACTAAAGAAGCCCCAGCACTTAGCAAGCACTTATGGCCC
ASPWP0175032	717.9	452.7	745.7	688.2	344.3	345.2	784.4	763.1	9.72289	9.2307	9.32315	9.25818	8.72542	8.76733	9.43365	9.40253	P	M	P	M	P	M	P	P	noncoding	ENST00000565617	gencode	chr8	-	102179032	102181857	2825	KB-1460A1.5						AGCTGCTGTCTAGATTTATGTGTGCTCTGACAAGAAATGTTTTGTG
ASPWP0175104	50.6	61.7	82.7	89.2	89.5	85.8	94.8	101	6.38346	6.53058	6.64569	6.69764	6.86733	6.86206	6.76595	6.80572	A	P	P	P	P	P	P	P	noncoding	TCONS_00021735	LincRNAs identified by Cabili et al	chr13	+	27083363	27092904	338	XLOC_010321						AGTTGAGGTTACAGAGCTGTCGAAATCTCTCCTGCCTGGACCAAAG
ASPWP0175231	6382.9	3812	9647.1	9487.4	13241.5	13050.9	4826.7	4912.6	12.6396	12.1991	13.059	13.1085	13.6306	13.6427	12.1232	12.1713	M	M	M	M	M	M	M	M	noncoding	ENST00000480579	gencode	chr8	-	119774094	119774440	346	RPS26P35						ACCTTACTGTGTGAGTTGTGCAATTCACAGCAAAGTAGTCAGGAAT
ASPWP0175235	163.3	126.5	179.8	171.8	205.3	200.9	186	186.2	7.76795	7.45612	7.52461	7.46877	7.92519	7.96054	7.5505	7.54317	A	P	P	P	P	P	P	P	noncoding	ENST00000522216	gencode	chr8	-	119994817	119995114	297	RP11-278I4.1						TCCCATAGTCCAGCCTAACTATGGGACAGCTTTTCAGAAGGAAAAA
ASPWP0175242	85	108.4	126.2	125.4	73.1	69.2	113	111.4	6.93998	7.22699	7.09303	7.07149	6.59755	6.5669	6.95598	6.8881	M	P	P	P	P	M	P	P	noncoding	ENST00000518830	gencode	chr8	-	120492516	120493015	499	RP11-775B15.3						CACAAAAACTTTTGAAACTGAAGCTGCCTTAAATACGGACACACGG
ASPWP0175609	92.8	77.3	77.4	79.3	45.5	46.8	157	165.1	7.06997	6.80355	6.59109	6.56556	6.04844	6.08718	7.33469	7.37213	P	P	P	P	A	A	M	M	noncoding	TCONS_00021754	LincRNAs identified by Cabili et al	chr13	+	38052746	38064928	459	XLOC_010348						CTGAAGATCCTCCTTGAAATCCCATGTAACCTTTAGTATAATGCCC
ASPWP0175800	41.8	45	48.5	53.4	52.2	48.4	56.9	57.5	6.15954	6.19203	6.1609	6.22203	6.22734	6.20343	6.26057	6.26338	A	A	P	A	P	A	P	P	noncoding	TCONS_00021762	LincRNAs identified by Cabili et al	chr13	+	40917902	40918383	237	XLOC_010357						CCAGTTCTCCTGAAATCACAAGTAAAGCCACCAATCAAAATACATG
ASPWP0176070	1112.8	3614.6	4892.4	4735.3	6587.9	6234.1	3979.6	3872.6	9.97231	12.1352	12.0175	12.0306	12.9398	12.899	11.7982	11.7712	A	P	P	P	P	P	P	P	noncoding	ENST00000444247	gencode	chr1	+	226969201	226969442	241	RPS27P5						AAATCACATTTGTTAGCCATGCACAAACAGTAGTTTTGTGTGATGG
ASPWP0176255	245.6	284.3	410.7	405.4	310.8	298.1	349.5	348.5	8.27471	8.55901	8.52001	8.53558	8.57007	8.56132	8.35826	8.35393	A	P	P	P	P	P	P	P	noncoding	ENST00000523782	gencode	chr8	+	21912453	21940029	2227	EPB49						CCGAGGAGGCTGCTGCGCTCCTGCCCCACGCCCTGGGCCCTTGAAG
ASPWP0177020	172.3	131.1	109.1	108.1	43.7	43.8	137.6	142.2	7.80536	7.49136	6.92699	6.89394	6.04439	6.07866	7.18507	7.20311	A	P	P	P	A	A	P	P	noncoding	NR_002834	RefSeq	chr1	+	228780656	228788159	2472	DUSP5P						GCAAATGTGAAGAAAAGCTCTATGTTACTGACCATTGTTGTTGTTG
ASPWP0177055	236.3	201.8	274	260.4	284.9	276.4	281.5	271.9	8.21413	8.08374	8.01396	7.97075	8.44699	8.43145	8.09546	8.04991	A	P	P	P	P	P	P	P	noncoding	ENST00000438679	gencode	chr1	+	229177917	229178332	415	ISCA1P2						TCAATAACCCAAACATCAAAGGAACTTGTGGCTGTCGAGAAACCTT
ASPWP0178965	86.4	142.2	191.6	191.7	141.7	138	167.8	159	6.99538	7.59157	7.59133	7.57565	7.39955	7.41745	7.42232	7.31104	P	P	P	P	P	A	P	P	noncoding	ENST00000425501	gencode	chr9	-	66951141	66951845	704	RP11-381O7.4						TACAGTGACCCTGCCATGACATTTTCCTGGTCCTGGCCTGGAACCT
ASPWP0179179	82.4	137.7	234.8	235.7	184.7	173.8	282.1	282.8	6.92681	7.54311	7.82424	7.83559	7.76283	7.71853	8.09027	8.0824	P	P	P	P	P	P	P	P	noncoding	ENST00000448475	gencode	chr9	-	82489610	82501593	524	RP11-403N16.2						CACATTCCTGTTCTCCAGTCACCTTTTCTCCATAAATGTTTGTGGT
ASPWP0179265	79.8	62.3	68.1	67.1	95.7	90.5	73	76.5	6.88673	6.52249	6.46348	6.41213	6.93231	6.93082	6.47803	6.50577	P	M	P	P	P	M	M	P	noncoding	NR_027471	RefSeq	chr9	-	89623365	89657041	2018	LOC440173						CCAACACCTCCACAAACAAATGGGAGCTTAATAGACTTTGCAAAAT
ASPWP0179268	664.2	515.2	1176.9	1143.4	886.4	887.8	1347.2	1330.9	9.61098	9.43691	9.9196	9.93621	10.1009	10.1428	10.2036	10.2039	P	P	P	P	P	M	P	P	noncoding	NR_036691	RefSeq	chr9	-	89698800	89700140	1354	LOC494127						CCAAGGAATCAATATTTCAATATGTTGAGCTGTGTGTCCAATGCTA
ASPWP0179269	71.9	66.7	87.4	89.3	80.7	75.9	91.1	96.3	6.75779	6.58194	6.68324	6.69381	6.74796	6.71803	6.71194	6.74995	M	P	P	M	P	M	P	P	noncoding	ENST00000437925	gencode	chr9	-	89699075	89700066	991	RP11-276H19.4						ATATTGTTCTAAGAGATGAACTGAAACCTCCAAAGTGTCAGGAGGA
ASPWP0179429	119.4	96.5	133.7	138.9	143	147.3	147.2	144.5	7.43231	7.1028	7.15506	7.19926	7.41697	7.49977	7.27936	7.24189	P	P	P	P	A	P	P	P	noncoding	ENST00000396160	gencode	chr9	-	98175400	98175799	399	MT1P1						CTCCCAGATGTAAATGAAGCAACTTGGATACAAACCTGGATTTTTT
ASPWP0180083	55	46.1	47.6	50.4	53	49.2	54.6	54.4	6.43462	6.22783	6.15076	6.17014	6.2508	6.21385	6.22536	6.20305	P	A	P	P	P	A	P	P	noncoding	NR_033374	RefSeq	chr9	-	130873449	130881013	3842	LOC100289019						CCTGATTAAGGGGATTTTATCTCCACCAGAGGGCCAGTAGGTGGGA
ASPWP0180259	62.1	62.8	76.3	74.6	77.1	64.9	80.4	82.8	6.59471	6.50705	6.5733	6.48936	6.64978	6.48336	6.56296	6.58374	P	P	P	P	P	P	P	P	noncoding	uc010mzx.1	UCSC_knowngene	chr9	-	135600964	135754198	2499	AK8						TGATGACAGCCCGTCTACCATTTCCTGACCTCGCATTCTGCTCTGG
ASPWP0180501	74.4	85.7	111.7	117.6	102.2	100.2	105.3	110.6	6.80365	6.90047	6.95613	6.98969	7.00047	7.02915	6.8771	6.89483	P	P	P	P	P	P	P	P	noncoding	uc004cof.1	UCSC_knowngene	chr9	-	140762376	140787022	3222	AK128414						ACCGAAGTCAGAGACAGAGGATGCTGCCACTCCCCAAGAATGAAGC
ASPWP0181387	7644.8	4706.9	7334	7182.7	6918	7084.4	6439.8	6584.4	12.8811	12.6065	12.5448	12.6059	12.9924	13.0367	12.4416	12.4668	P	P	P	P	P	P	P	P	noncoding	ENST00000461726	gencode	chr9	+	82006218	82006674	456	CHCHD2P9						AGGATTTCAGTAAGGTGCTGAAACAGTGCCGACTTGCAAAAGGATT
ASPWP0181407	4107.4	8182.1	10857.4	10450.1	12321.3	11889.7	10839.9	10513.9	12.1399	13.6752	13.2543	13.2926	13.521	13.4947	13.2625	13.1974	P	M	M	P	P	P	P	P	noncoding	ENST00000412447	gencode	chr9	+	84025193	84025545	352	RP11-232A1.1						TACTTCCACCAGTATTGAGCTAGGAGTTGACACTGTAGTCACTATT
ASPWP0181408	57.2	64.2	71.4	75.7	67.8	66.2	69.9	69.2	6.5097	6.57404	6.52047	6.5345	6.54141	6.54523	6.45552	6.42994	P	P	A	P	M	P	A	P	noncoding	ENST00000457409	gencode	chr9	+	84103222	84103752	530	RP11-232A1.2						TGAAAGCAGAGGGGCAGGCGGTTAATCCAGCCCCTTCCCCTAATTT
ASPWP0181414	463.7	413	148.1	142.6	459.3	422.1	116.2	111.3	9.14509	9.07991	7.28741	7.22821	9.15389	9.07569	6.99172	6.92081	P	P	M	P	P	P	P	P	noncoding	NR_026851	RefSeq	chr9	+	84528351	84534842	4878	FAM75D5						AGAGAGAAGCCGAAGAGGAAAGGAAGTTGCTTTCTATTCTGAAAAG
ASPWP0181467	43	45.6	51.3	58.9	61.5	59.6	59.2	61.6	6.16398	6.1905	6.21274	6.30554	6.39182	6.40904	6.28046	6.30908	A	A	P	A	P	P	P	P	noncoding	ENST00000443163	gencode	chr9	+	89247061	89311411	530	RP11-395D3.1						CCCTCGCCAAAACCCCTGAAATACAGAAATGTGGTATTAAAACAGT
ASPWP0181469	45.8	42.5	61.2	62.2	70.2	72.5	57.8	58.1	6.1907	6.08469	6.35495	6.34408	6.5597	6.65441	6.24852	6.25013	A	A	P	P	P	P	P	A	noncoding	ENST00000488829	gencode	chr9	+	89626566	89628066	1500	CDC20P1						ATCCTGCAGCTTTTGCAAATGGAGCAGACTGGGAAATATGTATCCT
ASPWP0181669	586	1441.2	2412.6	2373.8	2380.4	2301.1	2137.1	2075.1	9.44809	10.7828	10.9904	11.0574	11.4273	11.4116	10.9224	10.884	P	P	P	M	P	P	P	P	noncoding	ENST00000445213	gencode	chr9	+	98415193	98415548	355	RP11-180I4.1						GCGAGATCAATCCCTCAGGAATTTAAATCCTGAAGAAATTGAGAAA
ASPWP0181889	4316.4	4926.8	7733.5	7779	10614.7	10363.8	7580.4	7538.6	12.238	12.6901	12.647	12.7624	13.3328	13.3347	12.6402	12.6424	A	P	M	P	M	M	P	P	noncoding	ENST00000454576	gencode	chr9	+	110296670	110297443	441	RP11-438P9.1						ATCAAAGACATCCTCATCCAGTATGACATGTATCCTTCTGGCAGCT
ASPWP0183576	120.8	92.5	113.9	113.9	69.1	69.6	161.3	159.9	7.3362	7.03114	6.97772	6.97573	6.5709	6.62325	7.38183	7.36892	A	P	P	P	P	P	P	A	noncoding	ENST00000561973	gencode	chrX	-	67233311	67234743	1432	RP6-201G10.2						GCAGTGGTAACAGTCTGACTTCTAAACTGCTATATGTAATAGAAGA
ASPWP0184511	100.3	110.4	117.2	106.8	171	167	117.3	120.2	7.18348	7.26969	7.01341	6.8926	7.64696	7.65841	7.00237	6.99376	M	P	A	P	M	M	P	M	noncoding	uc004fhp.2	UCSC_knowngene	chrX	-	152713122	152760978	2129	HAUS7						CCTTGTGGCCCGAGAGTTTCTCCCGAGGTCCCTCATCTACCCTGCG
ASPWP0184512	55	48	53.4	54.6	44.1	43.5	53.8	54.6	6.45958	6.24461	6.25142	6.23878	6.01813	6.05891	6.20575	6.20314	P	M	P	M	A	A	M	P	noncoding	uc011myq.1	UCSC_knowngene	chrX	-	152721722	152736603	1332	HAUS7						AGCAGATGATGGCACGAAGGTCCTTTAGGACATGGCCAGATGGGAG
ASPWP0184767	391	655.4	993.6	945.7	807.7	777	898.4	856.1	8.70199	9.79448	9.72439	9.70917	9.97771	9.93822	9.61747	9.56279	A	P	P	P	A	P	P	P	noncoding	ENST00000434191	gencode	chrX	+	9147425	9147647	222	RP11-430A19.2						AATAGAGTACATTGAAGCATGGGTGACAAAAGGTGAGATGCTTACC
ASPWP0185519	38.6	56.8	70.7	70	66.3	61.7	64	62.8	6.05229	6.40774	6.47498	6.47544	6.49819	6.48172	6.36532	6.3229	A	P	P	P	P	P	P	P	noncoding	ENST00000439535	gencode	chrX	+	63264184	63264938	754	RP11-33N11.1						GAGGCTTGGATTGAGCTTTATTATCTTTAAGGAAGAAGAACCAGTG
ASPWP0185544	172.2	159.3	180.1	178.6	90.5	84.6	123.1	121.7	7.81285	7.74742	7.51577	7.51028	6.88319	6.84127	7.04648	6.98801	M	M	M	M	M	M	P	M	noncoding	ENST00000449099	gencode	chrX	+	66753004	66753829	825	RP4-808O4.2						GTTGAGCTACAGGGGCCAGGCTAAAATAATATAATATTCCCCTTAC
ASPWP0185561	296.3	386.9	643.5	626	518.5	514.2	697.7	692	8.54661	8.98188	9.10714	9.11829	9.30164	9.33188	9.26774	9.26797	P	P	P	M	P	P	P	P	noncoding	ENST00000439585	gencode	chrX	+	67991164	67992421	1257	ACTR3P2						TGAGTGGCAGTAGATTGAAGCCAAAATCTATTGATGTACAAGTCGT
ASPWP0185673	245.2	275.2	489	474.1	651.8	641.7	606	596.2	8.25809	8.51067	8.76202	8.76214	9.62492	9.63455	9.07941	9.06766	P	P	P	P	A	P	P	A	noncoding	ENST00000427861	gencode	chrX	+	72442959	72443397	438	AC004074.3						TCAGAGAATTGTAAGTACTCACAGCTTGGCTGAAGATGATGTGGAA
ASPWP0185676	35.4	43.4	55.3	61.3	53.9	50.3	52.7	58.2	5.96506	6.12367	6.26295	6.31166	6.26373	6.23768	6.18592	6.24961	A	A	P	P	A	A	P	P	noncoding	ENST00000418771	gencode	chrX	+	72694398	72694666	268	MORF4L1P6						TGCTTACAGTGACTCCTGTATTATGAAGTGACTGCTCCTGAGTATC
ASPWP0186626	5944.2	3921	6961.1	6623.7	9894.1	9864.5	6836.4	6763.8	12.5198	12.2596	12.4568	12.4689	13.2773	13.3009	12.5088	12.4961	A	M	M	P	P	P	P	P	noncoding	ENST00000402289	gencode	chrX	+	153106636	153107540	904	U52111.12						TTCACTGTCTTAGAACCAAGCAAGATTCACCTGTGTTTTGTGTTCA
ASPWP0187397	412.4	292.5	442.7	425.4	423.2	427.2	351.4	351.9	9.00548	8.59075	8.62309	8.59873	9.05789	9.08724	8.36325	8.36692	P	M	P	P	A	P	P	P	noncoding	ENST00000458344	gencode	chr10	-	49256240	49268060	1318	BMS1P7						AAGAGAAATGCCAATGCTTTTGCAGTTCAGTCTGCTGTGTGGATGT
ASPWP0187514	104671	74738.5	87296.3	85004.6	111949	108768	86697.5	85537.1	16.4444	16.6878	16.399	16.4205	16.6365	16.6198	16.2301	16.1738	M	M	M	M	M	M	M	M	noncoding	ENST00000447680	gencode	chr10	-	54148871	54149248	377	RP11-346D6.4						GTACCTGTTAACCACTTTCAAAAATCTACAGAGAGTCAATGTGGAG
ASPWP0187693	10082.2	9381.2	16049.6	15553.1	17665.9	17123.7	16745.5	16370.3	13.2577	13.8269	13.747	13.7497	14.0968	14.079	13.9608	13.9281	P	P	P	M	P	P	P	P	noncoding	ENST00000435591	gencode	chr10	-	71958743	71958995	252	RP11-367H5.8						TAAGCTTATGACCCCAGCTGTGATCTCTGAGAAACTGAAGATTTGA
ASPWP0187871	208.8	212.4	382.2	374.8	203	197.7	273.5	272	8.06327	8.15735	8.43473	8.44678	7.91955	7.92901	8.06889	8.05095	P	P	P	P	P	P	P	P	noncoding	ENST00000439688	gencode	chr10	-	79540094	79541634	1540	RP13-39P12.2						AGATCAAGGGTGGTGTCCATGGCCTGCACTCGTATGAGAAGCAGCT
ASPWP0188017	91.5	99.8	117.9	128	102.6	91.9	106.4	109.6	7.07238	7.11677	7.02102	7.09191	7.02474	6.96189	6.9023	6.88776	M	A	P	P	A	P	P	P	noncoding	ENST00000439659	gencode	chr10	-	89807891	89809580	713	RP11-380G5.4						AAGAACATCCCCCACACAATGAACACTGAAGGCTTCCTGAGAAATA
ASPWP0188228	32445.3	21818.1	29296.1	28946.5	33785.4	33621.7	31980.3	32844.8	14.7966	14.7648	14.7193	14.756	15.3693	15.4544	14.795	14.7914	A	M	M	M	M	M	M	M	noncoding	ENST00000414870	gencode	chr10	-	99068894	99069715	496	RP11-452K12.3						TCACAGATGACATCAACAGTGGTGTTGTGGAATATGCCCAGCTAGT
ASPWP0188637	172.9	131.9	308.7	293	443.5	446.3	494.7	505.7	7.83102	7.49305	8.15801	8.12044	9.10016	9.14719	8.79397	8.83159	A	M	M	P	P	P	M	A	noncoding	uc001lcv.1	UCSC_knowngene	chr10	-	118588285	118590480	2195	DQ596646						GGTGTTTCTGCGAGAATGGAATGGAATGTGGTTGAAATTTTGTGTT
ASPWP0188745	61.3	84.5	134.2	138.2	123.4	118.1	187.1	201.6	6.60387	6.89687	7.16026	7.18468	7.23575	7.23597	7.55986	7.64246	P	P	P	P	P	P	P	P	noncoding	ENST00000434988	gencode	chr10	-	123374938	123375353	310	RP11-62L18.3						ACTGCTCTGTGTCTGCACGTGTTCGCATTTATTAAATGTGGAGGTG
ASPWP0189142	57.3	52.3	54	52.6	58.3	57.5	56.8	57.4	6.50226	6.301	6.2419	6.18567	6.33131	6.39963	6.24927	6.2559	P	P	A	M	P	P	P	P	noncoding	NR_040079	RefSeq	chr10	+	6319649	6377937	3080	LOC399715						GGGATTTCTGCAGATCTTGCTCATATTGTGCATAATAGGGTATAAA
ASPWP0189147	53.7	74.3	91.4	90.7	66.8	61.9	78.5	78.3	6.41324	6.73141	6.73719	6.72264	6.51701	6.50102	6.58306	6.56099	P	P	P	P	P	P	P	P	noncoding	ENST00000561822	gencode	chr10	+	6628185	6628882	697	RP11-5N23.3						CCTGGATTGCCTGGTACTTAAATAAAATGCACTATGATGATTGAAG
ASPWP0189149	54.3	52.2	67	71.3	61.6	60.1	72.4	70.7	6.39344	6.3055	6.42771	6.4565	6.39848	6.42315	6.46886	6.42148	A	A	P	P	P	A	P	P	noncoding	ENST00000417112	gencode	chr10	+	6779343	6780988	917	RP11-554I8.2						CTTTTGGAAATCTGATTGACTGGCACACTCTCTCTGCCTCTTTCTT
ASPWP0189504	51.8	44.2	54.8	56.4	58.5	60.9	69.2	66.6	6.39641	6.17059	6.26755	6.27909	6.35676	6.43491	6.44014	6.38364	P	P	P	P	P	P	P	P	noncoding	ENST00000416310	gencode	chr10	+	31012179	31012669	408	RP11-14C22.6						GGTTCTGGAAGTCTCTTAAGGGATATATTGGAACTGACTTGTATTA
ASPWP0189540	150.7	176.1	245.9	234.2	335.2	329.3	206.7	199.7	7.67847	7.89103	7.89601	7.84117	8.68518	8.71164	7.69405	7.6363	P	P	P	P	P	P	P	A	noncoding	ENST00000445923	gencode	chr10	+	35164137	35164350	213	RP11-51B10.3						CTTGTGTTACACAGAAATCTCATTTATTTGGCTACCATCGCAGATG
ASPWP0189541	396.4	356.2	886.7	887.1	1495.7	1506.4	1200.9	1185.7	8.87865	8.87702	9.56917	9.6297	10.8004	10.824	10.0299	10.0351	A	P	P	P	P	P	P	P	noncoding	ENST00000451920	gencode	chr10	+	35253996	35255187	1191	RP11-51B10.4						TGCAGGGACCTCTTTATCATCCATGGCAAGGATGTCCTTCCCCAGA
ASPWP0189576	61.2	83.6	106.2	111.6	121.6	115.4	114.3	128.9	6.5859	6.85537	6.88807	6.93671	7.20921	7.20509	6.96602	7.07862	A	P	P	P	P	P	P	P	noncoding	ENST00000425095	gencode	chr10	+	35986227	35986965	738	RP11-382K22.1						GCTTCAAAGAAGCAAGTGACTTCCCGTGCCCTTCAAATTATCTTCT
ASPWP0189862	1025.7	756.6	1100.6	1057.6	303.1	292.9	1039.2	1020.6	10.1728	10.0149	9.83619	9.84424	8.52332	8.51503	9.83086	9.82886	P	P	M	A	M	M	M	M	noncoding	ENST00000456373	gencode	chr10	+	54170894	54173252	2266	PRKRIRP3						GTTTTTTCCTAATGTGTATGCATTTGCTGAAGGTCCTGTGTATTCT
ASPWP0190225	330.5	215.6	274.7	265.1	111.6	111.1	238.8	232.4	8.68623	8.17715	8.01547	7.98952	7.13468	7.16915	7.88409	7.84413	P	P	P	P	P	P	P	P	noncoding	ENST00000394628	gencode	chr10	+	79490523	79494527	3711	RP11-428P16.2						ATACTCACATGCGGATACATGGCATGGCCTTCATCAAATCCAAAAG
ASPWP0190245	610.8	591.9	1043.4	1024.9	970.3	973	948.8	922.6	9.49837	9.64909	9.78232	9.80157	10.2407	10.2652	9.68408	9.66802	A	P	P	P	P	A	P	P	noncoding	ENST00000446960	gencode	chr10	+	79713252	79713634	382	H2AFZP5						GTTTGTGGAGATGAAGAATTGGATTCTGTCATCGAGGCTACAGTTG
ASPWP0190316	97	144.1	159.3	161.2	109.4	104	157.1	162.1	7.14631	7.61658	7.3707	7.39563	7.10282	7.10186	7.33725	7.37066	P	P	P	M	P	P	P	P	noncoding	TCONS_00023378	LincRNAs identified by Cabili et al	chr15	+	41198764	41200046	968	XLOC_011223						AGCTTTCTCCTCCACCTGGAGCATGGAGATGATATTCAGGGAGCCA
ASPWP0190457	39.5	49.8	65.3	64.7	53.7	49	78.6	75.4	6.08534	6.27042	6.4237	6.38722	6.22135	6.16484	6.56342	6.50413	A	P	P	P	A	A	M	A	noncoding	ENST00000453728	gencode	chr10	+	90898800	90899215	415	RP11-341B24.3						AATGAGCCAACATTTTAACATCCATGACAACAGGAAATGAAGAAGG
ASPWP0191128	136552	92259.6	112785	110501	130276	129443	114151	114870	16.9814	17.2328	16.7176	16.727	16.8568	16.8967	16.8343	16.8163	M	M	M	M	M	M	M	M	noncoding	ENST00000436276	gencode	chr10	+	123473120	123473508	388	RPS15AP5						AAAGAAGCAAGACAAAACACACAGGAGGGAAAATCCTGGGATTCTT
ASPWP0191224	44.6	74.8	101.6	97.2	117.5	112.8	100.4	96.5	6.2154	6.77019	6.85757	6.79301	7.19271	7.19824	6.81987	6.75716	A	P	P	P	P	P	P	M	noncoding	ENST00000415184	gencode	chr10	+	126855245	126855506	261	RP11-151A10.2						AATATCAACTTCTTGATGTAAAAGAATTGGGCAGATCTCTGGCAGG
ASPWP0192271	49.4	48.6	50.5	48.8	51.9	47.7	55.6	58.2	6.34111	6.23167	6.18316	6.13739	6.20988	6.16416	6.2465	6.26534	P	A	P	A	M	A	A	P	noncoding	TCONS_00001415	LincRNAs identified by Cabili et al	chr1	-	22744725	22745435	321	XLOC_000733						TGTGCAAGACAGCTATGACGGAGTTGATAGAAAGTGTGAGAACATG
ASPWP0192456	53.8	70.3	81.3	94	79.9	74.6	84.9	93.8	6.43785	6.68284	6.63069	6.75962	6.71103	6.68323	6.63461	6.72308	M	A	A	P	M	A	M	P	noncoding	TCONS_00024666	LincRNAs identified by Cabili et al	chr16	-	55400657	55403877	522	XLOC_011951						AGCCTATTTGGAGTCATGAGTGTCACCCTGTATGTCTGGTATATGT
ASPWP0193181	47.4	46.4	59.3	59.8	70.8	69.9	65.4	65.3	6.26959	6.20509	6.32555	6.3191	6.59532	6.61711	6.37035	6.35716	P	A	A	P	P	P	P	P	noncoding	ENST00000538089	gencode	chr11	-	63602138	63602415	277	RP11-466C23.5						TTATGTCACAGAGATCATAGGTGAGTGTGGCATCACTGGCTACAAT
ASPWP0193621	48.2	54.9	57	57.7	56.9	53.4	63.5	66.1	6.29649	6.39206	6.29918	6.28094	6.32522	6.29888	6.35511	6.38083	P	A	P	P	P	P	P	P	noncoding	ENST00000544004	gencode	chr11	-	69253132	69259511	581	AP000439.2						ATCCTGGTTTTGTATTCAGAGCCTCCTCTGAGTGAGTGCCAGGGCG
ASPWP0193636	105.7	105	150.5	147.7	160.2	162.3	238.6	231	7.25102	7.18077	7.29015	7.28377	7.5618	7.63292	7.89424	7.83598	P	P	M	P	P	P	P	P	noncoding	ENST00000413963	gencode	chr11	-	69552065	69552785	720	RP11-300I6.5						TAAAGTCCTTAACAATCCATGGTAAGGAGCAGCTGCTGTGTTTGGA
ASPWP0193761	63.2	79.9	90.7	99.5	105.9	90.4	94.3	95.7	6.62934	6.83995	6.73458	6.79871	7.05179	6.93849	6.7579	6.73686	P	P	P	P	P	P	P	P	noncoding	TCONS_00001801	LincRNAs identified by Cabili et al	chr1	-	211886531	211887659	252	XLOC_001190						CAAGGAAAATGATTCCCTGGGCCAATCCTCACCACAACCCTAGGAG
ASPWP0194032	88.8	106.3	120.9	118	128.7	131.3	64.7	66.1	7.01818	7.2177	7.05422	7.01711	7.30396	7.3524	6.36613	6.38498	P	A	P	P	P	P	P	P	noncoding	TCONS_00025601	LincRNAs identified by Cabili et al	chr17	-	26588853	26593944	4474	XLOC_012429						TGCTAGCCCCAAATTAAGTTCCCACTGAAATGAATGTTTTAAAAAA
ASPWP0194391	48.8	53.5	57.5	64.6	61.8	56.4	61	63.9	6.32684	6.38292	6.3107	6.39486	6.43503	6.38671	6.35179	6.35984	P	P	P	P	P	P	P	A	noncoding	ENST00000533459	gencode	chr11	-	103546721	103765999	562	RP11-563P16.1						TAGATTTTATTGCCCCAACCATGGTCTCCTTGGGAACAGACTGAAT
ASPWP0195040	49.8	53.6	51.4	51.2	46.6	51.2	57.4	57.6	6.35133	6.38824	6.21083	6.18492	6.08436	6.26642	6.25522	6.24131	P	P	P	A	A	A	P	P	noncoding	ENST00000524467	gencode	chr11	-	125810390	125811088	698	RP11-680F20.4						ATCTTCCTAATTTTGTAAAAGTTGTGTGAGGTATGCCGGGTGGTGG
ASPWP0195049	64.6	66.5	93.9	85.7	56.1	50.1	69.5	71.4	6.62142	6.61647	6.76918	6.65457	6.27649	6.18571	6.43168	6.44288	A	P	P	P	A	A	A	P	noncoding	ENST00000567082	gencode	chr11	-	125970399	125972308	1909	RP11-673E11.2						AGGGCCAGGAGCTTGAAGGAACTGTGAAATAAAGATATTTCACCTT
ASPWP0195050	87.4	87.2	110.9	110.3	71.1	72.1	125.2	127.1	6.98318	6.95587	6.94768	6.9353	6.5818	6.65145	7.05836	7.06814	P	P	P	P	P	A	P	P	noncoding	ENST00000526949	gencode	chr11	-	126049391	126049593	202	RP11-50B3.1						TTTTATTGGTGGTGACAAACAGGGATACACAAGAAACTCTCCTCTG
ASPWP0195251	63.1	62.6	67.7	69.6	75.9	67.3	70.3	71.9	6.60628	6.51436	6.45295	6.45109	6.65428	6.5528	6.43562	6.44761	P	P	P	P	P	P	P	P	noncoding	TCONS_00001854	LincRNAs identified by Cabili et al	chr1	-	229027197	229033564	244	XLOC_001242						ATAGATGGAAATGGAATTTCTACGACCCAAACACCCACACCATCAG
ASPWP0195352	89.4	94	105.5	108	91.5	86.3	89.8	94.4	7.02424	7.04701	6.88312	6.90066	6.89274	6.85709	6.70567	6.74746	M	P	M	M	P	M	P	P	noncoding	ENST00000534584	gencode	chr11	+	1049879	1055284	629	RP13-870H17.3						ATGCTGGGAGCACCACACCCTGGAGACTCAGCTCACCAAGGACTCA
ASPWP0195427	224.9	364.6	478.9	529.4	496.7	484.5	484.8	505.1	8.15476	8.87384	8.72027	8.87608	9.21876	9.25169	8.76654	8.83046	A	A	M	P	A	A	M	P	noncoding	ENST00000418612	gencode	chr11	+	2012325	2014699	722	AC051649.6						ATTCCCATGTGTCCTTCCCCAGGCAGGGATTTGAAGTGGGCAGAGT
ASPWP0195945	59	70.7	76	76	65.3	62.4	90.6	94.2	6.51575	6.64525	6.55107	6.53595	6.46304	6.42882	6.71037	6.71337	P	M	P	P	P	P	P	P	noncoding	TCONS_00026519	LincRNAs identified by Cabili et al	chr18	-	45516667	45518484	460	XLOC_012840						GAAAGGAGCCAGCTCTGTGCCTGGAATTTCATATTTATTATCATAT
ASPWP0195949	49.5	51.5	60	67	56.8	54.1	96.7	99.8	6.33558	6.33231	6.35153	6.43001	6.32786	6.31091	6.77359	6.80115	P	P	P	P	P	P	P	P	noncoding	TCONS_00026520	LincRNAs identified by Cabili et al	chr18	-	46521049	46547823	1164	XLOC_012841						GGAGGGAAGCACCCTGGGAACTATTTCTACACAAATAACTAGCTAT
ASPWP0196115	353.3	1201.7	1767.2	1760.5	3055.7	2879.3	1841.5	1763.8	8.65661	10.5938	10.5399	10.6032	11.7457	11.7443	10.6901	10.6478	A	P	M	P	P	P	P	P	noncoding	ENST00000496450	gencode	chr11	+	27505396	27505675	279	RP11-159H22.1						TGAAGAAGAATTGAAATCACCCAGCACACCAAGTACATTTGCTCTT
ASPWP0196597	119.8	230.5	330.9	339	253.1	228.9	308.9	322.2	7.40594	8.26534	8.26213	8.31531	8.26338	8.15116	8.19633	8.24874	P	P	P	P	P	P	P	P	noncoding	TCONS_00026328	LincRNAs identified by Cabili et al	chr18	+	45194511	45206709	520	XLOC_012670						AACAGACTCTTAGCTCCTGTGCCCTGTGCATCCTGGTGTTCGTGCA
ASPWP0196654	77.8	95	120.3	120.6	99.8	91.8	120.2	123.6	6.8605	7.04227	7.02089	7.02311	6.97867	6.90708	7.02718	7.02306	P	P	P	P	P	P	P	P	noncoding	TCONS_00026336	LincRNAs identified by Cabili et al	chr18	+	53497614	53506331	1359	XLOC_012683						TGTCAATTGCATGGCTCCCTCACTATGCATTCCTTCTATCAATTTA
ASPWP0196826	58.2	82.6	121.7	126	122.2	103	122.1	139.4	6.48793	6.82581	7.02028	7.0193	7.19198	7.02821	7.02593	7.14786	P	P	P	P	P	P	P	P	noncoding	NR_036555	RefSeq	chr12	-	13523604	13529679	3202	C12orf36						GTCCTGTTTGATGCAAAATCTTTATTCCTTCCTGTTTCAATCCCTGTTGCATATTCTGTG
ASPWP0197048	504.2	1699	4311	4019.6	3656.2	3362.8	4493.7	4275.9	9.26477	11.1484	11.8337	11.7969	11.9689	11.9198	11.9951	11.9511	P	P	M	P	P	P	P	P	noncoding	ENST00000441455	gencode	chr1	-	56673238	56674128	890	RP4-710M16.1						GATCTATACTTCTACAGAGATCCTGAAGACCTTAAAAAGGAAGAAC
ASPWP0197099	47.9	80.2	109.7	109.2	161.2	146.1	104.7	106.9	6.31364	6.8343	6.92613	6.90489	7.57089	7.49923	6.8584	6.86918	P	P	P	P	P	P	P	P	noncoding	ENST00000421838	gencode	chr1	-	57051284	57051915	433	RP11-377K22.3						CCTGATTTACGTTTCGGATGTGGCCAACAAAACTGGGATCATCTAA
ASPWP0197104	97799.6	60261.6	110798	106788	103502	102754	110363	110018	16.3379	16.3807	16.6968	16.6804	16.5308	16.5292	16.78	16.7648	A	M	P	M	M	M	M	M	noncoding	ENST00000442812	gencode	chr1	-	57085081	57085222	141	RP11-377K22.2						GATCAGGAATTCACTGACCACCTCGTCAAGACCCACACCAGAGTCT
ASPWP0197435	158.1	116.7	130.2	127.6	49.8	47.1	108	99.9	7.7353	7.34446	7.13201	7.10344	6.1628	6.13568	6.90936	6.80354	P	P	P	P	A	A	A	P	noncoding	ENST00000423408	gencode	chr1	-	59348539	59362337	1211	RP4-794H19.1						AAGGATAAATAAATGGCTTAGCCTCGTGCCTTGGCACATATTGTGA
ASPWP0198700	117.8	132.6	137.1	140.1	156.4	153.4	137.9	137.4	7.39546	7.5282	7.18943	7.20391	7.51406	7.54942	7.19576	7.16182	P	P	M	P	M	P	P	P	noncoding	ENST00000471445	gencode	chr17	-	17719770	17721064	936	SREBF1						CTGCCCAACCCCACCAGGCAAAGCCAGAGCAGCGGCCGTCTCTGCA
ASPWP0198958	46.9	73.6	66.4	73.3	53	50	56.5	55.9	6.25353	6.74239	6.44358	6.50234	6.21082	6.19588	6.23943	6.2156	M	P	M	A	P	A	P	M	noncoding	ENST00000564762	gencode	chr17	-	26590659	26593395	2736	CTD-2008P7.1						TCATACAGATCCTGATGTGCAGCAGCAAATTGCTCTGGCTCCGGGG
ASPWP0198961	115	108.4	127.9	126.5	173.3	169.6	206.3	203.9	7.38078	7.24229	7.1084	7.08299	7.66616	7.69284	7.69236	7.66556	P	P	P	P	P	P	P	P	noncoding	NR_028334	RefSeq	chr17	-	26603011	26634408	1950	KRT18P55						GCCAAAGTTCTGATACCTTAAGCCAGCAGAAGCAGGGGACCCTTTG
ASPWP0199960	6652	7110.2	10773.4	10821.9	8460	8445	8849.1	11594.2	12.5756	13.2348	13.0933	13.1677	12.8598	13.1122	12.797	13.3284	A	P	P	P	P	P	P	P	noncoding	ENST00000471344	gencode	chr17	-	48270910	48273026	1192	COL1A1						TGCTGCTTTCGTGCCTCCCATCCTTAGGGTCCCGCCGGTCAAGATG
ASPWP0200375	141.5	194.8	244.6	236.5	229.3	216.9	232.3	235.2	7.62281	8.02602	7.88515	7.84849	8.10348	8.0656	7.85298	7.86093	M	P	P	A	A	P	P	A	noncoding	NR_024386	RefSeq	chr17	-	62780958	62833302	2922	PLEKHM1P						AAGGCCGGGGGTGAGTGTGGCTCAGCCATCCCAGCTGGGTTTCCTA
ASPWP0200437	1393	2120	4828.4	4435.5	2124.5	1946.3	3588.5	3421.4	10.5618	11.4118	12.0067	11.9492	11.2242	11.1502	11.6627	11.6024	P	P	P	P	M	P	P	M	noncoding	ENST00000538693	gencode	chr17	+	70026431	70032457	639	RP11-84E24.3						TTCCTCCCTTCCCTTCACAGGTTGCCCCATAGTGACCCTGGAGACT
ASPWP0200444	141.1	195	276.3	284.7	246.6	247.5	279.1	268.8	7.60985	8.00966	8.01157	8.08025	8.17752	8.24155	8.06488	8.00468	M	M	M	P	M	A	M	M	noncoding	NR_036488	RefSeq	chr17	-	70399462	70588943	2275	LOC100499467						ACAGGGTCTGGCTGCTCTTTGGCCTTGGATGGAAAGTGGGGAATTG
ASPWP0202723	99.1	93.2	136	138.6	108.1	101.4	118.9	120.9	7.17674	7.03009	7.18775	7.20001	7.09667	7.08126	7.01923	7.01551	P	P	P	P	P	P	P	P	noncoding	uc021uvn.1	UCSC_knowngene	chr19	+	45451541	45452652	944	APOC2						TTCTCCCCAGGGACTTGTACAGCAAAAGCACAGCAGCCATGAGCAC
ASPWP0203030	105.9	99.3	119	123.8	100.3	97	121.5	133.4	7.23788	7.1371	7.01828	7.04969	6.98361	7.0255	7.04419	7.12585	P	P	P	P	P	P	P	P	noncoding	uc002pxm.1	UCSC_knowngene	chr19	+	52206206	52208101	1072	LINC00085						CGCTCCACAGGTCTCCAGGAGTTCGCCCGGCGTTTCCTCTGCAGCG
ASPWP0204442	1458	1002.1	3219.2	3129.2	2509.5	2509.2	1467.5	1438.5	10.6352	10.3771	11.437	11.4629	11.516	11.5566	10.3536	10.3413	A	P	P	P	P	P	P	P	noncoding	ENST00000489980	gencode	chr2	+	85921464	85925870	2055	GNLY						TCCACTGTGGTGCTGCTGCTGCAGAGAAGTGTTTCCAATGCTGCGA
ASPWP0205971	96.3	131.9	182.7	165.2	190.8	193	181.3	176.3	7.13285	7.50234	7.53484	7.42018	7.77203	7.8803	7.51141	7.47203	A	P	P	A	A	A	P	P	noncoding	ENST00000492413	gencode	chr2	+	219247009	219251857	975	SLC11A1						ATTCCTGTCTCCAGCCCTGAGGCTCCGTAGGAGTTAGAGACCCCTG
ASPWP0206309	93.2	77.8	123.8	125.5	189.1	184.2	162.1	168	7.10042	6.81591	7.07196	7.0843	7.81227	7.82037	7.38455	7.40932	P	P	P	P	P	P	P	P	noncoding	ENST00000481928	gencode	chr2	+	232573239	232578216	1635	PTMA						TGGTAATGACATGGCCTGTTTTCTGTCGAGGAGAATGAGGAAAATG
ASPWP0206321	775.2	826.6	974	945.4	394.1	388.5	473.5	477.2	9.85505	10.1361	9.69599	9.70856	8.912	8.94038	8.74432	8.75436	P	P	M	P	P	P	M	M	noncoding	ENST00000429283	gencode	chr2	+	233193217	233201686	4332	DIS3L2						TGCACTCCAGGCACTGGCCCTGCGGTCCCACCACTTCCAGAAGGTG
ASPWP0208800	62.6	74.4	89.2	96.2	93.8	92.6	113.9	117	6.6062	6.71988	6.69431	6.76932	6.9049	6.94681	6.95781	6.95324	P	M	M	P	P	M	P	M	noncoding	ENST00000462073	gencode	chr22	-	30687979	30695785	5562	TBC1D10A						TGTACTTACTGCCCATCCCCCATGCAGGGGTCAAGATCATCTTCCG
ASPWP0209014	40.8	47.8	54.5	57.2	62.3	60.1	57.3	60.3	6.055	6.23929	6.23106	6.25092	6.38973	6.41593	6.23052	6.26714	A	P	M	A	M	A	P	P	noncoding	uc003aqz.1	UCSC_knowngene	chr22	-	37576205	37594341	5004	C1QTNF6						AGCCGTCACAGATGAGTGTGGGCACCTCCTTGGAGCAGGCTCAGAT
ASPWP0209212	51.6	52.2	54.7	57.7	70.6	69.8	55.8	55.9	6.30457	6.33967	6.26377	6.25678	6.59475	6.58294	6.23314	6.19355	A	P	P	P	P	P	P	P	noncoding	uc003azm.3	UCSC_knowngene	chr22	-	41581218	41593505	1377	BC040700						AGGCTGCGGGCGTCCTACCAGTGCCAGGACTGCCAGAGCGGGAGGA
ASPWP0210288	554.8	1055.6	2340.5	2205.1	599.6	539	1167.8	1150.6	9.28422	10.4412	10.9467	10.9352	9.49792	9.40254	9.97647	9.97837	A	P	P	P	P	P	A	A	noncoding	NR_026762	RefSeq	chr10	+	102133332	102148111	1003	LINC00263						CGGGGCTCTGCTCTCCTACCTCAGTCTGCCCTACCCTGGAATGGGG
ASPWP0210768	545.9	447.8	726.4	709.2	507.8	496.8	824.7	837.8	9.28254	9.21824	9.29046	9.30634	9.26349	9.28763	9.50708	9.53246	A	M	P	P	M	M	M	P	noncoding	ENST00000471363	gencode	chr3	+	54157487	55108584	3477	CACNA2D3						ACCGCAAGTGGTAGGCAGTGTCCCTTCTGCTTGAAACCTATTGAAA
ASPWP0211118	209.9	160.6	392.4	397.4	176.3	175.2	143.5	145.7	8.07076	7.77581	8.45976	8.51968	7.70837	7.74673	7.24857	7.24264	P	P	M	P	P	P	M	P	noncoding	ENST00000479182	gencode	chr3	+	112989858	113006298	4882	BOC						TACTCTTCCTTTTGAGCAGCAGAGTGACACCAGCAGCCTGCTGAGG
ASPWP0213232	68.3	75.4	101.7	112.5	74.4	69.7	99.2	111	6.68006	6.75374	6.85444	6.92223	6.62023	6.5827	6.80602	6.89369	M	M	P	M	P	M	P	P	noncoding	ENST00000515749	gencode	chr4	-	83748700	83763977	829	SEC31A						AAATTTCTGTTTCTTCTCCTTGGTGTAGCTTATCAACCAGCCCAGC
ASPWP0213306	1078.4	1072	1482.4	1424.1	1493	1446.9	1235.5	1191.8	9.92676	10.461	10.264	10.2838	10.8002	10.773	10.0677	10.0392	A	P	P	P	P	P	P	P	noncoding	ENST00000505987	gencode	chr4	+	88812994	88815167	2173	HSP90AB3P						TCTCTGTCGTAGTATGTTTCTCACATGAAGGAGACACAGAAGTCCA
ASPWP0214249	133.7	154.7	240.7	235.8	242.3	232.1	205.5	207.8	7.53959	7.71024	7.86131	7.84637	8.1927	8.1695	7.68605	7.68814	P	P	P	P	P	P	P	P	noncoding	ENST00000509626	gencode	chr5	+	34953630	34954960	779	DNAJC21						TATTTTCCAGTGTTCCTAAACCCAAAGGAAAGAAAACCAAAGATAT
ASPWP0214722	543.1	589.3	634.9	610	539.4	500.3	814.9	849.1	9.35916	9.61993	9.08845	9.08343	9.34776	9.29536	9.48886	9.55167	P	A	P	P	P	A	A	P	noncoding	ENST00000526704	gencode	chr11	-	129530	139099	2301	RP11-304M2.2						ATTTGGAATTTTCGTATACGTGGATTCCAGAGGGGTGACAGCGAAA
ASPWP0216946	49.8	69.1	79	79.2	99.6	92.2	87.2	94.5	6.31317	6.66716	6.61163	6.56131	6.98013	6.95088	6.66055	6.70879	P	P	P	P	P	P	P	P	noncoding	ENST00000473619	gencode	chr6	-	32148744	32150708	932	AGER						TCAAAACCCTTCCAACTCCCAGAGCCTGTGCCTCTGGAGGAGGTCC
ASPWP0217060	119.2	115.9	134.5	133.7	124.6	124.5	139.5	141.3	7.41471	7.33262	7.17107	7.14972	7.24143	7.2903	7.20545	7.20437	P	P	P	M	A	M	M	P	noncoding	ENST00000531976	gencode	chr11	-	1490686	1494666	3174	MOB2						GTCTCCACAGACAGTACTACTGGTATGACGAGCGGGGGAAGAAGGT
ASPWP0218430	206.6	309	335.2	296.4	270.9	235.3	328.6	448.1	7.90381	8.64266	8.25192	8.14174	8.36242	8.18994	8.27598	8.67129	P	P	P	A	P	P	P	P	noncoding	ENST00000524626	gencode	chr11	-	6416387	6424014	1458	APBB1						TGTCTGGCAGTGTTTCGCCGTGCGCTCCCTAGGCTGGGTAGAGATG
ASPWP0224021	1993.2	2735.6	3440.8	3240	3023.5	2373.9	2434.3	3187.5	10.6077	11.7719	11.5235	11.5047	11.7236	11.4602	11.0968	11.5011	A	P	P	P	P	P	P	P	noncoding	uc022bon.1	UCSC_knowngene	chr9	-	131770312	131773929	2186	SH3GLB2						ACTCCTGCTGCCGTCTCCACAGCTCTGGAATGATGAAGTGGACAAG
ASPWP0224392	282.8	361.3	550.9	553.1	483.6	450.4	509.6	518.4	8.46068	8.8894	8.9003	8.95637	9.21694	9.15114	8.84588	8.86597	P	A	A	P	P	A	A	P	noncoding	ENST00000492278	gencode	chr9	-	140354404	140373883	5308	PNPLA7						CCACCCCTAGGTCCTCACCTGTCCCAACGCCTCCTTCACGGACCTT
ASPWP0225859	111.9	114.2	114.2	100.1	100.6	98.5	126.7	138.6	7.32059	7.2564	6.96663	6.81251	6.97478	7.03044	7.08982	7.16684	P	P	P	P	P	P	P	P	noncoding	ENST00000482170	gencode	chrX	+	155251663	155253054	786	WASH6P						CCGAGAACCTGTATGGCCAGAAGGCAGGGCCGAGGGGTGTGGGCGG
ASPWP0226631	40.2	47.5	49.7	53.2	53.4	51.5	54.4	55.2	6.11544	6.26043	6.18961	6.21752	6.23397	6.25588	6.21179	6.19283	A	P	P	P	P	P	P	P	noncoding	ENST00000413053	gencode	chr11	-	64658897	64660921	1781	AP001187.9						GGCGGACGCCAGGCAGGGCCCCGGTCTCCAATTGGTTCCCGCCCCC
ASPWP0226804	3770.1	3899.2	6050.5	5598.9	1332.2	1218.6	2924	2821.3	11.9642	12.2353	12.2483	12.2172	10.6482	10.5615	11.3666	11.3332	A	P	M	M	P	P	P	M	noncoding	TCONS_00003611	LincRNAs identified by Cabili et al	chr2	+	27938768	27977766	1425	XLOC_001406						CTGGTCCTCCCGGATCCACTCCTCTCCCACACTCCCTCACCTCCCC
ASPWP0228645	472.1	507.5	649.9	628.9	442.8	395.4	510	499.3	9.17047	9.41216	9.12407	9.12803	9.11546	8.96495	8.84426	8.81834	A	P	P	P	A	P	P	P	noncoding	ENST00000543206	gencode	chr12	+	4130142	4135824	542	RP11-320N7.2						CTACTGCTGCCCTGGCCCGAAGTTAAAGCTCAATAAATCACTGTTG
ASPWP0229076	94.5	99.7	122.5	120.9	109.2	102.2	124.2	122.4	7.0973	7.1186	7.07634	7.03904	7.09549	7.09437	7.0652	7.0213	P	P	P	P	P	P	P	P	noncoding	ENST00000279573	gencode	chr12	-	11418889	11422739	1157	PRB3						TTTATAAAGGGAGCTGCCATGGTTCTCCCAGCACAGAGTTGGGAGT
ASPWP0229351	514.8	577.5	801.2	780.5	571.3	547.8	582.3	605.6	9.28736	9.58314	9.37723	9.37448	9.42613	9.41632	9.00552	9.07521	P	P	P	P	P	P	P	P	noncoding	TCONS_00010234	LincRNAs identified by Cabili et al	chr5	-	1042002	1043709	1647	XLOC_004700						TAACCCACTCATTCACACACCCATTCACACACTAACCCCCTCACAC
ASPWP0229675	85.8	74.9	52.5	56.6	54.2	51	52.7	52.4	6.97099	6.73925	6.24566	6.27422	6.28104	6.27237	6.18938	6.18093	P	P	P	P	P	P	A	P	noncoding	TCONS_00010009	LincRNAs identified by Cabili et al	chr5	+	82683973	82694107	356	XLOC_004448						ATTACCAATGGCAATGCTAAGGAAAGATGGCTGGCTAGATTACTGC
ASPWP0230742	82.6	80.6	82.8	81.8	92.4	85.9	87.2	87.9	6.90601	6.83864	6.6381	6.60241	6.89906	6.85349	6.6423	6.62452	M	M	M	M	P	M	M	M	noncoding	TCONS_00012029	LincRNAs identified by Cabili et al	chr6	+	170462440	170466134	488	XLOC_005561						TTGCAGCATCAAGAAGCCACCAGCCAGCATGGACATGTGAGCGTCA
ASPWP0232023	75.6	64.6	70.8	68.2	80.2	77.5	77.5	78.9	6.82295	6.56227	6.50883	6.45642	6.73741	6.74721	6.54054	6.54966	M	P	P	P	P	P	P	P	noncoding	ENST00000487163	gencode	chr1	+	161131152	161135513	2514	USP21						TAACCTAACACTGTTTGCCATTTATTCAGGTGTGTGACCGATGTCG
ASPWP0232198	191.4	314.2	441.4	442.6	278.9	251.5	362.4	375.3	7.94499	8.67487	8.61281	8.64825	8.39268	8.27067	8.39677	8.43401	P	P	P	P	P	P	P	P	noncoding	ENST00000475523	gencode	chr1	+	2487824	2495268	1645	TNFRSF14						GCTGGTTTCTCCCATCAACGAAGCCCTCCCAGGACCTTCCTGCAAG
ASPWP0232256	80.5	86.6	92.5	99.3	93.8	85.3	94.8	100.1	6.89007	6.91643	6.73814	6.80534	6.9073	6.84548	6.7341	6.75564	A	P	M	P	P	P	P	M	noncoding	ENST00000474140	gencode	chr1	-	3805688	3816857	3499	C1orf174						TTTTCTTGACAGACTTCCTCATCCCACAAAGCCACAGACACGCGAA
ASPWP0232461	130.4	191.5	264.5	276.6	255.5	222.9	215.8	226.6	7.49128	7.97756	7.95924	8.03864	8.2666	8.09709	7.74009	7.78867	A	P	P	P	P	P	P	P	noncoding	ENST00000460823	gencode	chr1	+	12089152	12092082	955	MIIP						GAGACTTCCCTATTCCCCATCCAGGCCTCACCAATGCAGATGCTGC
ASPWP0233211	2714.4	3121.4	5259.8	4919.8	3121.5	2827.9	4841.9	4591.8	11.4425	11.9677	12.0981	12.0763	11.7769	11.7181	12.1332	12.0518	A	P	P	P	P	P	P	P	noncoding	ENST00000508854	gencode	chr1	+	36784856	36786352	1134	SH3D21						AGAGTCCCCTGCCCTAGAAGCCCCACCTATGGATAAAGTCCCTAAT
ASPWP0233858	4108.8	5117.1	11459.2	10628.7	21644.3	19261.3	16775.8	16846.8	12.1409	12.7591	13.3381	13.3186	14.4359	14.3088	13.9743	13.9779	P	M	M	P	M	M	M	M	noncoding	ENST00000447329	gencode	chr1	+	59486058	59498735	530	RP4-794H19.4						GCCCTTCTCCCTCTACAGCTCTGGTGTTACACTGAAAAACTAGAAG
ASPWP0234367	215.5	344.9	469.6	467.1	273.6	260.1	399.6	397.2	8.09581	8.81876	8.68872	8.71831	8.37167	8.32845	8.5156	8.52083	P	P	P	P	P	P	P	P	noncoding	ENST00000459877	gencode	chr1	+	110762337	110776666	7597	KCNC4						TTCTGTGTGCCCCCTTCAGACTCTAAGCAGAATGGCGATGCCAACG
ASPWP0235296	45.9	59	67.1	73	61.7	61.5	64.5	68.5	6.21881	6.44351	6.43514	6.49759	6.38864	6.40754	6.34907	6.41608	P	M	P	P	M	M	P	P	noncoding	ENST00000553750	gencode	chr14	+	23846255	23848980	1931	CMTM5						TCTCTTGGCATGGAATCAAAGGCTCTGGTCCTTGTCAGGGGGCTTT
ASPWP0235298	48.5	68.8	83	98.4	75.8	67.2	85.8	97.5	6.25972	6.60344	6.64984	6.78321	6.66989	6.55934	6.63666	6.73911	P	P	P	P	P	A	P	P	noncoding	ENST00000555487	gencode	chr14	+	23847127	23848981	1764	CMTM5						ACTCCCACAGGTTTTTGGCATCATCCTGGTTTCCATCTTTGCCTAT
ASPWP0235479	178.1	245.8	352	380.5	302.6	275.4	326.5	374.6	7.86227	8.32737	8.30481	8.43544	8.5057	8.42325	8.25682	8.4278	P	P	P	P	A	P	P	P	noncoding	ENST00000560871	gencode	chr14	-	24736022	24738355	886	RABGGTA						ATTTCCTTGACCCAGTACTCCCAGCTCTGTGACCTGCCTGCTGCCT
ASPWP0236829	471.5	595.8	731.8	724.9	577.2	557.4	571.2	569.3	9.06107	9.6595	9.30223	9.33673	9.45049	9.44765	9.0042	9.00255	P	P	P	P	P	A	P	P	noncoding	uc001ypj.3	UCSC_knowngene	chr14	-	105235686	105238058	2048	AKT1						ACCTCTGCAGCTCAGCCCACCCTTCAAGCCCCAGGTCACGTCGGAG
ASPWP0237007	44.3	50.2	58.1	59	62	57.3	65.6	68.2	6.1596	6.26251	6.30125	6.29674	6.40724	6.37965	6.38971	6.38257	A	A	M	M	P	P	P	M	noncoding	uc001yxm.1	UCSC_knowngene	chr15	+	25304603	25360803	4429	SNURF-SNRPN						CACTTCCCAGGTGGTGTTGGCATGAGGAAAGGAGGTATCTTCGAGG
ASPWP0238705	193.6	293.8	301.6	293.3	115.2	113.7	216	214.5	7.96667	8.6059	8.13565	8.12168	7.16313	7.20581	7.76219	7.73573	P	P	P	P	P	P	P	P	noncoding	ENST00000546186	gencode	chr15	+	89929826	89939471	2718	CTD-2335A18.1						TTCCTCTGTCCCCATCTAGGACATGCTCTGGAGTCAGAAGACAGCG
ASPWP0239213	196.8	323.8	415.4	423.4	345.3	345	360.2	397.6	7.95859	8.72192	8.53272	8.58134	8.68907	8.75352	8.38349	8.48718	A	P	M	P	P	M	M	M	noncoding	ENST00000561602	gencode	chr16	+	1395418	1396226	622	BAIAP3						GCCTCCCTAGCTGGAGCCCGTGGACGCCTCCTCCAGGCACAGCAGC
ASPWP0240711	488.2	331	435	416.4	429.5	423	356.1	352.2	9.21783	8.77889	8.59847	8.5721	9.07409	9.07989	8.38068	8.36631	P	P	P	P	P	P	P	P	noncoding	ENST00000565431	gencode	chr16	-	53525750	53526843	923	AKTIP						CTTCCTTAAGCTTTTCTCCATGGAATCCTTCTGTACATGATGAAGC
ASPWP0241099	220.8	231.9	322.2	310.4	193.8	182.7	276.7	254.8	8.14336	8.25595	8.218	8.20581	7.8315	7.80981	8.08032	7.96285	P	P	P	P	P	P	P	P	noncoding	uc002ern.1	UCSC_knowngene	chr16	+	67198343	67203848	1906	HSF4						GCGGGCTTGCACGTGGCCCCCGCCTGACCCGGCGCCCCGGGGCGGA
ASPWP0241695	54	57.6	65.3	67.1	73.8	69.7	63.4	67.3	6.42765	6.45558	6.43868	6.41934	6.63138	6.61122	6.35848	6.38193	P	P	A	A	A	P	A	P	noncoding	TCONS_00003616	LincRNAs identified by Cabili et al	chr2	+	27938797	27978571	2270	XLOC_001406						TAAAAAGGGCGAGTTGCCTAAGTGACTCCACACCCACAGAAGGAGA
ASPWP0241852	178.2	202.7	250.6	248.6	201.3	188.1	208.2	208.1	7.86394	8.09566	7.91054	7.9142	7.90331	7.85431	7.71141	7.69321	P	P	P	P	P	P	P	P	noncoding	TCONS_00007954	LincRNAs identified by Cabili et al	chr4	+	1546995	1552616	5356	XLOC_003422						CCTGCCCCAGGTACTCAGCAGGACAGCCGGACCCCTTGCCCCAGGC
ASPWP0242040	97.9	151.8	199.8	209.2	166.4	149.8	187.6	187	7.14503	7.6586	7.63927	7.67748	7.61072	7.51853	7.56938	7.54657	P	P	P	P	P	P	P	P	noncoding	TCONS_00013806	LincRNAs identified by Cabili et al	chr7	-	54874361	54879543	274	XLOC_006450						AGACCCTGAGTCACATGCTTGCTGCTGTCCCCATCTATGATGGCTG
ASPWP0242077	114.9	114.2	140.4	142.9	182.5	167.8	157.1	150.9	7.36726	7.28559	7.21004	7.21844	7.73129	7.6616	7.33831	7.26572	M	M	M	M	M	M	M	M	noncoding	TCONS_00014987	LincRNAs identified by Cabili et al	chr8	-	41041412	41042272	240	XLOC_007067						TGCTGCCACAGGTCAACACCGTCACCACTCAACTGATATCTTACTG
ASPWP0242111	100.9	111.7	75.6	72	42	40.8	45.3	48.1	7.20191	7.27837	6.56422	6.48617	5.97724	6.00195	6.04682	6.09392	P	P	P	P	A	A	A	A	noncoding	TCONS_00016121	LincRNAs identified by Cabili et al	chr9	+	110267431	110277645	852	XLOC_007507						CACAGGCTGGTGCTGAAAAAAATGCATTGTCCATACTAATGACAAC
ASPWP0242350	70.9	72.6	90.7	94.3	65.6	52	73.1	73.1	6.7513	6.70387	6.73311	6.74984	6.44618	6.26587	6.49683	6.47581	P	P	P	P	A	A	P	P	noncoding	TCONS_00024710	LincRNAs identified by Cabili et al	chr16	-	66931239	66934538	2059	XLOC_011989						GGCCAACAGGTTAACAGAGAGACTCCCTCACTGGAAGCAACTCAGA
ASPWP0243899	59.8	73	71.6	76.7	99.5	90.4	65.4	68.2	6.5261	6.70909	6.51531	6.535	6.96815	6.92491	6.36738	6.37764	M	M	M	M	M	M	M	M	noncoding	uc001yxh.1	UCSC_knowngene	chr15	+	25299013	25360803	4685	SNURF-SNRPN						CCTTCATACGGTGGTGTGGGCATGGAAGGAAGGCCAGTGGAGACAA
ASPWP0245117	63.6	114.8	163.4	176	147.9	139.2	147.3	162.9	6.62747	7.31156	7.40642	7.48181	7.45416	7.43656	7.26336	7.35988	P	P	A	A	M	P	A	A	noncoding	uc002vjq.4	UCSC_knowngene	chr2	-	219940045	220034817	3502	NHEJ1						TGGGAGTTTCCTTCTCTGGGTTATCCTGCTCATGGTGGTCTGTTCT
ASPWP0246226	72.4	62	77.8	81.6	67.9	62.2	79.5	76.3	6.75367	6.50909	6.57928	6.61172	6.4834	6.48009	6.56572	6.5039	M	M	M	M	M	M	M	M	noncoding	uc003oet.3	UCSC_knowngene	chr6	-	33540322	33548070	2213	BAK1						TATGAGTACTTCACCAAGATTGCCACCAGGCCAGCAGCAACACCCA
ASPWP0246829	54.5	65.2	86.6	87.2	83.4	82.7	76.5	77.7	6.37632	6.50406	6.66237	6.65274	6.74789	6.79819	6.51601	6.50577	M	M	M	M	A	M	P	M	noncoding	uc003yxl.4	UCSC_knowngene	chr8	-	144089181	144099807	1762	LOC100133669						TTCCGTGACAGCTGGACCCGGCTTCTGCGTGATCTTCAGAGGGAAG
ASPWP0247355	52.3	49.1	51.1	53.6	47.8	47.5	49.4	50.7	6.37178	6.27025	6.21472	6.21838	6.13341	6.15675	6.12712	6.14986	P	P	P	P	A	A	P	P	noncoding	uc009wrg.1	UCSC_knowngene	chr1	-	155719509	155736500	4500	GON4L						TCATGATAAGGATTGGCAGTGGGGAGCACTTTGCCATCCCCTCGAG
ASPWP0247412	104.8	128.5	182	178.4	157.8	152	192.6	197.8	7.24655	7.45627	7.51659	7.47379	7.53429	7.53788	7.59924	7.60465	P	P	P	P	P	P	P	P	noncoding	uc009xbl.2	UCSC_knowngene	chr1	+	205473683	205493485	656	CDK18						CGGAATGAGAAGACCCCCCGCAGGAGTGCAGCACCTTCTCCCCAAC
ASPWP0247413	31.8	32.9	224.9	219.2	803.4	792.5	308.6	297.8	5.8208	5.86907	7.78314	7.75771	9.95946	9.96037	8.20196	8.16026	A	A	P	M	M	P	P	P	noncoding	uc009xbr.3	UCSC_knowngene	chr1	-	205797149	205819276	2121	PM20D1						CTGGCAAATGAGGTTTATGGAGAGAAATCCCTTAACCAATGCAATA
ASPWP0248860	66.9	58.5	70.7	75.6	73.9	73	78.4	74.8	6.65759	6.44485	6.49962	6.50615	6.61936	6.65981	6.56145	6.48666	M	M	A	M	M	M	P	P	noncoding	uc010gza.3	UCSC_knowngene	chr22	-	42979726	43010962	3424	POLDIP3						AGCTGCTGAGCCCATTGGAAGGCACCAAGATGACTGTGAATAATCT

## Sheet: Box Plot - LncRNAs
Box Plot The Box Plot is a convenient way to quickly visualize the distribution of a dataset. It is commonly used for comparing the distributions of the intensities from all samples. Here, a boxplot view is used to look at, and compare the distributions of expression values for the samples in an experiment after normalization. Press Ctrl and rolling button of your mouse to zoom in.

## Sheet: Hierarchical Clustering-LncRNAs
Hierarchical Clustering Hierarchical clustering is one of the simplest and widely used clustering techniques for analysis of gene expression data. Cluster analysis arranges samples into groups based on their expression levels, which allows us to hypothesize about the relationships among samples. The dendrogram shows the relationships among the expression levels of samples. Here, hierarchical clus…
Hierarchical Clustering of all Expressed LncRNAs
