# Supplementary material for: Identification of skin-related lncRNAs as potential biomarkers that are involved in Wnt pathways in keloids
Source: Oncotarget. 2017 Mar 3;8(21):34236–44. doi: 10.18632/oncotarget.15880 (PMC5470963; doi:10.18632/oncotarget.15880)
Supplement: Supplementary file 3 [file oncotarget-08-34236-s003.xls]

## Sheet: All Targets Value - Codings
All Targets Value (Entities where at least 4 out of 8 samples have flag expressed) # Column A: probeID, it represents the probe name. # Column B ~ I: Raw Intensity of each sample. # Column J ~ Q: log2 value of Normalized Intensity of each sample. # Column R ~ Y: Flags, flags are attributes that denote the intensity of the entities. "expressed" is assigned to entities with intensity greater than 2…
	Raw Intensity								Normalized Intensity								Flags								Annotations
probeID	[S2_1](raw)	[S4_1](raw)	[S11_1](raw)	[S13_1](raw)	[S2_2](raw)	[S4_2](raw)	[S11_2](raw)	[S13_2](raw)	[S2_1](normalized)	[S4_1](normalized)	[S11_1](normalized)	[S13_1](normalized)	[S2_2](normalized)	[S4_2](normalized)	[S11_2](normalized)	[S13_2](normalized)	[S2_1](flag_call)	[S4_1](flag_call)	[S11_1](flag_call)	[S13_1](flag_call)	[S2_2](flag_call)	[S4_2](flag_call)	[S11_2](flag_call)	[S13_2](flag_call)	type	seqname	source	chrom	strand	txStart	txEnd	RNAlength	GeneName	EntrezID	description	unigene	Synonyms	GOaccession	Sequence
ASPWP0000003	8574.6	5858.1	21593.7	21185.4	38435.3	38039.3	27688.7	27235.6	12.8531	13.0717	14.24	14.3014	15.5271	15.5645	14.5328	14.5302	A	P	P	P	M	P	P	P	coding_gene_probe	ENST00000167586	gencode	chr17	-	39738530	39743173	1662	KRT14	3861	keratin 14	Hs.654380		GO:0005200|GO:0005515|GO:0005634|GO:0005730|GO:0005737|GO:0005829|GO:0005882|GO:0005882|GO:0008544|GO:0010043|GO:0010212|GO:0030855|GO:0031581|GO:0034329|GO:0045095|GO:0045110|GO:0071944	ATGCCGAGGAATGGTTCTTCACCAAGACAGAGGAGCTGAACCGCGA
ASPWP0000006	42.3	63.5	66.6	73.5	42	42.9	55.5	58.7	6.16153	6.55079	6.44088	6.50715	6.03521	6.06898	6.26405	6.28242	A	P	P	P	A	A	P	P	coding_gene_probe	NM_021120	RefSeq	chrX	+	69664704	69725339	6032	DLG3	1741	discs, large homolog 3 (Drosophila)	Hs.721586	NE-Dlg, SAP102, SAP-102, NEDLG, KIAA1232, MRX90	GO:0001736|GO:0004385|GO:0005515|GO:0005737|GO:0005886|GO:0005923|GO:0007268|GO:0007411|GO:0008022|GO:0008285|GO:0010923|GO:0019902|GO:0019903|GO:0030165|GO:0030426|GO:0031625|GO:0032281|GO:0035255|GO:0043025|GO:0043198|GO:0045197|GO:0045202	AGTGAAAAGAGGTCCTTGTATGTCAGGGCCCTGTTTGATTATGATC
ASPWP0000009	201.6	225.9	293.9	297	651	635.8	265	268.6	7.99763	8.23712	8.09994	8.14303	9.62124	9.61858	8.01763	8.01388	P	P	A	M	A	P	M	M	coding_gene_probe	NM_019088	RefSeq	chr19	-	39876269	39881835	2320	PAF1	54623	Paf1, RNA polymerase II associated factor, homolog (S. cerevisiae)	Hs.466714	PD2, F23149_1, FLJ11123	GO:0000122|GO:0000993|GO:0001711|GO:0003682|GO:0005515|GO:0005634|GO:0005730|GO:0005739|GO:0006351|GO:0006378|GO:0010390|GO:0016055|GO:0016593|GO:0019827|GO:0031442|GO:0032968|GO:0033523|GO:0045638|GO:0045944|GO:0071222	AAGAGGAGATTCAGGCCCCCACCAGCTCCAAGAGATCCCAGCAGCA
ASPWP0000021	901.5	670.8	771.6	730.9	385	379.1	655.3	644.6	10.0428	9.83011	9.3696	9.34906	8.90014	8.90845	9.18465	9.18069	P	P	P	P	P	P	P	P	coding_gene_probe	NM_016224	RefSeq	chr6	+	158244293	158366109	4200	SNX9	51429	sorting nexin 9	Hs.191213	SH3PX1, SDP1, SH3PXD3A	GO:0000281|GO:0001726|GO:0005515|GO:0005545|GO:0005794|GO:0005802|GO:0006886|GO:0006897|GO:0006898|GO:0007067|GO:0007154|GO:0016023|GO:0016197|GO:0030136|GO:0030659|GO:0031234|GO:0031625|GO:0032461|GO:0036089|GO:0042803|GO:0043547|GO:0060988	AATTCCCCTTAACAAATTTCCTGGATTTGCGAAACCTGGCACGGAA
ASPWP0000026	62.3	53.4	64.2	66.6	46.5	46.4	68.1	73.2	6.61275	6.33104	6.41321	6.418	6.11527	6.1357	6.43528	6.48996	P	M	P	P	A	A	P	P	coding_gene_probe	NM_004257	RefSeq	chr2	-	105883539	105946148	2978	TGFBRAP1	9392	transforming growth factor, beta receptor associated protein 1	Hs.446350	TRAP-1, TRAP1	GO:0005083|GO:0005160|GO:0005515|GO:0005737|GO:0006355|GO:0006886|GO:0007165|GO:0007179|GO:0016020|GO:0016192|GO:0046332	GACTTTGAAGGAAGAGTGATCGTTGCCACAAGTAAAGGAGTTTACA
ASPWP0000063	1907.8	1662.3	2807.5	2721.1	2020.7	2086.5	3000.1	2910.2	10.8538	11.0587	11.2357	11.2712	11.1612	11.2483	11.4065	11.3673	P	P	M	P	P	P	P	P	coding_gene_probe	NM_004965	RefSeq	chr21	-	40714240	40721047	1313	HMGN1	3150	high mobility group nucleosome binding domain 1	Hs.356285	FLJ27265, FLJ31471, MGC104230, MGC117425	GO:0000720|GO:0000785|GO:0003677|GO:0005634|GO:0005737|GO:0006283|GO:0006325|GO:0006357|GO:0010224|GO:0010225|GO:0031492|GO:0032786|GO:0040034|GO:0048597|GO:0050678	TTACCTGCGGAAAACGGGGAAACGAAGACTGAGGAGAGTCCAGCCT
ASPWP0000077	131	98.4	132.6	130.7	87.2	101.8	120	125.1	7.49846	7.10537	7.13882	7.11265	6.82862	7.06617	7.01063	7.03281	M	M	M	M	M	P	M	M	coding_gene_probe	NM_022048	RefSeq	chr15	-	64457715	64648442	8163	CSNK1G1	53944	casein kinase 1, gamma 1	Hs.646508	CK1gamma1	GO:0000287|GO:0001948|GO:0004674|GO:0005524|GO:0005737|GO:0016055|GO:0042277|GO:0046777|GO:0051219	AATCAAACTGGAACCAATAAAATCACGTGCTCCACAGCTTCATTTA
ASPWP0000122	133.6	137	148.7	149.4	208.6	197.4	157.5	156.1	7.49105	7.55659	7.27564	7.28	7.93727	7.91455	7.33697	7.3042	P	P	M	P	M	M	P	M	coding_gene_probe	NM_005120	RefSeq	chrX	+	70338405	70362304	6985	MED12	9968	mediator complex subunit 12	Hs.409226	CAGH45, HOPA, OPA1, TRAP230, KIAA0192, OKS	GO:0001104|GO:0001843|GO:0003682|GO:0003712|GO:0003713|GO:0004872|GO:0005515|GO:0005634|GO:0005654|GO:0006367|GO:0006367|GO:0007507|GO:0008013|GO:0008022|GO:0010467|GO:0016592|GO:0019827|GO:0019904|GO:0030178|GO:0030374|GO:0030518|GO:0030521|GO:0042809|GO:0045893|GO:0045944|GO:0046966|GO:0060070|GO:0060071|GO:0090245	AAGAAACGCAGCCAGCCAGCTACCAAGACAGAGGACTATGGAATGG
ASPWP0000125	47.8	52	50.8	54	46.7	43.8	57.4	58.7	6.27899	6.32394	6.19206	6.21764	6.0847	6.06511	6.27386	6.27162	P	P	P	A	A	A	P	P	coding_gene_probe	ENST00000394260	gencode	chr6	+	41751856	41754867	1035	PRICKLE4	29964	prickle homolog 4 (Drosophila)	Hs.715653	OEBT, DKFZp761H221	GO:0003674|GO:0005634|GO:0008150|GO:0008270	TTGAAGGACACACCTGTGAGAAGTGTAGGGAGCTGCTGAAGCCAGG
ASPWP0000129	409.8	498.7	634.7	662.4	389.2	374.9	505	510.4	8.99852	9.38351	9.09172	9.20017	8.91379	8.89528	8.8329	8.84267	P	P	P	P	P	P	P	P	coding_gene_probe	NM_173174	RefSeq	chr8	+	27168998	27316908	4748	PTK2B	2185	protein tyrosine kinase 2 beta	Hs.491322	CAKB, PYK2, RAFTK, PTK, CADTK	GO:0000165|GO:0001556|GO:0001666|GO:0001954|GO:0002040|GO:0002315|GO:0004713|GO:0004715|GO:0004871|GO:0005515|GO:0005524|GO:0005634|GO:0005730|GO:0005737|GO:0005829|GO:0005886|GO:0005925|GO:0005938|GO:0006461|GO:0006468|GO:0006915|GO:0006950|GO:0006970|GO:0007165|GO:0007166|GO:0007172|GO:0007173|GO:0007204|GO:0007229|GO:0008284|GO:0008285|GO:0008360|GO:0009612|GO:0009725|GO:0009749|GO:0010226|GO:…	AGGTGCCCCCCAGGCCTTGTCCATCAAAACCTCATCCCTAGCAGAG
ASPWP0000140	67.6	83.6	105.5	107.2	89.8	81.3	92.1	91.7	6.72474	6.892	6.89311	6.8947	6.85391	6.78528	6.73108	6.69188	P	P	P	P	P	P	P	P	coding_gene_probe	ENST00000341267	gencode	chr14	+	101193163	101201539	1700	DLK1	8788	delta-like 1 homolog (Drosophila)	Hs.533717	FA1, pG2, Pref-1, ZOG, Delta1	GO:0003674|GO:0005615|GO:0007219|GO:0007275|GO:0009791|GO:0009897|GO:0016021|GO:0045746|GO:0048706	AGCACCTATGGGGCTGAATGCTTCCCGGCCTGCAACCCCCAAAATG
ASPWP0000143	554.2	402.9	634.3	629.6	710.1	719.4	837.7	827.4	9.38307	9.03819	9.07625	9.12345	9.75883	9.79987	9.52623	9.51745	M	P	M	M	P	M	M	M	coding_gene_probe	NM_005349	RefSeq	chr4	+	26321331	26436752	5878	RBPJ	3516	recombination signal binding protein for immunoglobulin kappa J region	Hs.479396	SUH, IGKJRB, RBPJK, KBF2, RBP-J, CBF1	GO:0000122|GO:0000122|GO:0000150|GO:0000978|GO:0000979|GO:0001077|GO:0001103|GO:0001525|GO:0001837|GO:0001974|GO:0002193|GO:0002437|GO:0003151|GO:0003160|GO:0003198|GO:0003214|GO:0003222|GO:0003256|GO:0003677|GO:0003682|GO:0003700|GO:0005515|GO:0005634|GO:0005654|GO:0005667|GO:0005730|GO:0005737|GO:0006310|GO:0006367|GO:0006959|GO:0007219|GO:0007219|GO:0007221|GO:0008285|GO:0009912|GO:0009957|GO:…	CCTAAACGACTTACTAGGGAAGCTATGCGAAATTATTTAAAAGAGC
ASPWP0000152	9202.4	5739.7	7668.6	7327.5	101.8	96.4	2439.8	2403.7	13.0894	13.0102	12.6329	12.6477	7.035	7.02584	11.0979	11.0823	A	P	P	P	P	P	A	P	coding_gene_probe	ENST00000359671	gencode	chr2	-	216225180	216300791	8524	FN1	2335	fibronectin 1	Hs.203717	MSF, CIG, LETS, GFND2, FINC	GO:0001525|GO:0002576|GO:0005201|GO:0005515|GO:0005518|GO:0005576|GO:0005576|GO:0005577|GO:0005578|GO:0005604|GO:0005615|GO:0005793|GO:0006953|GO:0007044|GO:0007155|GO:0007161|GO:0007596|GO:0008201|GO:0008360|GO:0009611|GO:0016324|GO:0016477|GO:0016504|GO:0018149|GO:0030168|GO:0030198|GO:0031012|GO:0031012|GO:0031012|GO:0031093|GO:0034446|GO:0050900	ACTATTACTGGCCTGGAACCGGGAACCGAATATACAATTTATGTCA
ASPWP0000161	70.3	59.2	80.1	80.3	68.4	68.4	94.3	93.6	6.75622	6.46802	6.61832	6.59939	6.54195	6.58229	6.75759	6.7351	A	P	P	P	P	P	P	P	coding_gene_probe	NM_177983	RefSeq	chr2	-	27604065	27632550	2302	PPM1G	5496	protein phosphatase, Mg2+/Mn2+ dependent, 1G	Hs.643951	PP2CG, PP2Cgamma	GO:0004722|GO:0005515|GO:0005634|GO:0005730|GO:0005737|GO:0006470|GO:0007050|GO:0035970|GO:0046872	CTCCATGGAGGATGCTCACAACTGTATTCCTGAGCTGGACAGTGAG
ASPWP0000189	49.9	51.9	59.5	58.9	57.7	55.6	70.8	73	6.32677	6.34043	6.33571	6.30314	6.32431	6.33863	6.45782	6.45672	P	P	P	P	P	P	P	P	coding_gene_probe	ENST00000356956	gencode	chr6	+	160390130	160527583	9091	IGF2R	3482	insulin-like growth factor 2 receptor	Hs.487062	CD222, MPRI, MPR1, CIMPR, M6P-R	GO:0001948|GO:0004872|GO:0005010|GO:0005215|GO:0005515|GO:0005520|GO:0005537|GO:0005641|GO:0005765|GO:0005768|GO:0005887|GO:0006898|GO:0007165|GO:0009986|GO:0030139|GO:0030140|GO:0042802|GO:0048009|GO:0051219	AAATAAGGAGGTGCCATGCTATGTGTTTGATGAAGAGTTGAGGAAG
ASPWP0000202	55.2	46.5	85	83.6	71.8	67.5	92.4	94.1	6.45123	6.18992	6.66385	6.63598	6.59167	6.57048	6.73222	6.74515	P	A	P	P	P	P	P	P	coding_gene_probe	NM_005167	RefSeq	chr1	-	113252615	113257950	1762	PPM1J	333926	protein phosphatase, Mg2+/Mn2+ dependent, 1J	Hs.655231	FLJ35951, MGC19531, DKFZp434P1514, PP2Czeta, PPP2CZ	GO:0004722|GO:0006470	GCGATAGCAGGGCCATCATTGTCCGGAATGGTGAAATCATTCCAAT
ASPWP0000203	96.1	77	91.6	96.1	94.5	93	130.8	135.7	7.10665	6.79798	6.74599	6.77229	6.93287	6.96286	7.1207	7.14718	P	A	P	P	P	P	P	P	coding_gene_probe	NM_005239	RefSeq	chr21	+	40177754	40196878	3784	ETS2	2114	v-ets avian erythroblastosis virus E26 oncogene homolog 2	Hs.644231		GO:0000977|GO:0001501|GO:0003677|GO:0003700|GO:0005515|GO:0005634|GO:0006351|GO:0035259|GO:0045893|GO:0045944	TACAGAGGGACACTCAAGCGCCAGCCAGCCTTTGACACCTTTGATG
ASPWP0000221	81.7	64.7	90.8	90.6	60.4	62.7	71.9	72.8	6.92823	6.56909	6.7566	6.72187	6.37379	6.51655	6.48293	6.48531	P	P	P	P	P	P	P	P	coding_gene_probe	NM_021633	RefSeq	chr1	-	202860229	202896371	3338	KLHL12	59349	kelch-like family member 12	Hs.706793	C3IP1	GO:0005515|GO:0006513|GO:0006888|GO:0016055|GO:0030134|GO:0031463|GO:0048208	AATCAAGTGCGACGAAATTCAGGTGGATTCTGAAGAGCCAGTCTTT
ASPWP0000236	187	136.5	198.7	205.7	128.3	123.2	210.7	209.6	7.91703	7.56762	7.63535	7.67341	7.28387	7.2801	7.72795	7.70484	P	P	P	P	P	P	P	P	coding_gene_probe	NM_145331	RefSeq	chr6	-	91223291	91297020	5172	MAP3K7	6885	mitogen-activated protein kinase kinase kinase 7	Hs.594838	MEKK7	GO:0000186|GO:0000187|GO:0000187|GO:0000287|GO:0001525|GO:0001841|GO:0002224|GO:0002726|GO:0002755|GO:0002756|GO:0004672|GO:0004674|GO:0004674|GO:0004708|GO:0004709|GO:0005515|GO:0005524|GO:0005671|GO:0005829|GO:0005886|GO:0006351|GO:0006915|GO:0007179|GO:0007249|GO:0007250|GO:0007252|GO:0007254|GO:0007254|GO:0008385|GO:0010008|GO:0032743|GO:0034134|GO:0034138|GO:0034142|GO:0034146|GO:0034162|GO:…	ACCTGGTCAGGTGAGCAGTAGGTCATCCAGTCCCAGTGTCAGAATG
ASPWP0000237	581.8	465.7	413.3	395.5	130.2	127.8	303.5	293.6	9.42821	9.27537	8.5315	8.50585	7.30781	7.31686	8.1792	8.13524	P	P	P	P	P	P	P	M	coding_gene_probe	NM_015028	RefSeq	chr3	-	170780291	171178197	5816	TNIK	23043	TRAF2 and NCK interacting kinase	Hs.34024	KIAA0551	GO:0004674|GO:0005083|GO:0005515|GO:0005524|GO:0005634|GO:0005730|GO:0005737|GO:0005856|GO:0006468|GO:0007010|GO:0007243|GO:0007256|GO:0007256|GO:0016055|GO:0031532|GO:0046777|GO:0048814|GO:0055037	TACCATCTCATATTCAGGGCAATATCACTCCTCATGCTATTGTCAT
ASPWP0000263	50.1	54.9	64.9	68.7	53.4	53.9	61.8	61.9	6.33159	6.38117	6.3985	6.44648	6.22089	6.28641	6.31167	6.28427	P	P	M	P	P	M	P	M	coding_gene_probe	NM_004747	RefSeq	chr10	-	79550548	79686348	7493	DLG5	9231	discs, large homolog 5 (Drosophila)	Hs.652690	P-dlg, KIAA0583	GO:0005515|GO:0005737|GO:0005886|GO:0005913|GO:0007165|GO:0008013|GO:0008092|GO:0008285|GO:0016337|GO:0030159|GO:0035556|GO:0042981	TGCATCCCAGTGTCCAGCACCAGGGACGCCTGAGCCTGGACCTGAG
ASPWP0000267	59.4	66.3	70.2	73.9	68.6	64.1	74.3	76.6	6.52934	6.6036	6.49773	6.5064	6.50233	6.50867	6.49919	6.51046	M	P	A	A	P	A	A	M	coding_gene_probe	NM_001038633	RefSeq	chr1	-	38076950	38100595	3089	RSPO1	284654	R-spondin 1	Hs.135015	FLJ40906, RSPONDIN	GO:0002090|GO:0005102|GO:0005515|GO:0005615|GO:0005634|GO:0007140|GO:0008201|GO:0010468|GO:0030177|GO:0060070|GO:0090263|GO:2000052|GO:2000254	CAGCACGAAGCTGAGATTGTGGTTTCCTGGTGATTCAGGTGGGAGT
ASPWP0000270	2450.7	1595	2437	2311.9	3871.5	3989.3	2541.4	2518	11.2682	10.9999	11.0089	11.0106	12.0946	12.2273	11.1526	11.1526	P	P	P	P	M	M	M	P	coding_gene_probe	NM_021129	RefSeq	chr10	-	71962585	71993190	1316	PPA1	5464	pyrophosphatase (inorganic) 1	Hs.437403	SID6-8061, Ppase, IOPPP, PP1	GO:0000287|GO:0004427|GO:0005737|GO:0005829|GO:0006418|GO:0006796|GO:0010467|GO:0071344	ATGCAGATAAGGATGTGTTTCACATGGTAGTTGAAGTACCACGCTG
ASPWP0000277	91.3	93.6	181.3	179	221.3	216.8	197.9	198.5	7.05429	7.02963	7.52128	7.51682	8.04742	8.06754	7.64276	7.63399	P	P	P	P	P	P	P	P	coding_gene_probe	NM_002754	RefSeq	chr6	+	36098260	36112301	6348	MAPK13	5603	mitogen-activated protein kinase 13	Hs.178695	SAPK4, p38delta	GO:0000165|GO:0004674|GO:0004707|GO:0005515|GO:0005524|GO:0005829|GO:0006351|GO:0006355|GO:0006950|GO:0006970|GO:0007049|GO:0007243|GO:0007265|GO:0018105|GO:0032755|GO:0048011|GO:0050729	ATGCAGCATGAGAACGTCATTGGGCTCCTGGATGTCTTCACCCCAG
ASPWP0000281	60.3	52.8	63.9	64.5	111.8	109.9	68.1	67.2	6.56885	6.35636	6.40028	6.3779	7.1258	7.16687	6.41901	6.38006	P	P	P	P	P	A	P	P	coding_gene_probe	NM_139049	RefSeq	chr10	+	49609686	49643183	1412	MAPK8	5599	mitogen-activated protein kinase 8	Hs.138211	JNK, JNK1, SAPK1	GO:0001503|GO:0002224|GO:0002755|GO:0002756|GO:0004674|GO:0004705|GO:0005515|GO:0005524|GO:0005634|GO:0005654|GO:0005739|GO:0005829|GO:0006915|GO:0006950|GO:0007254|GO:0007254|GO:0007258|GO:0009411|GO:0010628|GO:0018105|GO:0018107|GO:0018107|GO:0031063|GO:0032091|GO:0032880|GO:0034134|GO:0034138|GO:0034142|GO:0034146|GO:0034162|GO:0034166|GO:0035033|GO:0035666|GO:0038095|GO:0038123|GO:0038124|GO:…	TTCAAGATGTTTACATAGTCATGGAGCTCATGGATGCAAATCTTTG
ASPWP0000287	94.6	99.1	116.6	120.5	96.8	90	102.2	104.7	7.07357	7.09602	6.99311	7.02557	6.94657	6.90098	6.84224	6.82756	M	P	P	A	P	P	A	M	coding_gene_probe	uc009vqj.1	UCSC_knowngene	chr1	+	23037330	23241082	4032	EPHB2	2048	EPH receptor B2	Hs.523329	Hek5, Tyro5	GO:0001525|GO:0001655|GO:0004713|GO:0005005|GO:0005005|GO:0005102|GO:0005515|GO:0005524|GO:0005887|GO:0006468|GO:0007399|GO:0007411|GO:0007411|GO:0007413|GO:0007612|GO:0008046|GO:0016310|GO:0018108|GO:0021631|GO:0021952|GO:0022038|GO:0030424|GO:0030425|GO:0031290|GO:0042472|GO:0043025|GO:0048013|GO:0048170|GO:0048593|GO:0050771|GO:0050878|GO:0051965|GO:0060021|GO:0060996|GO:0060997|GO:0071679	AACCAGGCAGCTCCATCGGCAGTGTCCATCATGCATCAGGTGAGCC
ASPWP0000300	2261	1565.6	2710.1	2575.7	3667.5	3587.5	2127.9	2044.4	11.1844	10.9377	11.1858	11.1925	11.9811	12.0055	10.9169	10.8582	A	P	M	P	A	P	A	P	coding_gene_probe	NM_001320	RefSeq	chr6	+	31633656	31637843	1128	CSNK2B	1460	casein kinase 2, beta polypeptide	Hs.73527		GO:0000278|GO:0004674|GO:0005102|GO:0005515|GO:0005634|GO:0005737|GO:0005829|GO:0005886|GO:0005956|GO:0007165|GO:0007411|GO:0008134|GO:0008285|GO:0010862|GO:0016055|GO:0019887|GO:0019904|GO:0031519|GO:0032927|GO:0033211|GO:0042802|GO:0043537|GO:0043623|GO:0045859|GO:0046872|GO:0051101|GO:0061154	TTGTGCCCAGGCTCTACGGTTTCAAGATCCATCCGATGGCCTACCA
ASPWP0000302	39.8	45.7	53	58.5	55.3	49.4	54.1	56.9	6.07257	6.17672	6.23667	6.27555	6.28141	6.27385	6.21282	6.24792	A	A	P	A	P	A	P	P	coding_gene_probe	NM_006150	RefSeq	chrX	-	49031905	49042776	1990	PRICKLE3	4007	prickle homolog 3 (Drosophila)	Hs.732712		GO:0005515|GO:0005575|GO:0008150|GO:0008270	TTCCTGCTCCACGGCTGGAGAAAGATCTGCCAGCATTGCAAATGCC
ASPWP0000306	48.2	46.6	51.2	48.1	60.2	57.8	52.4	52.8	6.22287	6.11076	6.16665	6.08274	6.30312	6.36003	6.11092	6.14367	M	A	M	A	M	M	A	M	coding_gene_probe	NM_006044	RefSeq	chrX	+	48660486	48683380	4099	HDAC6	10013	histone deacetylase 6	Hs.6764	KIAA0901, JM21, HD6, FLJ16239	GO:0000118|GO:0000209|GO:0003779|GO:0004407|GO:0005515|GO:0005634|GO:0005634|GO:0005730|GO:0005737|GO:0005829|GO:0005874|GO:0005875|GO:0005881|GO:0005901|GO:0006351|GO:0006476|GO:0006515|GO:0006886|GO:0007026|GO:0008013|GO:0008017|GO:0008017|GO:0008270|GO:0009636|GO:0009967|GO:0010033|GO:0010469|GO:0010634|GO:0010727|GO:0010870|GO:0016234|GO:0016235|GO:0016236|GO:0016575|GO:0016575|GO:0019899|GO:…	TCGTGGGACTGCAAGGGATGGATCTGAACCTTGAGGCTGAAGCACT
ASPWP0000312	303.3	216.9	530.6	513.2	778.8	793.7	652.1	643.3	8.56309	8.18782	8.86851	8.86374	9.90778	9.97064	9.1784	9.17457	A	P	P	P	P	P	P	P	coding_gene_probe	NM_020248	RefSeq	chr1	-	9908333	9970316	2995	CTNNBIP1	56998	catenin, beta interacting protein 1	Hs.463759	ICAT, MGC15093	GO:0000122|GO:0001658|GO:0002528|GO:0005515|GO:0005634|GO:0005737|GO:0005829|GO:0008013|GO:0009952|GO:0016055|GO:0030178|GO:0030877|GO:0032091|GO:0043392|GO:0043433|GO:0045657|GO:0045669|GO:0048662|GO:0060633|GO:0070016|GO:0072201	GGGATCAAACCTGACAGCCAGCGAGGAGGAGTTCCTGCGCACCTAT
ASPWP0000313	180.7	151.3	243.2	243.1	117.1	110.3	128.9	130.9	7.86672	7.68916	7.88022	7.88666	7.19001	7.16974	7.10786	7.1035	A	P	P	A	P	P	P	P	coding_gene_probe	NM_001561	RefSeq	chr1	-	7975930	8003225	6001	TNFRSF9	3604	tumor necrosis factor receptor superfamily, member 9	Hs.86447	CD137, 4-1BB	GO:0004872|GO:0005615|GO:0005887|GO:0006915|GO:0008285|GO:0009897|GO:0019955|GO:0070207|GO:2001180|GO:2001183	AGAGAGCCAGGACACTCTCCGCAGATCATCTCCTTCTTTCTTGCGC
ASPWP0000322	48	49	56.1	57.2	54.6	51.5	62.2	66.2	6.31965	6.30284	6.29755	6.26483	6.2843	6.27048	6.34733	6.37777	P	P	P	P	P	P	P	P	coding_gene_probe	ENST00000378888	gencode	chr1	-	1270655	1284730	3239	DVL1	1855	dishevelled segment polarity protein 1	Hs.731450		GO:0001505|GO:0003674|GO:0004871|GO:0005109|GO:0005515|GO:0005737|GO:0005829|GO:0005874|GO:0005938|GO:0006366|GO:0006469|GO:0007165|GO:0007269|GO:0007411|GO:0007507|GO:0007528|GO:0010976|GO:0016023|GO:0016055|GO:0016328|GO:0019899|GO:0019901|GO:0021915|GO:0022007|GO:0030136|GO:0030177|GO:0030424|GO:0030425|GO:0030426|GO:0031122|GO:0031410|GO:0032091|GO:0032436|GO:0034504|GO:0035176|GO:0035372|GO:…	GCGACATGTTGCTGCAGGTGAATGACGTGAACTTTGAGAACATGAG
ASPWP0000323	50.1	61.1	62.8	66.8	68.7	64.7	67.1	71.5	6.26308	6.48446	6.37172	6.36883	6.49501	6.49049	6.35753	6.40231	M	M	M	M	M	M	M	M	coding_gene_probe	NM_001037132	RefSeq	chr7	-	107788070	107880614	6305	NRCAM	4897	neuronal cell adhesion molecule	Hs.21422	KIAA0343, Bravo	GO:0001525|GO:0001764|GO:0005886|GO:0005887|GO:0007409|GO:0007411|GO:0007413|GO:0007416|GO:0007417|GO:0008104|GO:0009897|GO:0016337|GO:0019227|GO:0030506|GO:0030516|GO:0031290|GO:0043005|GO:0043194|GO:0045162|GO:0045202|GO:0045666|GO:0086080	AAATATCCAGTTAAAGAAAAGGAAGATGCCCATGCTGACCCTGAAA
ASPWP0000325	363.1	239.6	250.9	234.8	131.2	134.8	225.9	219.8	8.80804	8.30926	7.91668	7.84893	7.30308	7.39581	7.81434	7.76798	A	A	P	P	P	P	M	P	coding_gene_probe	NM_005813	RefSeq	chr2	-	37477645	37544222	5907	PRKD3	23683	protein kinase D3	Hs.660757	EPK2	GO:0004697|GO:0005515|GO:0005524|GO:0005543|GO:0005634|GO:0005730|GO:0005737|GO:0006468|GO:0007205|GO:0016020|GO:0035556|GO:0046872	GGAGAATGTGGATATCAGTACTGTTTACCAGATCTTTGCAGATGAG
ASPWP0000335	47.4	41.7	57	62.5	55.8	54.7	49	48.3	6.25131	6.0976	6.29871	6.35743	6.28777	6.3002	6.12157	6.10497	A	A	P	P	P	P	P	P	coding_gene_probe	ENST00000427332	gencode	chr12	-	48177623	48214395	3016	HDAC7	51564	histone deacetylase 7	Hs.200063	DKFZP586J0917	GO:0000118|GO:0000122|GO:0001570|GO:0003682|GO:0003714|GO:0005080|GO:0005515|GO:0005634|GO:0005654|GO:0005737|GO:0006351|GO:0007043|GO:0007219|GO:0019901|GO:0032041|GO:0032703|GO:0033613|GO:0045668|GO:0046872|GO:0046969|GO:0046970|GO:0070491|GO:0071889|GO:0090050|GO:0097372	CTGCAGCAGCAGCGCTCGGTGGAGCCCATGAGGCTCTCCATGGACA
ASPWP0000342	3314.1	3783	5078.9	4832.9	4458.9	4394	4015.3	3898.6	11.5167	12.1905	12.0653	12.0538	12.4258	12.4914	11.8064	11.7821	P	M	P	P	P	P	P	P	coding_gene_probe	NM_006826	RefSeq	chr2	-	9724105	9771106	2166	YWHAQ	10971	tyrosine 3-monooxygenase/tryptophan 5-monooxygenase activation protein, theta polypeptide	Hs.74405	HS1, 14-3-3	GO:0005515|GO:0005737|GO:0005829|GO:0006605|GO:0006915|GO:0007264|GO:0019904|GO:0030659|GO:0045892|GO:0047485|GO:0070062|GO:0097193|GO:1900740	GTGATGATCGAAAACAAACGATAGATAATTCCCAAGGAGCTTACCA
ASPWP0000375	320.4	224.5	241.8	236.9	78.7	71.5	137.3	133.3	8.64604	8.23214	7.8876	7.85681	6.66905	6.65407	7.17128	7.13299	M	M	A	M	M	M	M	M	coding_gene_probe	NM_001111285	RefSeq	chr12	-	102811453	102874378	949	IGF1	3479	insulin-like growth factor 1 (somatomedin C)	Hs.160562	IGF1A	GO:0001501|GO:0001974|GO:0002576|GO:0005158|GO:0005159|GO:0005178|GO:0005179|GO:0005515|GO:0005576|GO:0005576|GO:0005615|GO:0005886|GO:0006260|GO:0006928|GO:0007165|GO:0007265|GO:0007517|GO:0007596|GO:0008083|GO:0008284|GO:0008285|GO:0009441|GO:0010001|GO:0010613|GO:0014068|GO:0014834|GO:0014896|GO:0014904|GO:0014911|GO:0016942|GO:0021940|GO:0030104|GO:0030166|GO:0030168|GO:0030879|GO:0031017|GO:…	TTTTATTTCAACAAGCCCACAGGGTATGGCTCCAGCAGTCGGAGGG
ASPWP0000387	104.8	80.6	81.3	84.9	78.7	82.3	73.9	73.3	7.22563	6.87445	6.62629	6.64639	6.69841	6.80657	6.50546	6.48255	A	P	P	P	P	P	P	P	coding_gene_probe	NM_005388	RefSeq	chr9	-	125580375	125590935	3085	PDCL	5082	phosducin-like	Hs.271749	PhLP, DKFZp564M1863	GO:0006457|GO:0007165|GO:0007601|GO:0032403|GO:0061084	GTTAACACAGGCCCAAAAGGTGTGATCAATGACTGGCGCCGCTTCA
ASPWP0000391	79.5	65.4	105.7	101.9	81.6	74.8	98	95.8	6.90351	6.54387	6.89829	6.83037	6.76593	6.73441	6.82229	6.75095	P	M	P	P	P	P	P	P	coding_gene_probe	NM_005633	RefSeq	chr2	-	39208689	39347604	8331	SOS1	6654	son of sevenless homolog 1 (Drosophila)	Hs.709893	HGF, GF1	GO:0003677|GO:0005088|GO:0005088|GO:0005089|GO:0005100|GO:0005515|GO:0005543|GO:0005829|GO:0005886|GO:0007165|GO:0007173|GO:0007264|GO:0007265|GO:0007411|GO:0007596|GO:0008286|GO:0008543|GO:0030168|GO:0032321|GO:0038095|GO:0043065|GO:0045087|GO:0046982|GO:0048011|GO:0050900|GO:0051056|GO:0097190	ACCATCTAAGATTATGTCTAAGCATTTGGACAGTCCCCCAGCCATT
ASPWP0000400	125.2	113	119.8	120.7	87.6	90.2	100.3	98.7	7.45028	7.30546	7.04793	7.04219	6.84389	6.93225	6.81591	6.77114	P	P	P	P	M	P	P	M	coding_gene_probe	NM_001083914	RefSeq	chr10	-	126676417	126849624	3441	CTBP2	1488	C-terminal binding protein 2	Hs.501345	ribeye	GO:0003714|GO:0005515|GO:0005634|GO:0006351|GO:0008285|GO:0016616|GO:0017053|GO:0019079|GO:0030054|GO:0045202|GO:0045892|GO:0050872|GO:0051287	TGGACATCAAGGCTGCCGGCGAGCTCGGAATTGCCGTGTGCAACAT
ASPWP0000412	91.4	96.5	120.9	121.1	95.4	89	125	128.8	7.05246	7.08748	7.04031	7.04314	6.93673	6.91733	7.06999	7.08729	P	P	P	P	P	P	P	P	coding_gene_probe	NM_005359	RefSeq	chr18	+	48556582	48611411	8789	SMAD4	4089	SMAD family member 4	Hs.75862	DPC4	GO:0000122|GO:0000987|GO:0000988|GO:0001076|GO:0001085|GO:0001658|GO:0001666|GO:0001701|GO:0001702|GO:0003190|GO:0003198|GO:0003251|GO:0003279|GO:0003360|GO:0003677|GO:0003682|GO:0003700|GO:0005515|GO:0005518|GO:0005634|GO:0005654|GO:0005667|GO:0005667|GO:0005730|GO:0005737|GO:0005813|GO:0005829|GO:0006351|GO:0006367|GO:0007179|GO:0007179|GO:0007183|GO:0007411|GO:0007492|GO:0007498|GO:0008283|GO:…	AACATTCCTGTGGCTTCCACAAGTCAGCCTGCCAGTATACTGGGGG
ASPWP0000414	48.2	45.8	53.8	56.8	52.9	49.9	68	67.9	6.32067	6.20285	6.24794	6.25808	6.21617	6.21554	6.43185	6.39885	A	P	P	P	A	A	P	P	coding_gene_probe	ENST00000398532	gencode	chr17	+	38278550	38291643	3181	MSL1	339287	male-specific lethal 1 homolog (Drosophila)	Hs.532786	hMSL1, MSL-1, DKFZp686P24239	GO:0005634|GO:0005730|GO:0043984|GO:0072487	ATCCTTCAGACCTTTTGGAGAACCTGGATGACAGTGTGTTTTCGAA
ASPWP0000423	162.1	117	206.9	201.9	162.4	154.2	254.9	252.6	7.75962	7.33203	7.68028	7.66051	7.58219	7.55565	7.97532	7.94851	P	P	P	P	P	P	P	P	coding_gene_probe	ENST00000407188	gencode	chr22	+	29469118	29538100	1422	KREMEN1	83999	kringle containing transmembrane protein 1	Hs.229335	KRM1	GO:0005515|GO:0007154|GO:0016020|GO:0016021|GO:0016055|GO:0060828	CCCAGGGATTTGCTGTTTTATACCAAGCCGTCAAGGAAGAACTGCC
ASPWP0000425	71.1	65.9	58.1	59.6	53.2	52.2	57.4	56.9	6.77226	6.62311	6.33039	6.30291	6.24641	6.24579	6.25009	6.23899	M	P	P	P	A	A	P	P	coding_gene_probe	NM_000600	RefSeq	chr7	+	22766765	22771621	1201	IL6	3569	interleukin 6 (interferon, beta 2)	Hs.654458	IL-6, BSF2, HGF, HSF	GO:0001781|GO:0002384|GO:0002384|GO:0002446|GO:0002548|GO:0002675|GO:0002690|GO:0005125|GO:0005125|GO:0005138|GO:0005138|GO:0005138|GO:0005576|GO:0005615|GO:0005896|GO:0006469|GO:0006953|GO:0006954|GO:0006959|GO:0007568|GO:0008083|GO:0008284|GO:0008284|GO:0008285|GO:0008360|GO:0009408|GO:0009409|GO:0009612|GO:0009897|GO:0010574|GO:0010888|GO:0016049|GO:0019221|GO:0030168|GO:0031000|GO:0031018|GO:…	ATTCAATGAGGAGACTTGCCTGGTGAAAATCATCACTGGTCTTTTG
ASPWP0000458	231	183	314.1	308.5	201.4	200.7	392.9	378.9	8.1368	7.93566	8.18215	8.18733	7.89382	7.94059	8.5076	8.46347	M	P	M	P	P	P	M	M	coding_gene_probe	NM_002706	RefSeq	chr2	+	44395999	44458611	2636	PPM1B	5495	protein phosphatase, Mg2+/Mn2+ dependent, 1B	Hs.416769	PPC2BETAX, PP2CB, PP2CBETA	GO:0000287|GO:0004722|GO:0005515|GO:0005829|GO:0005829|GO:0006470|GO:0006499|GO:0016020|GO:0019221|GO:0030145|GO:0032688|GO:0035970|GO:0042347|GO:0043124|GO:0050687	TTGCTGGCAAGCGTAATGTTATTGAAGCTGTTTATAGTAGACTGAA
ASPWP0000479	140.1	114.3	164	159.3	134.8	137.2	137.9	138.5	7.60698	7.3145	7.40998	7.37809	7.33458	7.39678	7.17669	7.17421	M	P	P	M	M	P	M	M	coding_gene_probe	NM_006666	RefSeq	chr19	+	49497155	49519182	1488	RUVBL2	10856	RuvB-like AAA ATPase 2	Hs.515846	RVB2, TIP48, TIP49b, Reptin52, ECP51, TIH2, INO80J, Rvb2	GO:0003678|GO:0003684|GO:0004003|GO:0005515|GO:0005524|GO:0005622|GO:0005634|GO:0005737|GO:0006200|GO:0006281|GO:0006310|GO:0006351|GO:0006355|GO:0006457|GO:0016020|GO:0016363|GO:0016887|GO:0030529|GO:0031011|GO:0032508|GO:0034644|GO:0035267|GO:0040008|GO:0042802|GO:0042802|GO:0043141|GO:0043967|GO:0043968|GO:0051082|GO:0071339	TGATGTAACAAGGATTGAGCGAATCGGTGCCCACTCCCACATCCGG
ASPWP0000481	354.2	227.6	312.8	299.8	173	178.8	293.7	290.2	8.77217	7.60647	8.18152	8.16058	7.66958	7.77721	8.14105	8.12399	P	M	P	P	P	P	P	P	coding_gene_probe	ENST00000413366	gencode	chr17	+	64298943	64806861	8751	PRKCA	5578	protein kinase C, alpha	Hs.531704		GO:0000188|GO:0001525|GO:0001750|GO:0001934|GO:0001938|GO:0002026|GO:0002062|GO:0002159|GO:0004672|GO:0004697|GO:0004698|GO:0005515|GO:0005524|GO:0005654|GO:0005737|GO:0005783|GO:0005829|GO:0005829|GO:0005886|GO:0005886|GO:0006112|GO:0006468|GO:0006874|GO:0006937|GO:0007155|GO:0007165|GO:0007173|GO:0007190|GO:0007194|GO:0007202|GO:0007268|GO:0007596|GO:0007603|GO:0008270|GO:0008285|GO:0008543|GO:…	ACCGACTTCATCTGGGGGTTTGGGAAACAAGGCTTCCAGTGCCAAG
ASPWP0000482	101.3	113.6	139.8	137.9	122.4	117.7	138.6	139.1	7.19062	7.30623	7.20529	7.1862	7.23184	7.23201	7.20453	7.18357	P	P	P	P	P	P	P	P	coding_gene_probe	NM_004252	RefSeq	chr17	+	72744750	72765499	2032	SLC9A3R1	9368	solute carrier family 9, subfamily A (NHE3, cation proton antiporter 3), member 3 regulator 1	Hs.724482	NHERF, EBP50	GO:0001726|GO:0003096|GO:0005102|GO:0005515|GO:0005634|GO:0005737|GO:0005813|GO:0005886|GO:0005902|GO:0006461|GO:0007191|GO:0008013|GO:0008285|GO:0008285|GO:0010642|GO:0010766|GO:0012505|GO:0014067|GO:0015629|GO:0016020|GO:0016055|GO:0016324|GO:0017081|GO:0019902|GO:0019933|GO:0030033|GO:0030036|GO:0030165|GO:0030175|GO:0030336|GO:0030643|GO:0031526|GO:0031528|GO:0031698|GO:0032415|GO:0032416|GO:…	CAGCGAGGAGCTGAATTCCCAAGACAGCCCCCCAAAACAGGACTCC
ASPWP0000510	78.6	63.4	84.9	85.4	52.8	48.1	73.9	71.8	6.86975	6.54579	6.66239	6.66192	6.24294	6.18496	6.49778	6.45319	P	P	A	P	A	A	P	P	coding_gene_probe	NM_012338	RefSeq	chr7	-	120427373	120498177	2579	TSPAN12	23554	tetraspanin 12	Hs.16529	NET-2	GO:0001525|GO:0005887|GO:0007166|GO:0010842|GO:0016020|GO:0016021|GO:0042813|GO:0045765	TGCTCTTTTGGTTAATGTCCATCAGTGTGTTGGCAGTTTCTGCTTG
ASPWP0000566	177.5	131.7	261	261.3	191.4	185.7	239.3	241.4	7.85903	7.50883	7.9583	7.97031	7.82025	7.82928	7.89062	7.89043	P	P	P	P	P	P	P	P	coding_gene_probe	NM_153000	RefSeq	chr18	+	10454624	10488698	2579	APCDD1	147495	adenomatosis polyposis coli down-regulated 1	Hs.293274	B7323	GO:0001942|GO:0005887|GO:0016055|GO:0017147|GO:0030178|GO:0043615	GTGTTCAAAGTGAATCACATGAAGGTCACCCCCATGGATGCGGCCA
ASPWP0000567	84.2	78.8	82.2	87.2	72.5	69.3	90.1	90.9	6.936	6.83312	6.63602	6.67343	6.59842	6.60615	6.71132	6.68676	P	P	P	A	P	A	P	P	coding_gene_probe	NM_000214	RefSeq	chr20	-	10618331	10654694	5988	JAG1	182	jagged 1	Hs.626544	AHD, AWS, HJ1, CD339	GO:0001525|GO:0001709|GO:0002011|GO:0003184|GO:0003215|GO:0005112|GO:0005198|GO:0005509|GO:0005515|GO:0005576|GO:0005886|GO:0005886|GO:0005887|GO:0007219|GO:0007219|GO:0007219|GO:0007220|GO:0007275|GO:0007399|GO:0008083|GO:0016020|GO:0030097|GO:0030216|GO:0030334|GO:0032495|GO:0035909|GO:0042127|GO:0042491|GO:0045177|GO:0045445|GO:0045446|GO:0045599|GO:0045639|GO:0045665|GO:0045747|GO:0045944|GO:…	TGTGAAACCAATATTAATGACTGCAGCCAGAACCCCTGCCACAATG
ASPWP0000661	114.8	80.6	131.9	129.5	89.8	94.2	136	136.8	7.37124	6.87795	7.14399	7.13009	6.85966	6.99275	7.18152	7.15659	A	P	P	P	P	P	P	P	coding_gene_probe	NM_004586	RefSeq	chrX	-	20168028	20284750	7723	RPS6KA3	6197	ribosomal protein S6 kinase, 90kDa, polypeptide 3	Hs.445387	RSK, RSK2, HU-3	GO:0000287|GO:0001501|GO:0002224|GO:0002224|GO:0002755|GO:0002756|GO:0004672|GO:0004674|GO:0005524|GO:0005654|GO:0005829|GO:0007049|GO:0007165|GO:0007268|GO:0007411|GO:0007417|GO:0019901|GO:0030307|GO:0032496|GO:0034134|GO:0034138|GO:0034142|GO:0034146|GO:0034162|GO:0034166|GO:0035666|GO:0038123|GO:0038124|GO:0043027|GO:0043066|GO:0043154|GO:0043555|GO:0043620|GO:0045087|GO:0045597|GO:0045944|GO:…	AGTATTAGGGCAGGGATCATTTGGAAAGGTTTTCTTAGTTAAAAAA
ASPWP0000687	119.4	112.5	162.7	168.9	186.5	180.1	188.2	193.4	7.42714	7.30088	7.40591	7.43972	7.78485	7.7891	7.57204	7.60006	A	P	P	A	P	P	P	P	coding_gene_probe	NM_005228	RefSeq	chr7	+	55086724	55275031	5616	EGFR	1956	epidermal growth factor receptor	Hs.488293	ERBB1	GO:0000139|GO:0000165|GO:0000186|GO:0001503|GO:0001892|GO:0001934|GO:0001942|GO:0003682|GO:0003690|GO:0004709|GO:0004713|GO:0004713|GO:0004713|GO:0004714|GO:0004716|GO:0004888|GO:0005006|GO:0005006|GO:0005515|GO:0005524|GO:0005615|GO:0005634|GO:0005737|GO:0005768|GO:0005789|GO:0005886|GO:0005886|GO:0006950|GO:0007165|GO:0007165|GO:0007166|GO:0007173|GO:0007173|GO:0007202|GO:0007411|GO:0007435|GO:…	CATTTAGGGGTGACTCCTTCACACATACTCCTCCTCTGGATCCACA
ASPWP0000688	121.7	122.5	128	130.9	127.1	117.8	128.4	135.1	7.40405	7.39505	7.11423	7.11807	7.28072	7.2192	7.09987	7.13143	P	P	P	M	P	M	P	P	coding_gene_probe	NM_031283	RefSeq	chr2	+	85360582	85537511	2932	TCF7L1	83439	transcription factor 7-like 1 (T-cell specific, HMG-box)	Hs.516297		GO:0003677|GO:0003682|GO:0003700|GO:0005634|GO:0005667|GO:0006325|GO:0006351|GO:0006355|GO:0006357|GO:0007420|GO:0008013|GO:0008595|GO:0030111|GO:0035019|GO:0043565|GO:0043588|GO:0044212|GO:0045892|GO:0046022|GO:0048319|GO:0048699|GO:0060070|GO:2000036	TCAAGGACACGAGGTCACCATCTCCAGCACACTTGTCTAATAAAGT
ASPWP0000706	175.9	127.4	161.9	161.6	64.6	63.1	134.5	131.7	7.84443	7.44653	7.38245	7.38121	6.4405	6.48072	7.15018	7.10488	A	M	M	M	P	M	M	M	coding_gene_probe	NM_153026	RefSeq	chr12	-	42852139	42983572	4321	PRICKLE1	144165	prickle homolog 1 (Drosophila)	Hs.524348	FLJ31937, EPM1B	GO:0001843|GO:0005515|GO:0005634|GO:0005829|GO:0006606|GO:0006606|GO:0008270|GO:0031398|GO:0031965|GO:0032436|GO:0045892|GO:0090090|GO:2000691	ACCAGAGCAGATCCAGCTCTATTTTGCTTGCTTACCAGAGGAAAAA
ASPWP0000716	3634.5	2019.1	1918.2	1872.2	60.7	61.3	588.9	595.2	11.9601	11.3658	10.6534	10.6895	6.40606	6.49621	9.04582	9.0686	P	P	P	P	A	P	P	P	coding_gene_probe	NM_003014	RefSeq	chr7	-	37945534	37956525	2974	SFRP4	6424	secreted frizzled-related protein 4	Hs.658169	frpHE, FRP-4, FRPHE	GO:0001944|GO:0002092|GO:0005615|GO:0005634|GO:0005737|GO:0007409|GO:0007420|GO:0008285|GO:0008406|GO:0009725|GO:0009790|GO:0009986|GO:0010628|GO:0016055|GO:0017147|GO:0022601|GO:0030165|GO:0032589|GO:0042813|GO:0043065|GO:0043433|GO:0045606|GO:0046329|GO:0046697|GO:0055062|GO:0060056|GO:0060429|GO:0090090|GO:0090090|GO:0090263|GO:1902174|GO:2000119	CTAAGCCCCGATCGGTGCAAGTGTAAAAAGGTGAAGCCAACTTTGG
ASPWP0000717	102.6	154.1	221.4	228.1	172.2	151.2	220.2	227.4	7.22274	7.71333	7.76211	7.81295	7.67532	7.54342	7.78541	7.81641	P	P	P	P	P	A	A	P	coding_gene_probe	NM_002718	RefSeq	chr3	+	135684514	135866752	6814	PPP2R3A	5523	protein phosphatase 2, regulatory subunit B'', alpha	Hs.518155		GO:0000159|GO:0000159|GO:0000159|GO:0001754|GO:0005509|GO:0005515|GO:0006470|GO:0007525|GO:0008601|GO:0045732|GO:0061053|GO:0090090|GO:0090244|GO:0090249|GO:0090263	AATGGGGAAAATTGCAAAGGTCTGTGGCTGTCCTCTCTATTGGAAA
ASPWP0000721	48.4	54.9	62	61.3	54	49.2	57.7	59.2	6.31997	6.35572	6.38416	6.33578	6.29303	6.22183	6.29241	6.2837	P	P	P	P	P	A	P	P	coding_gene_probe	NM_024760	RefSeq	chr19	+	2977535	2995182	1955	TLE6	79816	transducin-like enhancer of split 6 (E(sp1) homolog, Drosophila)	Hs.334507	FLJ14009, GRG6	GO:0005634|GO:0005938|GO:0006355|GO:0043234	TCCAGGGTTTCCAGTCTGAGGAGGTCTCACCTGCTGAACCAGCCAG
ASPWP0000732	107.5	87	104.8	104.3	94.3	92.8	105.3	103.8	7.20315	6.94823	6.88529	6.84763	6.91084	6.95294	6.87484	6.82585	A	P	P	P	P	A	P	P	coding_gene_probe	NM_007054	RefSeq	chr5	-	132028322	132073265	6257	KIF3A	11127	kinesin family member 3A	Hs.43670	FLA10, KLP-20	GO:0001701|GO:0001822|GO:0005515|GO:0005524|GO:0005813|GO:0005829|GO:0005876|GO:0006996|GO:0007018|GO:0007224|GO:0007368|GO:0007507|GO:0007596|GO:0008017|GO:0008574|GO:0009952|GO:0016939|GO:0019886|GO:0021904|GO:0032391|GO:0042384|GO:0043005|GO:0072372|GO:0072383	TCGCAGAGAACTTGAGGAAAAAGAGCAAGAACGCTTGGATATTGAA
ASPWP0000734	499.3	329.6	602.1	575.8	562.4	560.7	667.8	663	9.24803	8.77004	9.01613	9.00712	9.41259	9.45524	9.20593	9.20961	P	P	P	P	P	P	P	P	coding_gene_probe	NM_016322	RefSeq	chr9	-	123940414	123964365	4379	RAB14	51552	RAB14, member RAS oncogene family	Hs.371563	FBP, RAB-14	GO:0000139|GO:0003924|GO:0003924|GO:0003924|GO:0005515|GO:0005525|GO:0005622|GO:0005764|GO:0005765|GO:0005769|GO:0005770|GO:0005791|GO:0005795|GO:0005829|GO:0005886|GO:0006184|GO:0006184|GO:0006184|GO:0006895|GO:0006895|GO:0007264|GO:0007269|GO:0008543|GO:0009790|GO:0015031|GO:0016192|GO:0019003|GO:0030140|GO:0030659|GO:0030670|GO:0031901|GO:0032456|GO:0032880|GO:0042175|GO:0045335|GO:0046907|GO:…	ATTATTATTGGGGACATGGGAGTAGGAAAATCTTGCTTGCTTCATC
ASPWP0000747	1881.8	2588.1	4555.6	4316	4473.3	4166.1	5220.2	4940.2	10.9796	11.6739	11.9213	11.9104	12.4325	12.328	12.2426	12.1799	A	P	M	P	P	M	M	M	coding_gene_probe	NM_003327	RefSeq	chr1	-	1146705	1149548	1120	TNFRSF4	7293	tumor necrosis factor receptor superfamily, member 4	Hs.129780	ACT35, OX40, CD134	GO:0005031|GO:0005887|GO:0006954|GO:0006955|GO:0006968|GO:0009897|GO:0009986|GO:0030890|GO:0042098|GO:0042981|GO:0043433|GO:0045859|GO:0045892|GO:0050710|GO:0051024	CCTGGAGTTGACTGTGCCCCCTGCCCTCCAGGGCACTTCTCCCCAG
ASPWP0000770	94.4	75	83.6	82.1	56.8	58.1	68	70	7.09835	6.74581	6.64171	6.61096	6.26711	6.36199	6.38237	6.42024	P	M	M	P	P	M	M	M	coding_gene_probe	NM_005585	RefSeq	chr15	+	66994673	67074337	2886	SMAD6	4091	SMAD family member 6	Hs.153863	HsT17432	GO:0001657|GO:0003682|GO:0003700|GO:0005515|GO:0005634|GO:0005667|GO:0005737|GO:0005829|GO:0006351|GO:0006955|GO:0007179|GO:0007352|GO:0008285|GO:0010991|GO:0030509|GO:0030512|GO:0030514|GO:0030617|GO:0030617|GO:0031589|GO:0031625|GO:0034616|GO:0034713|GO:0043066|GO:0043627|GO:0044212|GO:0046872|GO:0060394|GO:0060394|GO:0070410|GO:0070411|GO:0070412|GO:0070698	TACAAGCCACTGGATCTGTCCGATTCCACATTGTCTTACACTGAAA
ASPWP0000775	303.9	247	347.1	332	101.8	101.4	304.6	293.6	8.49512	8.35231	8.30818	8.28744	7.00976	7.08548	8.19082	8.13209	A	P	P	P	P	P	P	P	coding_gene_probe	NM_018490	RefSeq	chr11	-	27387507	27494334	5248	LGR4	55366	leucine-rich repeat containing G protein-coupled receptor 4	Hs.502176		GO:0001649|GO:0004888|GO:0004930|GO:0005515|GO:0005887|GO:0007283|GO:0030282|GO:0030539|GO:0034122|GO:0045087|GO:0045892|GO:0045893|GO:0046849|GO:0050673|GO:0050710|GO:0061290|GO:0072202|GO:0072224|GO:0072282|GO:0090190|GO:0090263	GCTTAGGACTTTGGACTTGTCTTACAATAATATAAGAGACCTTCCA
ASPWP0000778	6708.5	4429.7	7183.7	6791.5	3803.1	3708.4	4630.2	4536.6	12.7077	12.4931	12.5111	12.5057	12.042	12.0616	12.0506	12.0323	M	M	P	M	M	P	P	A	coding_gene_probe	NM_003713	RefSeq	chr1	-	56960418	57045257	3324	PPAP2B	8613	phosphatidic acid phosphatase type 2B	Hs.405156	PAP-2b, LPP3	GO:0001568|GO:0001702|GO:0001933|GO:0004721|GO:0005178|GO:0005515|GO:0005794|GO:0005886|GO:0005912|GO:0006629|GO:0006644|GO:0006665|GO:0008195|GO:0008354|GO:0016020|GO:0016021|GO:0030111|GO:0030148|GO:0034109|GO:0042577|GO:0044281|GO:0044328|GO:0044329|GO:0044330|GO:0050731|GO:0050821|GO:0051091	CTGCTGCATAGTTTTCTTCGTGTCTGACCTCTTCAAGACTAAGACG
ASPWP0000796	58.8	58	60.5	61.5	59.4	58	58.1	58.6	6.51712	6.42463	6.35705	6.33545	6.31699	6.36339	6.25093	6.25555	M	P	P	P	M	A	M	P	coding_gene_probe	NM_001250	RefSeq	chr20	+	44746905	44758384	1616	CD40	958	CD40 molecule, TNF receptor superfamily member 5	Hs.472860	p50, Bp50	GO:0001934|GO:0002768|GO:0004871|GO:0004872|GO:0005515|GO:0005576|GO:0005886|GO:0005886|GO:0005887|GO:0006461|GO:0006874|GO:0006954|GO:0009897|GO:0019899|GO:0030168|GO:0030890|GO:0031625|GO:0032735|GO:0032855|GO:0035631|GO:0042100|GO:0042511|GO:0043089|GO:0043123|GO:0043231|GO:0043406|GO:0045944|GO:0048304|GO:0050776|GO:0051023|GO:0051092|GO:0051607|GO:0071260|GO:0090037|GO:2000353	AAATACTGCGACCCCAACCTAGGGCTTCGGGTCCAGCAGAAGGGCA
ASPWP0000799	76.6	81.6	108.6	107	89.6	85.4	94.2	93.5	6.83287	6.86038	6.93911	6.91181	6.88593	6.88227	6.76936	6.73785	P	P	P	P	P	P	P	P	coding_gene_probe	NM_003391	RefSeq	chr7	-	116916685	116963343	2907	WNT2	7472	wingless-type MMTV integration site family member 2	Hs.567356	IRP	GO:0002053|GO:0002088|GO:0005109|GO:0005125|GO:0005515|GO:0005576|GO:0005576|GO:0005578|GO:0005615|GO:0005737|GO:0005886|GO:0007267|GO:0008284|GO:0016055|GO:0030182|GO:0030182|GO:0031012|GO:0045165|GO:0045944|GO:0048018|GO:0048146|GO:0051091|GO:0055009|GO:0060045|GO:0060070|GO:0060317|GO:0060492|GO:0060501|GO:0060716|GO:0061072|GO:0061180|GO:0071300|GO:0071560|GO:0090263	CTTCATGGTGGTACATGAGAGCTACAGGTGGCTCCTCCAGGGTGAT
ASPWP0000815	54.6	63.8	74.3	84.5	73.4	68.5	74.7	81.3	6.4341	6.56341	6.53665	6.63596	6.64438	6.60247	6.50392	6.59501	P	P	A	A	P	P	A	P	coding_gene_probe	NM_005631	RefSeq	chr7	+	128828712	128853385	3772	SMO	6608	smoothened, frizzled family receptor	Hs.437846	FZD11	GO:0000122|GO:0001570|GO:0001649|GO:0001701|GO:0001708|GO:0001755|GO:0001947|GO:0002052|GO:0002053|GO:0003007|GO:0003140|GO:0003323|GO:0004930|GO:0005113|GO:0005515|GO:0005737|GO:0005794|GO:0005886|GO:0005886|GO:0005901|GO:0005929|GO:0007224|GO:0007224|GO:0007228|GO:0007283|GO:0007368|GO:0007371|GO:0007494|GO:0008144|GO:0008406|GO:0010002|GO:0010628|GO:0010629|GO:0016021|GO:0017147|GO:0021508|GO:…	TGTGGCGCAGGTGGATGGGGACTCTGTGAGTGGGATTTGTTTTGTG
ASPWP0000890	49	47.6	52.5	51.8	48.4	46	59.1	61.4	6.33125	6.25153	6.24568	6.17215	6.14916	6.15371	6.30099	6.31681	A	P	P	A	A	A	P	P	coding_gene_probe	NM_003243	RefSeq	chr1	-	92145899	92351836	6475	TGFBR3	7049	transforming growth factor, beta receptor III	Hs.482390	betaglycan, BGCAN	GO:0001568|GO:0001666|GO:0001824|GO:0001837|GO:0001889|GO:0003007|GO:0005024|GO:0005114|GO:0005160|GO:0005515|GO:0005515|GO:0005539|GO:0005539|GO:0005578|GO:0005615|GO:0005783|GO:0005887|GO:0006955|GO:0007179|GO:0007179|GO:0007181|GO:0007243|GO:0008201|GO:0009897|GO:0009986|GO:0010633|GO:0010719|GO:0015026|GO:0016049|GO:0016477|GO:0017134|GO:0030165|GO:0030509|GO:0030511|GO:0030512|GO:0031100|GO:…	ATTAAAGTGGGGGAAGATCAAGTGTTCCCTCCAAAGTGCAACATAG
ASPWP0000913	54	49.5	52.1	56.2	52.7	52.2	59.2	58.2	6.40498	6.22212	6.20828	6.236	6.22893	6.29531	6.2771	6.24361	M	M	M	M	P	P	M	M	coding_gene_probe	NM_016169	RefSeq	chr10	+	104263718	104393214	4994	SUFU	51684	suppressor of fused homolog (Drosophila)	Hs.404089	SUFUH, SUFUXL, PRO1280	GO:0000122|GO:0001501|GO:0001843|GO:0001947|GO:0003714|GO:0004871|GO:0005515|GO:0005634|GO:0005730|GO:0005737|GO:0005737|GO:0006355|GO:0006508|GO:0007165|GO:0007275|GO:0008013|GO:0008134|GO:0019901|GO:0021775|GO:0021776|GO:0042992|GO:0042994|GO:0043433|GO:0043588|GO:0045668|GO:0045879|GO:0072372|GO:1901621|GO:2000059	TCTGGCAAAGACACAGAGCAGATCCGGGAGACCCTGAGGAGAGGAC
ASPWP0000917	54.2	66.3	74.6	80.6	74.5	67	77.1	80.4	6.43436	6.61505	6.54834	6.59689	6.65261	6.55726	6.55182	6.57272	P	P	P	P	P	P	P	P	coding_gene_probe	NM_007110	RefSeq	chr14	-	20833825	20881579	10694	TEP1	7011	telomerase-associated protein 1	Hs.508835	TP1, TLP1, VAULT2, p240, TROVE1	GO:0000722|GO:0000781|GO:0003720|GO:0003723|GO:0005524|GO:0005697|GO:0005737|GO:0016363|GO:0030529	TCTACAAAATCTCTTCAGGTTCCCAGGGGGCTCAGGGTCAGGCACT
ASPWP0000923	96.5	72.5	112.1	114	161.2	161	129	130.4	7.15021	6.7028	6.96003	6.96758	7.57883	7.62845	7.11434	7.10214	A	P	P	P	P	P	P	P	coding_gene_probe	NM_139012	RefSeq	chr6	+	35995453	36079013	4353	MAPK14	1432	mitogen-activated protein kinase 14	Hs.485233	PRKM14, p38, Mxi2, PRKM15	GO:0000077|GO:0000187|GO:0000902|GO:0000922|GO:0001525|GO:0002062|GO:0002224|GO:0002755|GO:0002756|GO:0004674|GO:0004707|GO:0004708|GO:0005515|GO:0005524|GO:0005634|GO:0005654|GO:0005737|GO:0005739|GO:0005829|GO:0006006|GO:0006351|GO:0006357|GO:0006915|GO:0006928|GO:0006935|GO:0007165|GO:0007166|GO:0007243|GO:0007265|GO:0007519|GO:0007596|GO:0010467|GO:0010831|GO:0016070|GO:0016071|GO:0018105|GO:…	TGAACTGGATGCATTACAACCAGACAGTTGATATTTGGTCAGTGGG
ASPWP0000927	142.7	221.7	318.3	293.2	572.8	474.5	287.8	284.1	7.57986	8.21121	8.20442	8.12726	9.4375	9.22847	8.11587	8.09605	P	P	P	P	P	P	P	P	coding_gene_probe	NM_020429	RefSeq	chr7	-	98625057	98741743	5781	SMURF1	57154	SMAD specific E3 ubiquitin protein ligase 1	Hs.189329	KIAA1625	GO:0000209|GO:0004842|GO:0005515|GO:0005634|GO:0005654|GO:0005737|GO:0005829|GO:0005886|GO:0006611|GO:0007179|GO:0007398|GO:0016567|GO:0030154|GO:0030279|GO:0030509|GO:0030509|GO:0030512|GO:0030512|GO:0030514|GO:0030579|GO:0032801|GO:0034394|GO:0042787|GO:0043025|GO:0043161|GO:0048185|GO:0070411|GO:0070412	AAAGAAAGACTTCTTCAGGCTCCCTGACCCTTTTGCAAAGATTGTC
ASPWP0000937	43.2	40.3	59	57.3	50.4	49.9	52.4	50.4	6.17484	6.07083	6.33745	6.27531	6.18734	6.18559	6.20284	6.15505	A	A	P	P	P	A	P	P	coding_gene_probe	NM_002649	RefSeq	chr7	+	106505923	106547592	5379	PIK3CG	5294	phosphatidylinositol-4,5-bisphosphate 3-kinase, catalytic subunit gamma	Hs.32942		GO:0001525|GO:0001816|GO:0002250|GO:0002407|GO:0002675|GO:0002679|GO:0004672|GO:0004674|GO:0005515|GO:0005524|GO:0005737|GO:0005829|GO:0005886|GO:0005944|GO:0006644|GO:0006661|GO:0006897|GO:0006954|GO:0007186|GO:0007204|GO:0007596|GO:0010818|GO:0010897|GO:0014065|GO:0014065|GO:0016020|GO:0016303|GO:0030168|GO:0030593|GO:0032252|GO:0033628|GO:0035004|GO:0035005|GO:0035747|GO:0042098|GO:0042110|GO:…	CTGCTGAAGCGTGGTTTAAGAAACAAAAGAATTGGTCACTTTTTGT
ASPWP0000950	50.6	66	72	82.7	86	80.4	75.8	75.6	6.32659	6.56335	6.50818	6.60655	6.79927	6.75068	6.51475	6.48652	M	M	M	A	P	A	M	M	coding_gene_probe	NM_080646	RefSeq	chr22	+	19744225	19767068	1482	TBX1	6899	T-box 1	Hs.173984		GO:0001525|GO:0001568|GO:0001708|GO:0001755|GO:0001934|GO:0001945|GO:0001974|GO:0002053|GO:0003007|GO:0003148|GO:0003151|GO:0003677|GO:0003700|GO:0005634|GO:0006351|GO:0006357|GO:0006357|GO:0007368|GO:0007389|GO:0007498|GO:0007507|GO:0007517|GO:0007605|GO:0008283|GO:0008284|GO:0009952|GO:0021644|GO:0030855|GO:0030878|GO:0035176|GO:0035909|GO:0042471|GO:0042472|GO:0042473|GO:0042474|GO:0042475|GO:…	AAGGCCGGCAGGCGGATGTTTCCCACCTTCCAAGTGAAGCTCTTCG
ASPWP0000993	98.3	76.9	141.5	142.3	77.6	80.7	192.5	191.3	7.1641	6.81143	7.22405	7.22923	6.69972	6.79632	7.60643	7.58233	P	P	P	P	P	P	P	P	coding_gene_probe	NM_006243	RefSeq	chr1	+	212458878	212535205	3135	PPP2R5A	5525	protein phosphatase 2, regulatory subunit B', alpha	Hs.744012	PR61A, B56A	GO:0000159|GO:0000775|GO:0005515|GO:0005634|GO:0005737|GO:0007165|GO:0008601|GO:0016020|GO:0019900|GO:0030018|GO:0031430|GO:0035307|GO:0090005|GO:0090219	AGTAAAAATGATCAGTGCTAACATCTTCCGTACACTTCCTCCAAGT
ASPWP0001003	71.5	63.8	76.4	77	74	70.4	67.1	66.8	6.73256	6.55745	6.56837	6.54503	6.63836	6.60591	6.37735	6.34583	P	P	P	P	P	P	P	P	coding_gene_probe	NM_001554	RefSeq	chr1	+	86046443	86049648	2295	CYR61	3491	cysteine-rich, angiogenic inducer, 61	Hs.8867	GIG1, CCN1	GO:0001558|GO:0001649|GO:0001934|GO:0002041|GO:0003181|GO:0003278|GO:0003281|GO:0005178|GO:0005520|GO:0005576|GO:0006935|GO:0008201|GO:0008283|GO:0009653|GO:0010518|GO:0010811|GO:0030198|GO:0030335|GO:0030513|GO:0033690|GO:0043065|GO:0043066|GO:0043280|GO:0044319|GO:0045669|GO:0045860|GO:0045944|GO:0050840|GO:0060413|GO:0060591|GO:0060710|GO:0060716|GO:0061036|GO:0070372|GO:0072593|GO:2000304	ATCTGCAGAGCTCAGTCAGAGGGCAGACCCTGTGAATATAACTCCA
ASPWP0001008	621.4	448.6	639.8	608	160.2	155.3	417.3	406.2	9.5117	9.22437	9.09634	9.0745	7.56376	7.57146	8.58499	8.55585	P	P	P	P	P	P	P	P	coding_gene_probe	NM_032208	RefSeq	chr2	+	69240275	69476459	5909	ANTXR1	84168	anthrax toxin receptor 1	Hs.165859	TEM8, FLJ21776, FLJ10601, ATR	GO:0004888|GO:0005515|GO:0005518|GO:0016021|GO:0022414|GO:0031258|GO:0031527|GO:0031532|GO:0034446|GO:0046872|GO:0051015	CATCCACTCAATTTTGAAGAAGTCCTGCATCGAAATTCTAGCAGCT
ASPWP0001014	55.8	61.5	72.7	75.4	70	66	69.8	72.6	6.46633	6.51347	6.5209	6.53396	6.53416	6.55384	6.42997	6.46231	P	M	P	P	M	P	P	M	coding_gene_probe	NM_198149	RefSeq	chr1	+	201857804	201861715	1653	SHISA4	149345	shisa family member 4	Hs.632471	hShisa4	GO:0016021	TGGCCTTCAGCCCCAAGACCATAGCAGGCATCGCCTCAGCTGTGAT
ASPWP0001027	84.1	114.6	142.8	144.4	201.1	176.1	138.4	139.4	6.95326	7.31844	7.23466	7.24879	7.8905	7.73979	7.19066	7.17872	P	A	P	P	P	P	P	A	coding_gene_probe	NM_020335	RefSeq	chr1	+	160370363	160398468	5355	VANGL2	57216	VANGL planar cell polarity protein 2	Hs.99477	KIAA1215, LTAP, LPP1, STBM, STB1, STBM1, MGC119403, MGC119404	GO:0001736|GO:0001843|GO:0001942|GO:0001947|GO:0003149|GO:0003150|GO:0003402|GO:0005911|GO:0007266|GO:0009952|GO:0016021|GO:0016323|GO:0016324|GO:0016328|GO:0022007|GO:0032835|GO:0032956|GO:0035019|GO:0035058|GO:0035787|GO:0036342|GO:0042060|GO:0043507|GO:0045176|GO:0045197|GO:0048103|GO:0048105|GO:0048546|GO:0060028|GO:0060122|GO:0060187|GO:0060488|GO:0060489|GO:0060490|GO:0060993|GO:0090103|GO:…	GGAGGGCCAGGCTTGTAGTGGCGGTGGAGGAGGCCTTCACTCACAT
ASPWP0001030	265.4	173.3	316.3	310.6	261.1	258.1	495.2	490.5	8.37473	7.86211	8.19024	8.20371	8.30308	8.33461	8.80266	8.78545	M	M	M	P	M	M	M	M	coding_gene_probe	NM_002740	RefSeq	chr3	+	169940219	170023770	4884	PRKCI	5584	protein kinase C, iota	Hs.478199	PKCI	GO:0000133|GO:0004672|GO:0004674|GO:0004674|GO:0004697|GO:0005515|GO:0005524|GO:0005543|GO:0005634|GO:0005768|GO:0005829|GO:0005829|GO:0005886|GO:0006468|GO:0006612|GO:0007010|GO:0007015|GO:0008270|GO:0010976|GO:0016192|GO:0016324|GO:0016477|GO:0019904|GO:0031252|GO:0032869|GO:0034329|GO:0034351|GO:0035089|GO:0035556|GO:0042462|GO:0043066|GO:0043220|GO:0043524|GO:0045197|GO:0045216|GO:0045216|GO:…	CTCTTCCAAGTTATTTTGGAAAAACAAATTCGCATACCACGTTCTC
ASPWP0001079	1820.3	1488.7	960.2	914.9	241	237.2	769.3	755.5	10.8939	10.8461	9.67554	9.67093	8.18319	8.20319	9.40491	9.39566	P	M	A	P	P	P	P	M	coding_gene_probe	NM_013409	RefSeq	chr5	+	52776263	52782304	1834	FST	10468	follistatin	Hs.9914	FS	GO:0000122|GO:0002244|GO:0004871|GO:0005515|GO:0005576|GO:0005576|GO:0005634|GO:0005737|GO:0007276|GO:0007389|GO:0008585|GO:0030509|GO:0031069|GO:0032926|GO:0042475|GO:0043395|GO:0043616|GO:0045596|GO:0046882|GO:0048185|GO:0051798	TACCAAGGCAGATGTAAAAAGACTTGTCGGGATGTTTTCTGTCCAG
ASPWP0001108	54.6	69.6	77.8	81	68.3	65.8	69.7	75.5	6.40949	6.62668	6.57195	6.58274	6.50325	6.50405	6.42271	6.49954	M	M	M	M	P	P	A	A	coding_gene_probe	NM_003395	RefSeq	chr1	-	228109164	228135676	1240	WNT9A	7483	wingless-type MMTV integration site family, member 9A	Hs.149504		GO:0005109|GO:0005201|GO:0005576|GO:0005576|GO:0005578|GO:0005615|GO:0007093|GO:0007267|GO:0007275|GO:0008285|GO:0016055|GO:0030182|GO:0030182|GO:0032331|GO:0035115|GO:0043154|GO:0045165|GO:0045597|GO:0045880|GO:0048704|GO:0060070|GO:0060548|GO:0061037|GO:0061072|GO:0061303|GO:0071300|GO:0072498	CCTACTTCGGGCTGACGGGCAGCGAGCCCCTGACCATCCTCCCGCT
ASPWP0001119	60.3	52.4	90.4	87.6	130.7	126.7	86.9	88.4	6.55919	6.3124	6.73037	6.69725	7.3122	7.32393	6.65549	6.65423	P	P	P	P	P	P	P	M	coding_gene_probe	NM_031966	RefSeq	chr5	+	68462836	68474070	2177	CCNB1	891	cyclin B1	Hs.23960		GO:0000079|GO:0000082|GO:0000086|GO:0000086|GO:0000278|GO:0000922|GO:0000942|GO:0001556|GO:0001701|GO:0001933|GO:0005113|GO:0005515|GO:0005634|GO:0005654|GO:0005737|GO:0005813|GO:0005829|GO:0006461|GO:0006468|GO:0007077|GO:0007080|GO:0007283|GO:0009612|GO:0010629|GO:0016020|GO:0016301|GO:0019901|GO:0031145|GO:0031442|GO:0033129|GO:0042246|GO:0042493|GO:0043148|GO:0045931|GO:0046680|GO:0048565|GO:…	TATGAAGAAGGAAGCAAAACCTTCAGCTACTGGAAAAGTCATTGAT
ASPWP0001120	344.6	237.4	403.5	390.7	429	425.9	470.5	459.9	8.72943	8.29838	8.50145	8.49899	9.06078	9.09023	8.7317	8.7063	A	P	P	P	P	P	P	P	coding_gene_probe	NM_018046	RefSeq	chr5	+	76326209	76361058	4514	AGGF1	55109	angiogenic factor with G patch and FHA domains 1	Hs.634849	VG5Q, HSU84971, FLJ10283, GPATC7, GPATCH7	GO:0001525|GO:0001570|GO:0001938|GO:0003676|GO:0005515|GO:0005576|GO:0005737|GO:0006396|GO:0007155|GO:0045766|GO:0048471	CCTTGGTCAATCTCAGATTATTTTTATCAGACGTACTACAATGACG
ASPWP0001126	128.9	111.1	98.2	96.1	43.4	42.1	90.1	90.7	7.41085	7.27024	6.82546	6.79079	6.01317	6.0435	6.70061	6.69086	A	P	P	P	A	A	P	P	coding_gene_probe	NM_004385	RefSeq	chr5	+	82767492	82878122	12416	VCAN	1462	versican	Hs.643801	PG-M	GO:0005509|GO:0005515|GO:0005539|GO:0005540|GO:0005576|GO:0005578|GO:0005615|GO:0005796|GO:0005975|GO:0007155|GO:0007275|GO:0007507|GO:0008037|GO:0008347|GO:0030198|GO:0030203|GO:0030204|GO:0030206|GO:0030207|GO:0030208|GO:0030246|GO:0031012|GO:0031012|GO:0043202|GO:0044281	GCCTTCCAAGGCCAAGATGTTCATAAATATAAAGAGCATCTTATGG
ASPWP0001132	49.1	46	69.3	70.8	47.1	50.4	356.6	348.5	6.24911	6.1413	6.46686	6.46051	6.07746	6.15379	8.3784	8.34984	M	A	M	M	A	A	M	M	coding_gene_probe	NM_001040058	RefSeq	chr4	+	88896801	88904563	1641	SPP1	6696	secreted phosphoprotein 1	Hs.313	BSPI, ETA-1	GO:0001649|GO:0005125|GO:0005576|GO:0005615|GO:0006954|GO:0007155|GO:0007566|GO:0010811|GO:0030198|GO:0030593|GO:0031214|GO:0031988|GO:0033280|GO:0042995|GO:0045177|GO:0045780|GO:0046697|GO:0048471|GO:0048545|GO:0048685|GO:0050840	TGCCATACCAGTTAAACAGGCTGATTCTGGAAGTTCTGAGGAAAAG
ASPWP0001141	75.2	81.1	132.8	134.8	76.2	75.3	148.9	145.3	6.82099	6.84744	7.1521	7.15683	6.66487	6.69823	7.28682	7.23617	P	P	P	P	P	P	P	P	coding_gene_probe	NM_002202	RefSeq	chr5	+	50678957	50690563	2729	ISL1	3670	ISL LIM homeobox 1	Hs.505	Isl-1, ISLET1	GO:0000122|GO:0001102|GO:0001105|GO:0001158|GO:0001158|GO:0001755|GO:0003139|GO:0003148|GO:0003151|GO:0003203|GO:0003215|GO:0003266|GO:0003682|GO:0003700|GO:0005634|GO:0005737|GO:0008270|GO:0008284|GO:0010575|GO:0016922|GO:0021520|GO:0021522|GO:0021524|GO:0021559|GO:0021983|GO:0030331|GO:0031016|GO:0031103|GO:0031290|GO:0032024|GO:0032725|GO:0032729|GO:0032730|GO:0032731|GO:0032735|GO:0032755|GO:…	CAAATGGCAGCGGAGCCCATCTCCGCCAGGCAGCCAGCCCTGCGGC
ASPWP0001157	89.1	82.6	115	110.7	66.4	68.8	78.4	84.2	7.03207	6.88563	6.99117	6.93956	6.49718	6.61329	6.57889	6.6117	M	P	P	P	P	P	P	P	coding_gene_probe	NM_005429	RefSeq	chr4	-	177604690	177713895	2076	VEGFC	7424	vascular endothelial growth factor C	Hs.435215	VRP	GO:0001525|GO:0002052|GO:0002576|GO:0005515|GO:0005576|GO:0005615|GO:0006929|GO:0007165|GO:0007596|GO:0008083|GO:0008284|GO:0009887|GO:0016020|GO:0016331|GO:0030168|GO:0030947|GO:0031093|GO:0031954|GO:0042056|GO:0042493|GO:0043185|GO:0043536|GO:0045776|GO:0048010|GO:0050679|GO:0050714|GO:0050918|GO:0050930|GO:0051781|GO:0060754|GO:1901492	ATCTTGAAAAGTATTGATAATGAGTGGAGAAAGACTCAATGCATGC
ASPWP0001175	348.9	279.2	260.7	267.4	152	141.9	264.1	264.4	8.75273	8.51692	7.95543	7.99926	7.48724	7.44273	8.01939	8.01385	P	P	P	P	A	A	P	P	coding_gene_probe	NM_014421	RefSeq	chr4	-	107842958	107957453	3659	DKK2	27123	dickkopf WNT signaling pathway inhibitor 2	Hs.211869		GO:0005615|GO:0007275|GO:0016055|GO:0090090|GO:0090263	TGCAATAATGGCATCTGTATCCCAGTTACTGAAAGCATCTTAACCC
ASPWP0001194	137.5	230.2	317	316.5	209.8	201.9	360.7	362.6	7.59123	8.25183	8.19982	8.22814	7.96537	7.97004	8.40472	8.41678	P	P	P	P	A	A	P	A	coding_gene_probe	NM_002609	RefSeq	chr5	-	149493401	149535422	5718	PDGFRB	5159	platelet-derived growth factor receptor, beta polypeptide	Hs.509067	JTK12, CD140b, PDGFR1	GO:0001701|GO:0001894|GO:0004713|GO:0004992|GO:0005017|GO:0005019|GO:0005019|GO:0005102|GO:0005161|GO:0005515|GO:0005524|GO:0005634|GO:0005737|GO:0005886|GO:0006024|GO:0007165|GO:0007173|GO:0007179|GO:0007243|GO:0008284|GO:0008543|GO:0009636|GO:0010863|GO:0014068|GO:0014911|GO:0014911|GO:0016020|GO:0016021|GO:0016023|GO:0016324|GO:0016477|GO:0018108|GO:0030325|GO:0030335|GO:0031226|GO:0032355|GO:…	ACATCTTTGTGCCAGATCCCACCGTGGGCTTCCTCCCTAATGATGC
ASPWP0001200	48.9	46.5	56.3	55.5	52.4	50.8	58.7	59.2	6.26991	6.18544	6.26008	6.23182	6.21034	6.20365	6.26907	6.26166	A	P	P	M	P	P	P	P	coding_gene_probe	NM_003747	RefSeq	chr8	+	9413444	9639856	9599	TNKS	8658	tankyrase, TRF1-interacting ankyrin-related ADP-ribose polymerase	Hs.370267	TIN1, TINF1, TNKS1, PARP-5a, PARP5A, pART5	GO:0000139|GO:0000209|GO:0000242|GO:0000775|GO:0000781|GO:0000784|GO:0000922|GO:0003950|GO:0005515|GO:0005643|GO:0005794|GO:0006471|GO:0007052|GO:0007067|GO:0008270|GO:0015031|GO:0016055|GO:0018105|GO:0018107|GO:0031965|GO:0032210|GO:0032212|GO:0032212|GO:0043392|GO:0045944|GO:0051028|GO:0051225|GO:0051301|GO:0070198|GO:0070212|GO:0070213|GO:0090263	AAGCTGCTAGGAGTGGTAATGAAGAAAAACTAATGGCTTTACTGAC
ASPWP0001204	3279.3	2435.9	2524.5	2423.8	251.7	254.7	1583.9	1543.4	11.7331	11.5862	11.0755	11.0886	8.25687	8.32868	10.467	10.452	P	P	P	P	P	P	P	P	coding_gene_probe	NM_002998	RefSeq	chr8	+	97505881	97624037	3485	SDC2	6383	syndecan 2	Hs.1501	fibroglycan, SYND2, CD362	GO:0001523|GO:0001666|GO:0005515|GO:0005796|GO:0005886|GO:0005887|GO:0005975|GO:0006024|GO:0006027|GO:0007603|GO:0008092|GO:0008150|GO:0030165|GO:0030198|GO:0030203|GO:0030204|GO:0031000|GO:0042060|GO:0043025|GO:0043202|GO:0044281|GO:0048813|GO:0048814	TCAGACAAAGTCACCTGAAGAAACTGATAAAGAGAAAGTTCACCTC
ASPWP0001215	70.2	81.3	85	90.5	78.4	79.8	83.8	83.2	6.74937	6.84393	6.67329	6.71338	6.66242	6.75441	6.61665	6.59245	M	P	P	A	M	A	P	P	coding_gene_probe	NM_033120	RefSeq	chr5	+	1009167	1038925	1798	NKD2	85409	naked cuticle homolog 2 (Drosophila)	Hs.240951	Naked2	GO:0005509|GO:0005515|GO:0006887|GO:0010954|GO:0016023|GO:0016055|GO:0016323|GO:0016328|GO:0019838|GO:0031410|GO:0031625|GO:0032436|GO:0048210|GO:0071944|GO:0072661|GO:0090004|GO:0090090|GO:0090090	GCTGGCCAGGACCGGGAGCCCACCCGTTGCAGGATGGAGGGTGAAC
ASPWP0001228	80.4	67.6	68.5	74.6	52.1	52.3	83.9	86.6	6.89016	6.62397	6.46754	6.53348	6.21736	6.27955	6.6307	6.62993	P	P	P	P	P	P	P	P	coding_gene_probe	NM_002546	RefSeq	chr8	-	119935795	119964383	2354	TNFRSF11B	4982	tumor necrosis factor receptor superfamily, member 11b	Hs.81791	OCIF, TR1	GO:0001501|GO:0004872|GO:0005125|GO:0005576|GO:0005578|GO:0005615|GO:0006915|GO:0007165|GO:0007584|GO:0030198|GO:0032026|GO:0042489|GO:0042493|GO:0043627|GO:0045779|GO:0046685	ATGTGGAATAGATGTTACCCTGTGTGAGGAGGCATTCTTCAGGTTT
ASPWP0001242	43.6	42	75.8	77.3	50	54	88	87	6.17203	6.07857	6.57218	6.55857	6.19057	6.31001	6.69715	6.65367	A	A	P	P	P	A	P	P	coding_gene_probe	NM_002422	RefSeq	chr11	-	102706527	102714342	1828	MMP3	4314	matrix metallopeptidase 3 (stromelysin 1, progelatinase)	Hs.375129		GO:0004222|GO:0005509|GO:0005576|GO:0005578|GO:0005615|GO:0006508|GO:0008270|GO:0022617|GO:0030198|GO:0030334|GO:0030574|GO:0043231|GO:0071230	ATCTCTTTTGCAGTTAGAGAACATGGAGACTTTTACCCTTTTGATG
ASPWP0001245	464.2	304.5	488.4	472.1	435.2	442.6	410.8	408.9	9.15051	8.66332	8.76798	8.75502	9.07386	9.13512	8.56787	8.56914	P	P	P	P	M	P	P	P	coding_gene_probe	uc001nul.2	UCSC_knowngene	chr11	-	62443971	62446527	1116	UBXN1	51035	UBX domain protein 1	Hs.351296	LOC51035, 2B28, UBXD10, SAKS1	GO:0000502|GO:0005515|GO:0005634|GO:0005737|GO:0030425|GO:0031397|GO:0031593|GO:0031625|GO:0032435|GO:0034098|GO:0043025|GO:0043130|GO:0043161|GO:0051117|GO:0071796	CGATGGACTGGCTGATGGAGCACGAAGACGACCCCGATGTGGACGA
ASPWP0001250	69.4	75.4	104.9	108.1	89.5	89.9	116.5	122.8	6.6931	6.75837	6.89577	6.89449	6.85898	6.88672	6.97259	7.00506	A	P	P	P	M	M	P	P	coding_gene_probe	uc002cto.3	UCSC_knowngene	chr16	+	3115312	3119668	1228	IL32	9235	interleukin 32	Hs.943	NK4, TAIF, TAIFb, TAIFd	GO:0005125|GO:0005615|GO:0006952|GO:0006955|GO:0007155	CATGTGCTTCCCGAAGGTCCTCTCTGATGACATGAAGAAGCTGAAG
ASPWP0001280	92.9	82.6	73.5	71.9	39.8	38.6	62.6	60.4	7.09226	6.87122	6.52406	6.48262	5.9347	5.92469	6.33629	6.27737	M	M	M	P	A	A	M	P	coding_gene_probe	NM_025208	RefSeq	chr11	-	103777913	104035027	3997	PDGFD	80310	platelet derived growth factor D	Hs.352298	SCDGF-B, MSTP036, IEGF	GO:0000139|GO:0005161|GO:0005576|GO:0005788|GO:0007275|GO:0008083|GO:0048008|GO:0050730|GO:0051781|GO:0071230	GAGGAAGCAGAAAATGATATCTGTAGGTATGATTTTGTGGAAGTTG
ASPWP0001306	170.6	117.5	114.8	116.3	74.7	77.2	92.5	91.8	7.81561	7.36322	6.99366	7.00151	6.63961	6.71774	6.72158	6.69525	P	P	P	P	P	P	P	P	coding_gene_probe	NM_020399	RefSeq	chr6	-	117881432	117923705	4640	GOPC	57120	golgi-associated PDZ and coiled-coil motif containing	Hs.191539	dJ94G16.2, PIST, FIG, GOPC1, CAL	GO:0000139|GO:0005083|GO:0005109|GO:0005515|GO:0005737|GO:0005794|GO:0005886|GO:0006888|GO:0006893|GO:0007289|GO:0008022|GO:0014069|GO:0015031|GO:0016020|GO:0030054|GO:0030140|GO:0030140|GO:0030425|GO:0042803|GO:0043004|GO:0043234|GO:0044325|GO:0045176|GO:0045211|GO:0051260	ACCAGGCCATGATCAAGATTCCCTAAAGAAAAGCCAAGGTGTTGGT
ASPWP0001313	164.5	120.6	170.4	164.1	84.7	86.8	104.8	112.2	7.7597	7.37947	7.45602	7.40627	6.78816	6.8864	6.85821	6.91659	M	M	M	P	P	P	P	A	coding_gene_probe	NM_002336	RefSeq	chr12	-	12268960	12419811	10088	LRP6	4040	low density lipoprotein receptor-related protein 6	Hs.584775	ADCAD2	GO:0001702|GO:0001843|GO:0001933|GO:0001947|GO:0002053|GO:0003344|GO:0005041|GO:0005102|GO:0005109|GO:0005515|GO:0005769|GO:0005783|GO:0005794|GO:0005886|GO:0005901|GO:0006469|GO:0007268|GO:0009880|GO:0009952|GO:0009986|GO:0014029|GO:0014033|GO:0016021|GO:0016055|GO:0016055|GO:0017147|GO:0019210|GO:0019534|GO:0019534|GO:0021587|GO:0021794|GO:0021795|GO:0021861|GO:0021874|GO:0021943|GO:0021987|GO:…	AATCAAATCTGGATGGAACAAATCGGCAGGCAGTGGTTAAAGGTTC
ASPWP0001332	48.9	66.5	81.4	81.1	74.3	70.5	81.3	83	6.30191	6.59264	6.62926	6.59259	6.64509	6.62967	6.60974	6.58814	P	P	A	P	A	A	P	A	coding_gene_probe	NM_032642	RefSeq	chr12	+	1738411	1756378	2251	WNT5B	81029	wingless-type MMTV integration site family, member 5B	Hs.306051		GO:0002062|GO:0005102|GO:0005109|GO:0005576|GO:0005578|GO:0005615|GO:0005788|GO:0005796|GO:0005886|GO:0009986|GO:0016055|GO:0016055|GO:0030182|GO:0030182|GO:0030335|GO:0045165|GO:0045444|GO:0045600|GO:0070307|GO:0071300|GO:0090090	ACTCCTGGTGGTCATTAGCTTTGAACCCGGTGCAGAGACCCGAGAT
ASPWP0001366	959.4	805.8	2974.9	2879.3	4749.2	4712	2984.7	2926.3	9.80277	10.11	11.3378	11.359	12.5827	12.6438	11.4025	11.3884	P	P	P	P	P	P	P	P	coding_gene_probe	NM_000424	RefSeq	chr12	-	52908358	52914243	2320	KRT5	3852	keratin 5	Hs.433845	KRT5A	GO:0005200|GO:0005515|GO:0005737|GO:0005739|GO:0005829|GO:0005882|GO:0005886|GO:0008544|GO:0031581|GO:0034329|GO:0045095|GO:0097110	AGTCCTGGTATCAGACCAAGTATGAGGAGCTGCAGCAGACAGCTGG
ASPWP0001395	597.8	408.8	664.2	639.5	1081.7	1088	979.9	974.5	9.45992	9.06959	9.15198	9.15011	10.359	10.3961	9.737	9.75028	P	P	P	P	P	P	M	M	coding_gene_probe	NM_014992	RefSeq	chr14	+	59730158	59838123	5820	DAAM1	23002	dishevelled associated activator of morphogenesis 1	Hs.19156	KIAA0666	GO:0001725|GO:0003779|GO:0005515|GO:0005737|GO:0005886|GO:0017048|GO:0030036|GO:0042802	TAAAGACCTGTTTACTAAAGCAGTGAAGCACTTTGGGGAAGAGGCT
ASPWP0001402	47	43.2	46.8	50.5	49.2	50.1	61	61.1	6.25988	6.10811	6.10976	6.16374	6.1273	6.18579	6.28533	6.27095	P	A	P	P	A	A	P	M	coding_gene_probe	NM_001170629	RefSeq	chr14	-	21853352	21899867	8254	CHD8	57680	chromodomain helicase DNA binding protein 8	Hs.530698	KIAA1564, DUPLIN	GO:0001701|GO:0002039|GO:0003677|GO:0003678|GO:0005515|GO:0005524|GO:0005634|GO:0006351|GO:0008013|GO:0008094|GO:0030178|GO:0032508|GO:0035064|GO:0042393|GO:0043044|GO:0043066|GO:0043234|GO:0045892|GO:0045893|GO:0045944|GO:0045945|GO:0060070|GO:0070016|GO:0071339	CAAAAGGGTGAATCGTCCGCAGGCAAGTGCCTGGAAGAAATTGGAG
ASPWP0001405	222.4	173.9	171.9	172.9	48.1	48.3	120.8	120.1	8.14729	7.87471	7.471	7.48291	6.13036	6.16556	7.04136	6.99005	P	P	P	P	P	A	P	P	coding_gene_probe	NM_003239	RefSeq	chr14	-	76424441	76448092	3183	TGFB3	7043	transforming growth factor, beta 3	Hs.592317		GO:0000187|GO:0001666|GO:0001701|GO:0002576|GO:0005114|GO:0005114|GO:0005515|GO:0005515|GO:0005576|GO:0005615|GO:0005634|GO:0005886|GO:0007179|GO:0007184|GO:0007435|GO:0007565|GO:0007568|GO:0007596|GO:0008083|GO:0008156|GO:0008285|GO:0009986|GO:0010718|GO:0010718|GO:0010862|GO:0010936|GO:0016049|GO:0022601|GO:0030168|GO:0030198|GO:0030315|GO:0030501|GO:0030512|GO:0030879|GO:0031012|GO:0031093|GO:…	TGATGGAAATCAAATTCAAAGGCGTGGACAATGAGGATGACCATGG
ASPWP0001407	105	80.9	113.8	110.4	92.1	91	167	166.4	7.25103	6.85369	6.99389	6.92635	6.90599	6.95631	7.43046	7.40953	A	P	P	P	A	A	P	P	coding_gene_probe	NM_006939	RefSeq	chr14	-	50583845	50698099	5313	SOS2	6655	son of sevenless homolog 2 (Drosophila)	Hs.291533		GO:0003677|GO:0005085|GO:0005089|GO:0005515|GO:0005543|GO:0005829|GO:0007264|GO:0007264|GO:0007411|GO:0035023|GO:0043065|GO:0046982|GO:0048011|GO:0051056|GO:0097190	AGATGTAGAGGAGCGAGTTCAGAAGACCTTTCCTCACCCAATTGAT
ASPWP0001419	114.1	72.2	164.9	164.2	193.1	194	239.3	236.7	7.24084	6.67194	7.40938	7.4036	7.8215	7.88318	7.8908	7.87109	A	M	M	M	M	M	M	M	coding_gene_probe	NM_024336	RefSeq	chr16	-	54317211	54320378	2308	IRX3	79191	iroquois homeobox 3	Hs.499205	IRX-1	GO:0001656|GO:0003700|GO:0005634|GO:0005737|GO:0006351|GO:0007498|GO:0030424|GO:0043565|GO:0045665|GO:0045666|GO:0072086	TGCCCAGGCGGCCCCAGAACCATCTGGACGCCGCCCTGGTCTTATC
ASPWP0001448	61.8	96.2	123.5	132.6	162.3	146.7	140.2	148.8	6.58183	7.07925	7.05525	7.12198	7.57545	7.4882	7.21679	7.25211	P	M	P	P	A	M	P	P	coding_gene_probe	NM_004360	RefSeq	chr16	+	68771194	68869444	4815	CDH1	999	cadherin 1, type 1, E-cadherin (epithelial)	Hs.461086	uvomorulin, CD324	GO:0001829|GO:0005509|GO:0005515|GO:0005737|GO:0005768|GO:0005794|GO:0005802|GO:0005886|GO:0005886|GO:0005913|GO:0005925|GO:0006915|GO:0006921|GO:0007156|GO:0007416|GO:0007605|GO:0008013|GO:0009636|GO:0009898|GO:0009986|GO:0015629|GO:0016021|GO:0016235|GO:0016323|GO:0016328|GO:0016337|GO:0016342|GO:0019538|GO:0019903|GO:0019904|GO:0021983|GO:0022408|GO:0030054|GO:0030054|GO:0030506|GO:0031175|GO:…	GCCCCATCAGGCCTCCGTTTCTGGAATCCAAGCAGAATTGCTCACA
ASPWP0001450	218.9	141.5	136.6	135.7	71.5	71.1	78.4	81.8	8.11947	7.60552	7.17149	7.16584	6.56473	6.58902	6.54586	6.57996	P	P	M	P	P	M	P	M	coding_gene_probe	NM_003199	RefSeq	chr18	-	52889561	53255860	8320	TCF4	6925	transcription factor 4	Hs.605153	SEF2-1B, ITF2, bHLHb19, E2-2	GO:0000978|GO:0001011|GO:0001077|GO:0001087|GO:0001093|GO:0003677|GO:0003700|GO:0005515|GO:0005634|GO:0005667|GO:0006352|GO:0006367|GO:0008022|GO:0045666|GO:0045893|GO:0045944|GO:0046982|GO:0046982|GO:0065004|GO:0070888	TTCATGCAAGATGGCCATCACAGCAGTGACCCTTGGAGCTCCTCCA
ASPWP0001453	262.9	200.7	429	414.6	932.6	939.1	424.9	427	8.35612	8.08062	8.57988	8.56895	10.1782	10.2206	8.59939	8.61114	P	P	A	A	M	A	A	P	coding_gene_probe	NM_001896	RefSeq	chr16	-	58191811	58231782	1674	CSNK2A2	1459	casein kinase 2, alpha prime polypeptide	Hs.82201	CSNK2A1	GO:0000278|GO:0004674|GO:0005515|GO:0005524|GO:0005634|GO:0005829|GO:0006351|GO:0006355|GO:0006915|GO:0007411|GO:0016055|GO:0031519|GO:0047485|GO:0071174	GGACCCCGTGTCAAAGACACCAGCTTTGGTATTTGAATATATCAAT
ASPWP0001467	70.8	66	63.7	61.8	77.2	71.4	68.4	64.1	6.74146	6.56061	6.3946	6.33249	6.68332	6.59967	6.40942	6.33911	P	M	M	P	P	P	P	M	coding_gene_probe	NM_033119	RefSeq	chr16	+	50582240	50674771	8716	NKD1	85407	naked cuticle homolog 1 (Drosophila)	Hs.187578		GO:0000159|GO:0001754|GO:0005509|GO:0005515|GO:0005737|GO:0005886|GO:0007525|GO:0016055|GO:0030165|GO:0045732|GO:0090090|GO:0090090|GO:0090249|GO:1901231|GO:1901233|GO:2000096	CACTCCAAGCCGGCCGCCGTGTGCAAGCGCAGGGAGAGCCCGGAAG
ASPWP0001469	330.5	251.3	312.4	299.5	54.6	52.5	201.7	200.5	8.66261	8.37701	8.18529	8.15752	6.28897	6.27554	7.66699	7.64368	P	P	P	P	P	A	P	P	coding_gene_probe	NM_004530	RefSeq	chr16	+	55513080	55540586	3549	MMP2	4313	matrix metallopeptidase 2 (gelatinase A, 72kDa gelatinase, 72kDa type IV collagenase)	Hs.513617	TBE-1	GO:0001525|GO:0001666|GO:0001955|GO:0001957|GO:0004222|GO:0004252|GO:0005515|GO:0005576|GO:0005578|GO:0005615|GO:0005634|GO:0005739|GO:0005886|GO:0006508|GO:0007566|GO:0008270|GO:0022617|GO:0030017|GO:0030198|GO:0030574|GO:0044267|GO:0060325|GO:0060346|GO:0071230	ACAAGAACCAGATCACATACAGGATCATTGGCTACACACCTGATCT
ASPWP0001559	218.7	222.5	264.6	252.4	206.5	195.6	197.5	207.8	8.12323	8.21928	7.97315	7.93377	7.93399	7.91234	7.63394	7.68599	P	P	P	P	P	P	P	P	coding_gene_probe	NM_000625	RefSeq	chr17	-	26083791	26127555	4206	NOS2	4843	nitric oxide synthase 2, inducible	Hs.709191	iNOS, NOS, HEP-NOS	GO:0001666|GO:0001912|GO:0002227|GO:0003958|GO:0004517|GO:0005102|GO:0005506|GO:0005515|GO:0005516|GO:0005622|GO:0005634|GO:0005737|GO:0005777|GO:0005829|GO:0005829|GO:0006527|GO:0006801|GO:0006809|GO:0006954|GO:0007263|GO:0007596|GO:0009617|GO:0010181|GO:0010629|GO:0018119|GO:0020037|GO:0030863|GO:0031284|GO:0034617|GO:0034618|GO:0042127|GO:0042177|GO:0042742|GO:0042742|GO:0042803|GO:0043457|GO:…	TGCCACCTCCAGTCCAGTGACACAGGATGACCTTCAGTATCACAAC
ASPWP0001560	419	269.9	404.2	390.7	87.7	88.4	210	208.3	9.02812	8.47761	8.49747	8.49219	6.83642	6.92063	7.71642	7.69201	P	P	P	P	P	P	P	P	coding_gene_probe	NM_000660	RefSeq	chr19	-	41836811	41859831	2217	TGFB1	7040	transforming growth factor, beta 1	Hs.645227	CED, TGFbeta	GO:0000060|GO:0000122|GO:0000165|GO:0001657|GO:0001666|GO:0001837|GO:0001933|GO:0001934|GO:0002028|GO:0002062|GO:0002244|GO:0002248|GO:0002460|GO:0002513|GO:0002576|GO:0005114|GO:0005114|GO:0005515|GO:0005576|GO:0005578|GO:0005615|GO:0005634|GO:0005737|GO:0005796|GO:0005902|GO:0006468|GO:0006611|GO:0006754|GO:0006796|GO:0006874|GO:0006954|GO:0007050|GO:0007093|GO:0007173|GO:0007179|GO:0007179|GO:…	ACCCACAACGAAATCTATGACAAGTTCAAGCAGAGTACACACAGCA
ASPWP0001571	539.7	336.6	451.6	439	414.4	423.2	350.4	348	9.34759	8.79445	8.64922	8.64906	9.01291	9.0767	8.35808	8.34403	P	M	M	M	P	P	P	P	coding_gene_probe	NM_001003652	RefSeq	chr18	-	45359465	45457517	10551	SMAD2	4087	SMAD family member 2	Hs.12253	MADR2, JV18-1	GO:0000122|GO:0001657|GO:0001701|GO:0001706|GO:0001707|GO:0003677|GO:0003682|GO:0003690|GO:0003700|GO:0003700|GO:0005160|GO:0005515|GO:0005634|GO:0005654|GO:0005667|GO:0005737|GO:0005829|GO:0006351|GO:0006367|GO:0007179|GO:0007179|GO:0007179|GO:0007182|GO:0007183|GO:0007352|GO:0007369|GO:0008134|GO:0008285|GO:0009749|GO:0009791|GO:0009952|GO:0010467|GO:0010718|GO:0017015|GO:0019902|GO:0030073|GO:…	ACCACTATCAGAGAGTTGAGACACCAGTTTTGCCTCCAGTATTAGT
ASPWP0001574	46.6	54.9	63.1	65.9	55	53.5	58.5	60.3	6.26971	6.38646	6.37908	6.39363	6.27345	6.26952	6.27412	6.29122	A	M	M	P	P	P	P	P	coding_gene_probe	NM_001007538	RefSeq	chr13	-	26618734	26625198	2889	SHISA2	387914	shisa family member 2	Hs.433791	bA398O19.2, PRO28631, WGAR9166, hShisa	GO:0005789|GO:0007275|GO:0016021	GGCTCGGCAGTGCCCATCTACGTGCCGTTCCTCATTGTTGGCTCCG
ASPWP0001576	48.7	55.5	61.4	68.8	62.1	62.5	64.2	65.3	6.32642	6.39759	6.36135	6.43562	6.41601	6.48624	6.32289	6.35781	P	M	M	P	P	P	M	P	coding_gene_probe	NM_001012270	RefSeq	chr17	+	76210276	76221716	2537	BIRC5	332	baculoviral IAP repeat containing 5	Hs.744872	EPR-1, survivin	GO:0000086|GO:0000228|GO:0000278|GO:0000775|GO:0000777|GO:0000910|GO:0004869|GO:0005515|GO:0005634|GO:0005737|GO:0005814|GO:0005819|GO:0005829|GO:0005829|GO:0005874|GO:0005876|GO:0005881|GO:0006351|GO:0006468|GO:0006915|GO:0007059|GO:0007067|GO:0007067|GO:0008017|GO:0008017|GO:0008270|GO:0008270|GO:0008284|GO:0008536|GO:0015631|GO:0019899|GO:0030496|GO:0031021|GO:0031503|GO:0031536|GO:0031577|GO:…	CCCGGAGCGGATGGCCGAGGCTGGCTTCATCCACTGCCCCACTGAG
ASPWP0001577	173.9	165.7	176.2	175	163.5	162.1	155.1	159	7.82413	7.80924	7.49196	7.49087	7.58934	7.62675	7.33107	7.33568	P	P	P	P	P	P	P	P	coding_gene_probe	NM_005474	RefSeq	chr17	-	42154120	42201014	5324	HDAC5	10014	histone deacetylase 5	Hs.438782	KIAA0600, NY-CO-9, FLJ90614	GO:0000118|GO:0000122|GO:0000122|GO:0002076|GO:0003714|GO:0004407|GO:0005080|GO:0005515|GO:0005634|GO:0005654|GO:0005730|GO:0005737|GO:0005794|GO:0005829|GO:0006325|GO:0006338|GO:0006342|GO:0006351|GO:0006954|GO:0007219|GO:0007507|GO:0008134|GO:0010830|GO:0010832|GO:0016568|GO:0016575|GO:0016604|GO:0030183|GO:0032041|GO:0032869|GO:0042113|GO:0042220|GO:0043393|GO:0044212|GO:0045668|GO:0045892|GO:…	TTGTGGGGGCATCGGGGTGGACAGTGACACCGTGTGGAATGAGATG
ASPWP0001578	61.1	53.4	59.5	61.1	44.4	46.8	67	66.9	6.59462	6.35196	6.33925	6.33155	6.03226	6.1004	6.38534	6.35999	P	P	P	P	A	A	P	P	coding_gene_probe	NM_003242	RefSeq	chr3	+	30647993	30735633	4629	TGFBR2	7048	transforming growth factor, beta receptor II (70/80kDa)	Hs.82028		GO:0001568|GO:0001569|GO:0001570|GO:0001701|GO:0002053|GO:0002088|GO:0002651|GO:0002663|GO:0002666|GO:0004675|GO:0004702|GO:0005024|GO:0005024|GO:0005024|GO:0005026|GO:0005515|GO:0005515|GO:0005524|GO:0005539|GO:0005829|GO:0005886|GO:0005901|GO:0006468|GO:0006898|GO:0006915|GO:0007179|GO:0007179|GO:0007179|GO:0007179|GO:0007182|GO:0007224|GO:0007369|GO:0007420|GO:0007507|GO:0007566|GO:0007568|GO:…	TTCTCAGAAGAATATAACACCAGCAATCCTGACTTGTTGCTAGTCA
ASPWP0001599	67.9	55.3	70.8	75.4	57.2	58.3	73	70.4	6.68461	6.41181	6.49418	6.52249	6.32834	6.41478	6.49674	6.43963	M	A	P	P	P	P	P	P	coding_gene_probe	NM_001128844	RefSeq	chr19	+	11071597	11172958	5779	SMARCA4	6597	SWI/SNF related, matrix associated, actin dependent regulator of chromatin, subfamily a, member 4	Hs.327527	hSNF2b, BRG1, BAF190, SNF2, SWI2, SNF2-BETA, SNF2LB, FLJ39786	GO:0000122|GO:0000790|GO:0000792|GO:0000902|GO:0000977|GO:0001105|GO:0001570|GO:0001832|GO:0001835|GO:0001889|GO:0002039|GO:0003407|GO:0003682|GO:0003713|GO:0003713|GO:0003714|GO:0004386|GO:0005515|GO:0005524|GO:0005634|GO:0005719|GO:0005726|GO:0006337|GO:0006338|GO:0006338|GO:0006346|GO:0006357|GO:0007070|GO:0007403|GO:0008094|GO:0010424|GO:0016514|GO:0019827|GO:0030198|GO:0030216|GO:0030308|GO:…	CGGGGAAAAGGTGGACCTGAATGAGGAGGAAACCATTCTCATCATC
ASPWP0001600	407.8	303.9	397.1	385.6	244.8	249.8	387	380.2	8.9038	8.65468	8.47796	8.48073	8.20595	8.29147	8.49425	8.47768	A	P	P	P	A	P	A	P	coding_gene_probe	NM_001130	RefSeq	chr19	-	3052907	3062371	1687	AES	166	amino-terminal enhancer of split	Hs.515053	GRG5, TLE5	GO:0000122|GO:0001501|GO:0003714|GO:0003714|GO:0005515|GO:0005634|GO:0006351|GO:0007275|GO:0009887|GO:0010629|GO:0016055|GO:0031668|GO:0032091|GO:0040008|GO:0045892|GO:0060761|GO:0070555|GO:0090090|GO:2000210	GCACAAACAGGCTGAGATCGTCAAAAGGCTGAACGGGATTTGTGCC
ASPWP0001626	53.8	50.5	58.8	56.7	42.5	40.5	75.2	78.7	6.41622	6.30794	6.307	6.25789	6.00841	5.95738	6.5181	6.54881	P	M	M	M	A	A	M	P	coding_gene_probe	NM_018647	RefSeq	chr13	+	24153498	24243412	1625	TNFRSF19	55504	tumor necrosis factor receptor superfamily, member 19	Hs.149168	TAJ-alpha, TROY, TAJ, TRADE	GO:0001942|GO:0005031|GO:0006915|GO:0007254|GO:0016021|GO:0033209|GO:0043123	AGGCTATTTGTCATGTAAAGTGACTTGTGAATCAGGAGACTGTAGA
ASPWP0001634	64.9	74.9	72.6	69.7	72.6	70.2	81.1	86.5	6.66446	6.71247	6.51412	6.46542	6.59676	6.62065	6.59527	6.64059	P	P	P	P	P	P	P	A	coding_gene_probe	NM_172229	RefSeq	chr16	+	3014216	3018384	2068	KREMEN2	79412	kringle containing transmembrane protein 2	Hs.661128	MGC10791, KRM2	GO:0016021|GO:0016055	CACAGTCCAGGCCTGTCCGAATGCTTCCAGGTGAATGGGGCTGACT
ASPWP0001643	1111.1	660.9	714.4	679.4	745.1	758	652.2	644.9	10.2651	9.80571	9.26113	9.24264	9.83319	9.88728	9.17627	9.18092	P	M	P	A	M	P	P	P	coding_gene_probe	NM_001455	RefSeq	chr6	+	108882068	109005971	7341	FOXO3	2309	forkhead box O3	Hs.220950	AF6q21, FOXO2	GO:0000122|GO:0001542|GO:0001544|GO:0001547|GO:0001556|GO:0003677|GO:0003700|GO:0005515|GO:0005634|GO:0005654|GO:0005737|GO:0005829|GO:0006351|GO:0006417|GO:0006915|GO:0006974|GO:0007173|GO:0007389|GO:0008286|GO:0008301|GO:0008543|GO:0009790|GO:0009888|GO:0016020|GO:0019901|GO:0030330|GO:0038095|GO:0042127|GO:0042593|GO:0043525|GO:0043565|GO:0045087|GO:0045648|GO:0045893|GO:0045944|GO:0048011|GO:…	GGCAAAGCAGACCCTCAAACTGACACAAGACCTACAGAGAAAACCC
ASPWP0001644	727.8	596.4	498.4	467.2	185.1	188.3	289.2	293.6	9.63178	9.65221	8.78141	8.72651	7.77582	7.86598	8.12037	8.13288	A	P	P	P	P	P	P	P	coding_gene_probe	NM_001463	RefSeq	chr2	-	183698004	183731498	2775	FRZB	2487	frizzled-related protein	Hs.128453	FRZB-PEN, FRZB1, SRFP3, FRP-3, SFRP3, FRE, FRITZ, FRZB-1, FZRB, hFIZ	GO:0001501|GO:0001944|GO:0005615|GO:0005615|GO:0005737|GO:0007409|GO:0007420|GO:0008285|GO:0008406|GO:0010721|GO:0014033|GO:0016020|GO:0016055|GO:0017147|GO:0017147|GO:0030165|GO:0030178|GO:0030178|GO:0030308|GO:0032589|GO:0042813|GO:0043065|GO:0045600|GO:0060029|GO:0060056|GO:0060429|GO:0061037|GO:0061053|GO:0070367|GO:0090090|GO:0090103	GACGGAGCTGATTTTCCTATGGATTCTAGTAACGGAAACTGTAGAG
ASPWP0001664	101.8	92.3	123.2	120.8	88.8	81.4	119.9	125.3	7.21877	7.02611	7.06381	7.0332	6.87575	6.81559	7.02448	7.05484	P	P	P	P	P	P	P	P	coding_gene_probe	NM_002332	RefSeq	chr12	+	57522281	57607125	14905	LRP1	4035	low density lipoprotein receptor-related protein 1	Hs.162757	LRP, CD91, LRP1A, APOER	GO:0001523|GO:0004872|GO:0005509|GO:0005515|GO:0005634|GO:0005765|GO:0005886|GO:0005887|GO:0005905|GO:0006898|GO:0007603|GO:0008203|GO:0010875|GO:0014912|GO:0030178|GO:0030666|GO:0032370|GO:0032374|GO:0032403|GO:0032429|GO:0032956|GO:0034185|GO:0034185|GO:0035909|GO:0042953|GO:0042954|GO:0043277|GO:0070325|GO:0097242|GO:2000587	GCTATCGACGCCCCTAAGACTTGCAGCCCCAAGCAGTTTGCCTGCA
ASPWP0001666	136	99.5	57	52.9	63.1	61.6	527.1	514.1	7.56862	7.1342	6.31142	6.2121	6.43237	6.44926	8.88671	8.8586	A	P	P	P	P	P	P	P	coding_gene_probe	NM_002423	RefSeq	chr11	-	102391238	102401478	1147	MMP7	4316	matrix metallopeptidase 7 (matrilysin, uterine)	Hs.2256	PUMP-1	GO:0002779|GO:0004222|GO:0005576|GO:0005578|GO:0005615|GO:0006508|GO:0008270|GO:0022617|GO:0030198|GO:0030574|GO:0042127|GO:0042493|GO:0050829|GO:0050830	ACAGGCTCAGGACTATCTCAAGAGATTTTATCTCTATGACTCAGAA
ASPWP0001668	107.5	172	227.5	224.3	274.5	256.8	213.7	217.9	7.27329	7.83938	7.79226	7.77946	8.38386	8.32633	7.73363	7.75348	A	P	P	M	P	P	P	P	coding_gene_probe	NM_002509	RefSeq	chr20	-	21491659	21494664	2095	NKX2-2	4821	NK2 homeobox 2	Hs.516922	NKX2.2	GO:0001159|GO:0003323|GO:0003326|GO:0003327|GO:0003329|GO:0003682|GO:0003700|GO:0003713|GO:0005654|GO:0006351|GO:0007224|GO:0007420|GO:0008134|GO:0014003|GO:0021522|GO:0021530|GO:0031018|GO:0043565|GO:0045665|GO:0045666|GO:0045944|GO:0048565|GO:0048665|GO:0048708|GO:0048714|GO:0051091|GO:0060580	CAGTACTCCCTGCACGGTCTGGCTGCCGGGGCGCCCCCTCAGGACT
ASPWP0001679	22112	11785	15705.1	15126.3	658.2	645.3	4221.9	4152.3	14.6668	14.0369	13.7281	13.726	9.64278	9.65748	11.8814	11.8846	A	M	M	M	P	P	P	P	coding_gene_probe	NM_003013	RefSeq	chr4	-	154701741	154710228	2005	SFRP2	6423	secreted frizzled-related protein 2	Hs.481022	SARP1, SDF-5, FRP-2	GO:0001569|GO:0001843|GO:0001944|GO:0001968|GO:0002063|GO:0003151|GO:0003214|GO:0005178|GO:0005615|GO:0005615|GO:0005737|GO:0005886|GO:0007267|GO:0007420|GO:0008284|GO:0008285|GO:0008285|GO:0008406|GO:0008584|GO:0009790|GO:0010577|GO:0010629|GO:0010667|GO:0010719|GO:0017147|GO:0030165|GO:0030178|GO:0030199|GO:0030307|GO:0030308|GO:0030336|GO:0030514|GO:0031012|GO:0031668|GO:0033138|GO:0033630|GO:…	ACCGAGGAAGCTCCAAAGGTATGTGAAGCCTGCAAAAATAAAAATG
ASPWP0001680	228.8	221.4	269.5	301.1	221.9	238.2	251.5	296.8	8.16946	8.16739	7.97614	8.12985	7.98367	8.19654	7.88089	8.12082	P	P	P	P	P	P	P	P	coding_gene_probe	NM_003015	RefSeq	chr10	-	99526507	99531756	1883	SFRP5	6425	secreted frizzled-related protein 5	Hs.279565	SARP3	GO:0001944|GO:0005615|GO:0005737|GO:0005886|GO:0006915|GO:0007163|GO:0007165|GO:0007420|GO:0007601|GO:0008285|GO:0008406|GO:0009653|GO:0009790|GO:0017147|GO:0030154|GO:0030165|GO:0035414|GO:0036342|GO:0042813|GO:0042995|GO:0043433|GO:0043508|GO:0048546|GO:0051898|GO:0060028|GO:0090090|GO:0090179|GO:2000041|GO:2000057	GCGCCTCCAGTGACCAAGATCTGCGCCCAGTGTGAGATGGAGCACA
ASPWP0001684	70.8	60.8	65.4	67.1	69.3	64.7	74.1	73.9	6.76908	6.49433	6.43539	6.41557	6.557	6.52412	6.50571	6.48653	P	P	P	P	A	P	A	P	coding_gene_probe	NM_007322	RefSeq	chr19	-	5916151	5978320	3415	RANBP3	8498	RAN binding protein 3	Hs.531752		GO:0005515|GO:0005634|GO:0005730|GO:0005737|GO:0008536|GO:0015031|GO:0046907|GO:0070412	CCCAGCGCAGGTCTGCCAAGCCAGAAGCCCAAGGAGCAGCAGCGGA
ASPWP0001689	46.8	44.1	68.8	69.7	69.9	68.4	82.8	85.5	6.23579	6.10286	6.46123	6.45622	6.55688	6.54799	6.6186	6.63138	A	A	P	P	P	M	P	P	coding_gene_probe	NM_004093	RefSeq	chr13	-	107142078	107187388	4404	EFNB2	1948	ephrin-B2	Hs.149239	LERK5, Htk-L, HTKL, MGC126226, MGC126227, MGC126228	GO:0001945|GO:0002042|GO:0005515|GO:0005886|GO:0005887|GO:0007155|GO:0007267|GO:0007399|GO:0009653|GO:0009887|GO:0010839|GO:0019048|GO:0030154|GO:0046875|GO:0048013|GO:0050920|GO:2000727	TTCCTCGAACTCCAAATTTCTACCTGGACAAGGACTGGTACTATAC
ASPWP0001695	49.2	46.2	54.9	56.2	55.6	54.5	67.4	62.4	6.33951	6.21696	6.26815	6.26684	6.3067	6.34597	6.43187	6.33914	P	A	P	P	P	P	A	P	coding_gene_probe	NM_004429	RefSeq	chrX	+	68048839	68062006	3344	EFNB1	1947	ephrin-B1	Hs.144700	LERK2, Elk-L	GO:0001755|GO:0005515|GO:0005634|GO:0005737|GO:0005887|GO:0007155|GO:0007267|GO:0007411|GO:0009880|GO:0042102|GO:0045121|GO:0045202|GO:0046875	TCAACCCCAAGTTCCTGAGTGGGAAGGGCTTGGTGATCTATCCGAA
ASPWP0001723	750.4	490.7	781.7	750.5	372.6	370.5	511.2	497.6	9.79732	9.36209	9.39186	9.3883	8.85313	8.87424	8.84999	8.81482	A	M	P	P	P	P	P	P	coding_gene_probe	NM_006221	RefSeq	chr19	+	9945882	9960365	1138	PIN1	5300	peptidylprolyl cis/trans isomerase, NIMA-interacting 1	Hs.465849	dod	GO:0000413|GO:0001934|GO:0003755|GO:0005515|GO:0005634|GO:0005654|GO:0005737|GO:0006457|GO:0007049|GO:0007088|GO:0016607|GO:0019221|GO:0030496|GO:0030512|GO:0031434|GO:0032321|GO:0032465|GO:0032465|GO:0032480|GO:0032794|GO:0042127|GO:0045087|GO:0050815|GO:0050816|GO:0050816|GO:0051443|GO:0060393|GO:0070373|GO:2000146	CTGATCAACGGCTACATCCAGAAGATCAAGTCGGGAGAGGAGGACT
ASPWP0001736	56.8	73.4	96.1	106.6	77.5	72.3	101.5	113.1	6.48471	6.72953	6.79366	6.88537	6.6819	6.65699	6.85856	6.92039	P	A	P	A	P	P	P	P	coding_gene_probe	NM_012193	RefSeq	chr11	-	86656716	86666440	7394	FZD4	8322	frizzled family receptor 4	Hs.591968	CD344	GO:0001570|GO:0004930|GO:0005515|GO:0005737|GO:0005886|GO:0005887|GO:0005911|GO:0007223|GO:0007420|GO:0007605|GO:0009790|GO:0009986|GO:0010812|GO:0016055|GO:0017147|GO:0019955|GO:0030165|GO:0030165|GO:0030182|GO:0030947|GO:0031625|GO:0031987|GO:0034446|GO:0035426|GO:0042701|GO:0042803|GO:0042813|GO:0042995|GO:0043507|GO:0045893|GO:0046982|GO:0051091|GO:0060070|GO:0061299|GO:0061301|GO:0061304|GO:…	CCAGCTGCAGTTCTTCCTTTGTTCTGTTTATGTGCCAATGTGCACA
ASPWP0001741	48.7	44.8	51.7	52.9	81.9	80.6	56.8	55.7	6.31164	6.17963	6.21253	6.21539	6.75915	6.816	6.27527	6.22537	P	A	M	P	P	P	P	M	coding_gene_probe	NM_012333	RefSeq	chr1	-	39328161	39339050	2583	MYCBP	26292	MYC binding protein	Hs.591506	AMY-1	GO:0003713|GO:0005515|GO:0005634|GO:0005737|GO:0005739|GO:0005813|GO:0006351|GO:0006355|GO:0007283	TCACTATGGCCCATTACAAAGCCGCCGACTCGAAGCGTGAGCAGTT
ASPWP0001761	298.4	335.6	458.2	440.8	319.1	286.5	393.6	390.3	8.54783	8.77878	8.66828	8.64755	8.60414	8.48454	8.51107	8.49383	P	M	P	P	M	P	P	P	coding_gene_probe	NM_016941	RefSeq	chr19	+	39989556	39999121	2389	DLL3	10683	delta-like 3 (Drosophila)	Hs.127792	SCDO1	GO:0001501|GO:0001756|GO:0005112|GO:0007219|GO:0007386|GO:0016021|GO:0048339|GO:0050768	CCTCCCCCAGACACGGCCCGCTGGCGTCTTCGAGCTGCAGATCCAC
ASPWP0001778	54.8	63.3	56.4	65	56.3	53.9	47.8	50.8	6.3858	6.48739	6.27531	6.36539	6.26722	6.27242	6.07728	6.11177	A	M	M	P	M	M	P	P	coding_gene_probe	NM_025237	RefSeq	chr17	-	41831098	41836156	2322	SOST	50964	sclerostin	Hs.349204	VBCH	GO:0001503|GO:0005515|GO:0005578|GO:0005615|GO:0005794|GO:0008134|GO:0008201|GO:0009612|GO:0016055|GO:0030279|GO:0030514|GO:0031012|GO:0031333|GO:0045893|GO:0071374|GO:0090090|GO:2000054	GAGACCAAAGACGTGTCCGAGTACAGCTGCCGCGAGCTGCACTTCA
ASPWP0001906	999.3	937.1	1615.5	1537	1133.2	1120.1	1730.1	1710.8	10.1577	10.2923	10.3997	10.4005	10.4189	10.4409	10.5974	10.6011	P	P	M	M	P	P	M	P	coding_gene_probe	NM_002335	RefSeq	chr11	+	68080107	68216743	5161	LRP5	4041	low density lipoprotein receptor-related protein 5	Hs.6347	LR3, BMND1, HBM, OPS, OPTA1, VBCH2	GO:0001702|GO:0002053|GO:0002076|GO:0005515|GO:0005783|GO:0005886|GO:0006007|GO:0006897|GO:0008217|GO:0008284|GO:0009952|GO:0015026|GO:0016021|GO:0016055|GO:0017147|GO:0019534|GO:0030326|GO:0042632|GO:0042813|GO:0043235|GO:0044332|GO:0045600|GO:0045668|GO:0045840|GO:0045893|GO:0045944|GO:0046849|GO:0048539|GO:0048596|GO:0060042|GO:0060059|GO:0060070|GO:0060070|GO:0060349|GO:0060444|GO:0060612|GO:…	CTGGCTTCTCTGTGCCCCTGTAAATAGTTTTAAATATGAACAAAGA
ASPWP0001909	190.4	146.2	204.4	201.9	170.4	170.3	340.2	339.3	7.9434	7.64874	7.66451	7.65549	7.6383	7.69743	8.32195	8.3129	P	P	P	P	P	P	A	P	coding_gene_probe	NM_053056	RefSeq	chr11	+	69455872	69469242	4304	CCND1	595	cyclin D1	Hs.523852	U21B31	GO:0000082|GO:0000082|GO:0000278|GO:0000307|GO:0000320|GO:0001889|GO:0001934|GO:0004672|GO:0005515|GO:0005622|GO:0005634|GO:0005654|GO:0005829|GO:0005923|GO:0006974|GO:0007595|GO:0010039|GO:0010165|GO:0010243|GO:0016020|GO:0016538|GO:0019899|GO:0019901|GO:0030178|GO:0030857|GO:0030968|GO:0031100|GO:0031571|GO:0032026|GO:0032403|GO:0033197|GO:0033327|GO:0033598|GO:0033601|GO:0042493|GO:0043627|GO:…	TCAAATGTGTGCAGAAGGAGGTCCTGCCGTCCATGCGGAAGATCGT
ASPWP0001970	69.8	102.2	143.6	143	98.5	89.2	146.5	155.7	6.73063	7.14784	7.23967	7.23706	6.98197	6.92079	7.28007	7.30123	P	P	P	P	P	P	P	P	coding_gene_probe	NM_001037954	RefSeq	chr11	+	111807926	111893307	5899	DIXDC1	85458	DIX domain containing 1	Hs.655626	KIAA1735	GO:0003779|GO:0004871|GO:0005515|GO:0005829|GO:0005925|GO:0005938|GO:0021695|GO:0030900|GO:0031435|GO:0043010|GO:0043015|GO:0043025|GO:0043679|GO:0046328|GO:0050772|GO:0060071|GO:0090263	ACAGGTCAGTCCTCTTTCTGTGCCTGGCATATCTGGTACTTAAAAT
ASPWP0001975	518.6	400.3	470.6	461.7	283.8	262.1	394.6	406.1	9.2927	9.04136	8.70342	8.70671	8.42115	8.33304	8.50052	8.52869	P	M	P	M	P	M	M	P	coding_gene_probe	NM_024911	RefSeq	chr1	-	68591040	68698284	2810	WLS	79971	wntless Wnt ligand secretion mediator	Hs.647659	FLJ23091, MRP, wls, EVI, mig-14	GO:0000139|GO:0001707|GO:0004871|GO:0005515|GO:0005886|GO:0009948|GO:0016021|GO:0016055|GO:0017147|GO:0030659|GO:0031901|GO:0043123|GO:0090263	TCCATGGACGTTTCCCTGGCTTACCGTGATGACGCGTTTGCTGAGT
ASPWP0002062	913.1	921.1	4907.9	4724.7	5459.7	5183.2	10601.6	10303.3	10.0625	10.2743	12.0232	12.0248	12.7513	12.7482	13.2056	13.147	P	P	P	P	A	P	P	P	coding_gene_probe	NM_033360	RefSeq	chr12	-	25358179	25403854	5436	KRAS	3845	Kirsten rat sarcoma viral oncogene homolog	Hs.505033	KRAS1	GO:0000165|GO:0000186|GO:0001934|GO:0003924|GO:0005515|GO:0005525|GO:0005739|GO:0005886|GO:0007173|GO:0007264|GO:0007265|GO:0007411|GO:0007596|GO:0008284|GO:0008286|GO:0008542|GO:0008543|GO:0010628|GO:0019002|GO:0019003|GO:0019221|GO:0030036|GO:0030275|GO:0032228|GO:0035022|GO:0035176|GO:0038095|GO:0043406|GO:0043524|GO:0045087|GO:0045121|GO:0048011|GO:0048169|GO:0050900|GO:0051000|GO:0051092|GO:…	CAGGCACTGAAGGCGGCGGCGGGGCCAGAGGCTCAGCGGCTCCCAG
ASPWP0002090	42.2	47.3	56.9	57.8	54.5	55	175.8	171	6.12748	6.23056	6.29868	6.2858	6.27314	6.31969	7.47722	7.42142	A	P	P	P	P	P	P	A	coding_gene_probe	NM_001256293	RefSeq	chr12	-	53290970	53343650	1901	KRT8	3856	keratin 8	Hs.533782	CARD2, K8, CK8, CYK8, K2C8, KO	GO:0005198|GO:0005515|GO:0005654|GO:0005737|GO:0005882|GO:0005882|GO:0006915|GO:0007010|GO:0016010|GO:0016363|GO:0019048|GO:0030018|GO:0032403|GO:0033209|GO:0042383|GO:0043034|GO:0045095|GO:0045214|GO:0051599|GO:0051707|GO:0060706|GO:0097110	CAATAAGCGTACAGAGATGGAGAACGAATTTGTCCTCATCAAGAAG
ASPWP0002096	111.8	126.1	115.7	106.7	103.8	106	113.3	126.1	7.31321	7.40776	6.98136	6.87885	7.02817	7.11534	6.95278	7.0517	M	M	M	M	M	M	M	M	coding_gene_probe	NM_000966	RefSeq	chr12	-	53604349	53626040	2992	RARG	5916	retinoic acid receptor, gamma	Hs.1497	RARC, NR1B3	GO:0000122|GO:0003430|GO:0003677|GO:0003700|GO:0003707|GO:0003708|GO:0005515|GO:0005634|GO:0005634|GO:0005654|GO:0005667|GO:0006367|GO:0008270|GO:0008284|GO:0008285|GO:0008361|GO:0009952|GO:0010467|GO:0016021|GO:0031641|GO:0032331|GO:0032526|GO:0035116|GO:0035264|GO:0043065|GO:0043068|GO:0043565|GO:0045944|GO:0046965|GO:0048048|GO:0048384|GO:0060070|GO:0060534|GO:0060740|GO:0061037|GO:0070384|GO:…	TGGGAGAAAATGTGTCGGATATTTTGGGGCGGTCACGTGGGCGGGC
ASPWP0002191	75.7	78.1	80.3	81.3	72.5	68.1	81.9	79.6	6.82501	6.8087	6.62635	6.61458	6.62891	6.60812	6.61531	6.56348	P	P	P	P	P	P	P	P	coding_gene_probe	NM_001080855	RefSeq	chr12	-	120648241	120703574	3793	PXN	5829	paxillin	Hs.446336		GO:0000187|GO:0005178|GO:0005515|GO:0005875|GO:0005886|GO:0005886|GO:0005925|GO:0005938|GO:0006928|GO:0006936|GO:0007010|GO:0007155|GO:0007165|GO:0007172|GO:0007173|GO:0007229|GO:0008013|GO:0008270|GO:0017166|GO:0018108|GO:0019901|GO:0030027|GO:0030032|GO:0034329|GO:0034614|GO:0048041|GO:0048754|GO:0051435|GO:0060396	TCATACCCAACTGGAAACCACACATACCAGGAGATTGCCGTGCCAC
ASPWP0002205	1595.7	2548.7	3987.5	3925	3457.2	2784	3823.6	4317.5	10.67	11.6379	11.7076	11.6823	11.9145	11.6549	11.7516	11.9321	P	A	P	P	P	P	A	P	coding_gene_probe	NM_004994	RefSeq	chr20	+	44637546	44645200	2387	MMP9	4318	matrix metallopeptidase 9 (gelatinase B, 92kDa gelatinase, 92kDa type IV collagenase)	Hs.297413		GO:0001501|GO:0004222|GO:0005515|GO:0005518|GO:0005576|GO:0005578|GO:0005615|GO:0006508|GO:0007566|GO:0008270|GO:0022617|GO:0030198|GO:0030225|GO:0030574|GO:0042802|GO:0043065|GO:0051549	TTCCCCGGGGTGCCTTTGGACACGCACGACGTCTTCCAGTACCGAG
ASPWP0002227	230.5	158	201.9	207.2	145.1	140.9	231.8	232.6	8.19993	7.74812	7.65101	7.69458	7.44834	7.46087	7.85309	7.8561	P	P	P	P	P	P	P	P	coding_gene_probe	NM_001759	RefSeq	chr12	+	4382901	4414522	6531	CCND2	894	cyclin D2	Hs.376071		GO:0000307|GO:0000785|GO:0001934|GO:0005515|GO:0005634|GO:0005730|GO:0005730|GO:0005829|GO:0007049|GO:0019901|GO:0031965|GO:0045737|GO:0051301	TCTGATCCGCAAGCATGCTCAGACCTTCATTGCTCTGTGTGCCACC
ASPWP0002236	89	105.3	98.4	90	96.8	91.9	109.4	119.7	7.01987	7.17337	6.82133	6.7076	6.96009	6.95025	6.90336	6.97419	P	P	P	P	P	A	P	M	coding_gene_probe	NM_003253	RefSeq	chr21	-	32490735	32931290	7218	TIAM1	7074	T-cell lymphoma invasion and metastasis 1	Hs.517228		GO:0005057|GO:0005089|GO:0005543|GO:0005829|GO:0005886|GO:0005911|GO:0007264|GO:0035023|GO:0043065|GO:0046875|GO:0048011|GO:0048013|GO:0050772|GO:0051056|GO:0097190	TGTCCCTTTTGGAGGCAAAAGATTGTGTGCACTGAAGGGGGCCAGG
ASPWP0002251	194.6	176.3	208.9	206.6	176.4	171	219.8	221.6	7.96965	7.88144	7.68829	7.68388	7.69997	7.70223	7.77536	7.78077	A	M	P	P	A	M	P	A	coding_gene_probe	NM_001423	RefSeq	chr12	+	13349601	13369708	2804	EMP1	2012	epithelial membrane protein 1	Hs.719042	TMP, CL-20	GO:0005886|GO:0007275|GO:0008283|GO:0008544|GO:0016020|GO:0016021|GO:0016049	GCCAGCACCTGCCACTCAGAGCGCCTCTGTCGCTGGGACCCTTCAG
ASPWP0002280	48.4	59	77.9	82	65.4	63.2	74	80.7	6.31412	6.46725	6.55869	6.61421	6.49997	6.48191	6.50508	6.56789	A	P	P	P	P	P	P	A	coding_gene_probe	NM_005430	RefSeq	chr12	+	49372235	49376396	2284	WNT1	7471	wingless-type MMTV integration site family, member 1	Hs.248164		GO:0000578|GO:0001658|GO:0001934|GO:0005109|GO:0005109|GO:0005125|GO:0005576|GO:0005578|GO:0005615|GO:0005737|GO:0005788|GO:0005796|GO:0005886|GO:0007267|GO:0007520|GO:0008284|GO:0008284|GO:0009611|GO:0009986|GO:0010592|GO:0010812|GO:0016055|GO:0019904|GO:0021527|GO:0021536|GO:0021551|GO:0021588|GO:0021797|GO:0022004|GO:0022408|GO:0030182|GO:0030512|GO:0030514|GO:0030579|GO:0030901|GO:0031100|GO:…	CCACCAGTGTAGCATCTTCCTCTGCAGAATAAAATCTCTATTTTTA
ASPWP0002297	711.5	417.2	462.4	446	571.7	577.5	970.6	949	9.71085	9.09823	8.6903	8.67321	9.43092	9.4999	9.7256	9.70936	P	P	P	P	P	P	P	P	coding_gene_probe	NM_000224	RefSeq	chr12	+	53342842	53346685	1485	KRT18	3875	keratin 18	Hs.406013		GO:0005198|GO:0005515|GO:0005730|GO:0005737|GO:0005815|GO:0005882|GO:0006915|GO:0007049|GO:0009653|GO:0019048|GO:0033209|GO:0034451|GO:0043000|GO:0043066|GO:0045095|GO:0048471|GO:0097110	AGTTCTGAGGCATTAAGCCAGCAGAAGCAGGGTACCCTTTGGGGAG
ASPWP0002324	78.7	66.8	71.3	70.8	59.2	59.2	72.4	69.5	6.87314	6.5888	6.5066	6.47336	6.35171	6.40882	6.48769	6.41147	P	P	P	P	P	P	P	P	coding_gene_probe	NM_005269	RefSeq	chr12	+	57853933	57866047	3618	GLI1	2735	GLI family zinc finger 1	Hs.632702		GO:0001649|GO:0003677|GO:0003682|GO:0003705|GO:0005515|GO:0005634|GO:0005737|GO:0005829|GO:0007224|GO:0007224|GO:0007283|GO:0007418|GO:0008017|GO:0008284|GO:0008589|GO:0009913|GO:0009953|GO:0009954|GO:0021696|GO:0021938|GO:0021983|GO:0030324|GO:0044212|GO:0045740|GO:0045880|GO:0045893|GO:0045944|GO:0046872|GO:0048546|GO:0060032|GO:0072372|GO:0090090	ACATCTCCAGGAGGCTCCTACGGTCATCTCTCCATTGGCACCATGA
ASPWP0002417	56.7	103.8	103.7	114.3	111.1	96.9	102.2	106.9	6.45639	7.15979	6.86563	6.9693	7.10946	6.98863	6.83645	6.84187	M	P	P	P	A	A	P	M	coding_gene_probe	NM_000545	RefSeq	chr12	+	121416548	121440314	3241	HNF1A	6927	HNF1 homeobox A	Hs.654455	HNF1, LFB1	GO:0000122|GO:0001077|GO:0001750|GO:0001824|GO:0001889|GO:0001890|GO:0003677|GO:0003690|GO:0003700|GO:0005515|GO:0005634|GO:0005667|GO:0005737|GO:0006338|GO:0006357|GO:0006633|GO:0006699|GO:0006783|GO:0006979|GO:0008104|GO:0008134|GO:0008203|GO:0009749|GO:0015721|GO:0015908|GO:0030073|GO:0030073|GO:0030111|GO:0030326|GO:0031018|GO:0035565|GO:0035623|GO:0042593|GO:0042803|GO:0042803|GO:0043234|GO:…	TCATCATGGCCTCACTTCCTGGGGTCATGACCATCGGGCCTGGTGA
ASPWP0002433	1069.1	649.8	1345.5	1315.8	1941.4	1979.1	1652.4	1602.7	10.2314	9.77728	10.1039	10.1393	11.1178	11.1736	10.5317	10.5078	A	M	P	M	P	M	M	M	coding_gene_probe	NM_007197	RefSeq	chr12	+	130647003	130650285	3288	FZD10	11211	frizzled family receptor 10	Hs.733275	CD350	GO:0001944|GO:0004930|GO:0005515|GO:0005737|GO:0005886|GO:0005887|GO:0007420|GO:0008406|GO:0009790|GO:0009986|GO:0017147|GO:0030165|GO:0030182|GO:0032855|GO:0032956|GO:0034259|GO:0038031|GO:0042813|GO:0042995|GO:0043507|GO:0060070|GO:0071300	GCCAGGAAAGAGTGGTTTCTGCGTGTGTATATTTGTAATATATGAT
ASPWP0002441	319.5	230.5	1297	1299.2	8113.6	8050.2	2532.3	2523.4	8.64436	8.25238	10.0422	10.1196	13.1387	13.1445	11.156	11.144	M	P	P	P	M	M	M	M	coding_gene_probe	NM_001110219	RefSeq	chr13	-	20796100	20806534	2178	GJB6	10804	gap junction protein, beta 6, 30kDa	Hs.511757	EDH, HED, CX30	GO:0005886|GO:0005922|GO:0007154|GO:0007605|GO:0016021|GO:0042471|GO:0043231	GATTTCAGATAGTGGTCAAAATGCAATCACAGGTTTCCCAAGCTAA
ASPWP0002460	186.4	167.7	137.1	127	219.3	176.3	104.6	103.6	7.89646	7.82541	7.18482	7.08798	8.03901	7.75137	6.87027	6.83303	A	M	P	M	P	P	M	A	coding_gene_probe	NM_001127217	RefSeq	chr13	-	37418967	37494409	5592	SMAD9	4093	SMAD family member 9	Hs.123119		GO:0001657|GO:0001666|GO:0001880|GO:0003677|GO:0003700|GO:0005515|GO:0005622|GO:0005634|GO:0005654|GO:0005667|GO:0005829|GO:0006351|GO:0006468|GO:0007179|GO:0030509|GO:0030618|GO:0030901|GO:0030902|GO:0045597|GO:0045893|GO:0046872|GO:0051216|GO:0060348|GO:0071407	CAGTGGACTCTCTAGTGAAGAAGTTAAAGAAGAAGAAGGGAGCCAT
ASPWP0002464	78341.3	49788.1	41103.8	41115.8	1051.5	1089.6	53936.8	55121.1	16.0422	16.2268	15.1222	15.1506	10.3282	10.4007	15.4206	15.4192	A	M	M	M	P	P	M	M	coding_gene_probe	NM_006475	RefSeq	chr13	-	38136718	38172981	3390	POSTN	10631	periostin, osteoblast specific factor	Hs.136348	OSF-2, PN, periostin	GO:0001501|GO:0005578|GO:0005794|GO:0007155|GO:0008201|GO:0008593|GO:0009888|GO:0030198|GO:0031012	GGAGGTGGAGAAACAGAAGAAACTCTGAAGAAATTGTTACAAGAAG
ASPWP0002467	80.2	67	79.2	78.9	53.6	54.3	73.6	70.5	6.89125	6.6309	6.61233	6.58578	6.23274	6.27965	6.49799	6.41852	P	P	P	A	P	P	P	P	coding_gene_probe	NM_002015	RefSeq	chr13	-	41129800	41240734	5738	FOXO1	2308	forkhead box O1	Hs.370666	FKH1	GO:0001078|GO:0001568|GO:0001659|GO:0001678|GO:0003682|GO:0005515|GO:0005634|GO:0005654|GO:0005737|GO:0005739|GO:0005829|GO:0005829|GO:0006473|GO:0006915|GO:0006974|GO:0007173|GO:0007389|GO:0008286|GO:0008301|GO:0008543|GO:0009267|GO:0009790|GO:0009888|GO:0031018|GO:0032873|GO:0034599|GO:0035947|GO:0038095|GO:0042127|GO:0043066|GO:0043565|GO:0045087|GO:0045444|GO:0045599|GO:0045722|GO:0045892|GO:…	CAGAATGAAGGAACTGGAAAAAGTTCTTGGTGGATGCTCAATCCAG
ASPWP0002517	43.2	39.6	44.5	49.1	55.3	54.5	50.2	50.4	6.16944	6.00134	6.10517	6.14933	6.3007	6.34061	6.1522	6.14249	A	A	P	A	P	P	P	P	coding_gene_probe	NM_002010	RefSeq	chr13	+	22245214	22278640	4545	FGF9	2254	fibroblast growth factor 9	Hs.111		GO:0001525|GO:0001649|GO:0002053|GO:0002062|GO:0005104|GO:0005576|GO:0005604|GO:0005615|GO:0005737|GO:0006606|GO:0007165|GO:0007173|GO:0007267|GO:0008083|GO:0008201|GO:0008284|GO:0008286|GO:0008543|GO:0008543|GO:0008584|GO:0010628|GO:0030178|GO:0030238|GO:0030326|GO:0030949|GO:0038095|GO:0042472|GO:0043410|GO:0045087|GO:0045880|GO:0048011|GO:0048015|GO:0048505|GO:0048566|GO:0048706|GO:0050679|GO:…	TCATCAAACCTATATAAGCACGTGGACACTGGAAGGCGATACTATG
ASPWP0002518	80.3	64.2	86.7	87.3	68.4	67.4	81	82.3	6.89147	6.5516	6.69246	6.68156	6.56367	6.59598	6.60052	6.59416	P	M	P	P	P	P	P	P	coding_gene_probe	NM_001260	RefSeq	chr13	+	26828755	26978569	1772	CDK8	1024	cyclin-dependent kinase 8	Hs.382306	K35	GO:0004672|GO:0004693|GO:0005515|GO:0005524|GO:0005634|GO:0005654|GO:0006351|GO:0006367|GO:0007179|GO:0007219|GO:0008353|GO:0010467|GO:0016592|GO:0045944	TTACCATGGACCCAATAAAGCGAATTACCTCAGAACAGGCTATGCA
ASPWP0002558	289.1	222.4	763.8	733.3	1497.5	1479.2	930.4	899.1	8.46479	8.22156	9.3618	9.35138	10.8019	10.8001	9.66532	9.63246	A	P	P	P	P	P	P	P	coding_gene_probe	NM_001730	RefSeq	chr13	+	73633141	73651676	3350	KLF5	688	Kruppel-like factor 5 (intestinal)	Hs.508234	IKLF, CKLF	GO:0001525|GO:0003677|GO:0003700|GO:0005515|GO:0005634|GO:0005730|GO:0005794|GO:0006366|GO:0030033|GO:0035914|GO:0043231|GO:0045893|GO:0046872	AAATCAGACAGCAGCAATGGACACTCTTAATGTTTCTATGTCAGCT
ASPWP0002591	56.1	59.6	79.2	72.3	67.6	63.2	74.6	75.6	6.46862	6.44811	6.59241	6.46988	6.49774	6.4639	6.47266	6.49637	P	A	P	P	P	A	M	P	coding_gene_probe	NM_005266	RefSeq	chr1	-	147228331	147245484	3177	GJA5	2702	gap junction protein, alpha 5, 40kDa	Hs.447968	CX40	GO:0001501|GO:0001525|GO:0003071|GO:0003151|GO:0003161|GO:0003174|GO:0003193|GO:0003281|GO:0003283|GO:0003284|GO:0003294|GO:0005887|GO:0005921|GO:0005922|GO:0014704|GO:0014704|GO:0016264|GO:0016264|GO:0030326|GO:0035050|GO:0035922|GO:0042312|GO:0048844|GO:0055077|GO:0055117|GO:0060307|GO:0060371|GO:0060373|GO:0060412|GO:0060413|GO:0086005|GO:0086014|GO:0086015|GO:0086053|GO:0086064|GO:0086069|GO:…	GAAAATTCTTCAATCCCTTCAGCAATAATATGGCCTCCCAACAAAA
ASPWP0002616	150.4	116.2	108.7	108.2	111.6	112.9	103.7	105.9	7.68217	7.31562	6.91605	6.89464	7.13046	7.1731	6.8541	6.84968	P	P	M	P	P	M	P	M	coding_gene_probe	NM_001202	RefSeq	chr14	-	54416454	54423554	1957	BMP4	652	bone morphogenetic protein 4	Hs.68879		GO:0000122|GO:0000186|GO:0001649|GO:0001657|GO:0001658|GO:0001822|GO:0001823|GO:0001843|GO:0001934|GO:0001938|GO:0001958|GO:0002043|GO:0002062|GO:0002244|GO:0002320|GO:0003014|GO:0003130|GO:0003139|GO:0003197|GO:0003279|GO:0003323|GO:0003337|GO:0005125|GO:0005515|GO:0005576|GO:0005576|GO:0005578|GO:0005615|GO:0007182|GO:0007224|GO:0007281|GO:0007500|GO:0008083|GO:0008201|GO:0008285|GO:0009791|GO:…	AGGAGGAAGAGCAGATCCACAGCACTGGTCTTGAGTATCCTGAGCG
ASPWP0002623	4121.7	2596.7	1929.8	1763.1	72	69.7	780.6	776.4	12.144	11.6871	10.6623	10.6038	6.61821	6.59622	9.43246	9.4325	P	P	P	P	P	P	P	A	coding_gene_probe	NM_005982	RefSeq	chr14	-	61111416	61116155	2687	SIX1	6495	SIX homeobox 1	Hs.633506		GO:0000122|GO:0001657|GO:0001658|GO:0001759|GO:0001822|GO:0003151|GO:0003677|GO:0003682|GO:0003700|GO:0003700|GO:0005515|GO:0005634|GO:0005667|GO:0005730|GO:0005737|GO:0006351|GO:0006355|GO:0006915|GO:0007389|GO:0007519|GO:0007605|GO:0008582|GO:0021610|GO:0030855|GO:0030878|GO:0032880|GO:0034504|GO:0035909|GO:0042472|GO:0042474|GO:0043524|GO:0043565|GO:0044212|GO:0045664|GO:0045893|GO:0045944|GO:…	AGCTTGTTTCTGGAGTTGTTTGCGCATAAAGGAATGGTGGACTTTC
ASPWP0002650	516.7	364.8	615.5	595.7	637.6	638.9	812.8	825	9.19382	8.90064	9.03866	9.04769	9.59304	9.63106	9.48053	9.51313	A	P	P	P	P	P	P	P	coding_gene_probe	NM_012245	RefSeq	chr14	-	78183943	78227497	2146	SNW1	22938	SNW domain containing 1	Hs.445498	NCoA-62, SKIP, Prp45, PRPF45, Bx42	GO:0000122|GO:0000398|GO:0000398|GO:0000785|GO:0003713|GO:0003714|GO:0005112|GO:0005515|GO:0005634|GO:0005654|GO:0005681|GO:0005730|GO:0006357|GO:0006367|GO:0007219|GO:0008024|GO:0010467|GO:0016363|GO:0019048|GO:0030511|GO:0035257|GO:0042771|GO:0042809|GO:0042974|GO:0043923|GO:0043923|GO:0045892|GO:0045944|GO:0046332|GO:0048026|GO:0048384|GO:0048385|GO:0050769|GO:0051571|GO:0070562|GO:0070564|GO:…	AGAGTGGAAGATTCCTCCTTGTATTTCTAACTGGAAAAATGCAAAG
ASPWP0002682	466.7	305.7	404.2	391.5	170.4	166.1	312.1	312.7	9.15961	8.66397	8.50212	8.50051	7.65571	7.66898	8.2173	8.21063	A	P	P	P	P	P	P	P	coding_gene_probe	NM_005163	RefSeq	chr14	-	105235686	105259938	3008	AKT1	207	v-akt murine thymoma viral oncogene homolog 1	Hs.525622	RAC, PKB, PRKBA, AKT	GO:0000060|GO:0001649|GO:0001893|GO:0001934|GO:0004672|GO:0004674|GO:0004674|GO:0005080|GO:0005515|GO:0005524|GO:0005524|GO:0005547|GO:0005634|GO:0005634|GO:0005654|GO:0005737|GO:0005737|GO:0005737|GO:0005819|GO:0005829|GO:0005829|GO:0005886|GO:0005886|GO:0005978|GO:0005979|GO:0006006|GO:0006412|GO:0006417|GO:0006464|GO:0006468|GO:0006469|GO:0006469|GO:0006809|GO:0006915|GO:0006924|GO:0006954|GO:…	TGAGGAGTTCACGGCCCAGATGATCACCATCACACCACCTGACCAA
ASPWP0002722	59.3	52.4	59.3	61.6	36	37.4	58.5	59.6	6.51467	6.30909	6.32637	6.32148	5.80027	5.83501	6.27065	6.24206	P	M	P	P	A	A	P	M	coding_gene_probe	NM_016651	RefSeq	chr14	+	59104756	59115038	3877	DACT1	51339	dishevelled-binding antagonist of beta-catenin 1	Hs.48950	DAPPER1, THYEX3, HDPR1, DAPPER, FRODO	GO:0000122|GO:0001702|GO:0005080|GO:0005515|GO:0005634|GO:0005737|GO:0008013|GO:0016055|GO:0030054|GO:0030177|GO:0030178|GO:0030178|GO:0030178|GO:0030877|GO:0030877|GO:0031647|GO:0035412|GO:0035413|GO:0045202|GO:0045600|GO:0045732|GO:0046329|GO:0048619|GO:0048813|GO:0050808|GO:0051018|GO:0070097|GO:0090090|GO:1900107|GO:2000095|GO:2000134	TAAGTGACCTGAGACTGGATGTAGAAAAGACATCTGAAGAGCACCT
ASPWP0002725	51.5	51	54.1	57.8	52.1	51.6	65.3	65.2	6.35563	6.31442	6.24575	6.24298	6.22086	6.21546	6.37236	6.34064	M	M	P	M	P	A	P	M	coding_gene_probe	NM_021003	RefSeq	chr14	+	60715965	60765805	8210	PPM1A	5494	protein phosphatase, Mg2+/Mn2+ dependent, 1A	Hs.130036	MGC9201, PP2Calpha, PP2CA	GO:0000122|GO:0000287|GO:0004722|GO:0004722|GO:0004871|GO:0005515|GO:0005634|GO:0005654|GO:0005829|GO:0005829|GO:0005891|GO:0006351|GO:0006367|GO:0006470|GO:0006499|GO:0007050|GO:0007179|GO:0008022|GO:0008286|GO:0010467|GO:0010991|GO:0016020|GO:0016055|GO:0016311|GO:0030145|GO:0030177|GO:0030512|GO:0033192|GO:0035970|GO:0042347|GO:0043005|GO:0043123|GO:0043124|GO:0045893|GO:0070412	ATTTTTAGACAAGCCAAAGATGGAAAAGCATAATGCCCAGGGGCAG
ASPWP0002728	114.2	80.9	118.6	116.3	88.8	87.3	121.2	119.6	7.3606	6.85672	7.01945	6.99659	6.85061	6.87594	7.02279	6.98721	P	P	P	P	M	M	P	M	coding_gene_probe	NM_006255	RefSeq	chr14	+	61788514	62017698	3522	PRKCH	5583	protein kinase C, eta	Hs.333907	PKC-L, PKCL	GO:0004697|GO:0005524|GO:0005737|GO:0005829|GO:0005829|GO:0005886|GO:0006468|GO:0007165|GO:0007596|GO:0010744|GO:0019899|GO:0030168|GO:0034351|GO:0035556|GO:0045618|GO:0046872|GO:0050861|GO:0051092|GO:0060252|GO:2000810	TATGCGAAGGCGAGTCCACCAGATCAATGGACACAAGTTCATGGCC
ASPWP0002742	121.3	92.4	123.6	123.7	87.9	86.7	129.5	130.4	7.39316	7.03064	7.07433	7.07059	6.86496	6.8957	7.12488	7.11783	A	P	P	P	P	P	P	P	coding_gene_probe	NM_000021	RefSeq	chr14	+	73603142	73690399	6107	PSEN1	5663	presenilin 1	Hs.3260	FAD, S182, PS1	GO:0000045|GO:0000122|GO:0000139|GO:0000186|GO:0000776|GO:0001568|GO:0001708|GO:0001756|GO:0001764|GO:0001921|GO:0001947|GO:0002244|GO:0002286|GO:0002573|GO:0004175|GO:0004190|GO:0005262|GO:0005515|GO:0005640|GO:0005739|GO:0005743|GO:0005765|GO:0005783|GO:0005789|GO:0005790|GO:0005791|GO:0005794|GO:0005813|GO:0005887|GO:0005938|GO:0006486|GO:0006509|GO:0006816|GO:0006839|GO:0006974|GO:0006979|GO:…	CTTCCAGAATGCACAGATGTCTGAGGACAACCACCTGAGCAATACT
ASPWP0002786	1239.8	992.5	1309.3	1284.7	1321.4	1364.5	2483.5	2492.7	10.309	10.3656	10.0613	10.1079	10.6281	10.7059	11.122	11.1338	M	M	P	P	P	P	M	P	coding_gene_probe	NM_003257	RefSeq	chr15	-	29992356	30114706	7165	TJP1	7082	tight junction protein 1	Hs.743990	ZO-1, MGC133289, DKFZp686M05161	GO:0001825|GO:0005515|GO:0005516|GO:0005634|GO:0005737|GO:0005829|GO:0005886|GO:0005886|GO:0005913|GO:0005921|GO:0005923|GO:0006915|GO:0006921|GO:0007043|GO:0008022|GO:0014704|GO:0016323|GO:0016324|GO:0016327|GO:0019904|GO:0030054|GO:0032496|GO:0035329|GO:0042493|GO:0043116|GO:0043296|GO:0045177|GO:0045471|GO:0046581|GO:0071000|GO:0071333|GO:1901350	ATGGAGGAAACAGCTATATGGGAACAACATACAGTGACGCTTCACA
ASPWP0002788	1624	1832.9	3494.6	3155.1	3162	2492.8	3168.3	3582.4	10.7474	11.052	11.4783	11.2731	11.7005	11.4711	11.4074	11.6359	M	M	M	M	M	M	M	M	coding_gene_probe	NM_183001	RefSeq	chr1	-	154934773	154943223	3493	SHC1	6464	SHC (Src homology 2 domain containing) transforming protein 1	Hs.433795	p66	GO:0000165|GO:0000187|GO:0001525|GO:0004713|GO:0005068|GO:0005154|GO:0005158|GO:0005159|GO:0005168|GO:0005515|GO:0005543|GO:0005759|GO:0005829|GO:0005886|GO:0005886|GO:0006987|GO:0007173|GO:0007176|GO:0007265|GO:0007507|GO:0007596|GO:0008284|GO:0008286|GO:0008286|GO:0008543|GO:0016337|GO:0018108|GO:0030168|GO:0030968|GO:0031532|GO:0038095|GO:0040008|GO:0044267|GO:0045087|GO:0045740|GO:0046875|GO:…	GAAATTTGCTGGAATGCCAATCACTCTCACCGTCTCCACCAGCAGC
ASPWP0002815	77.9	64.3	91.3	93.7	97.2	90.5	89.7	91.5	6.85046	6.54128	6.7354	6.72654	6.96499	6.95088	6.70379	6.72071	P	P	P	P	P	P	M	P	coding_gene_probe	NM_001024630	RefSeq	chr6	+	45296053	45518819	5553	RUNX2	860	runt-related transcription factor 2	Hs.535845	AML3, PEBP2A1, PEBP2aA1	GO:0000790|GO:0001503|GO:0001649|GO:0001649|GO:0001958|GO:0002051|GO:0002063|GO:0002076|GO:0003682|GO:0003700|GO:0005515|GO:0005524|GO:0005634|GO:0005667|GO:0005730|GO:0005737|GO:0006367|GO:0008284|GO:0010467|GO:0019904|GO:0030217|GO:0030509|GO:0032332|GO:0035115|GO:0040036|GO:0042475|GO:0042487|GO:0043425|GO:0044212|GO:0045669|GO:0045879|GO:0045892|GO:0045893|GO:0048469|GO:0048701|GO:0048863|GO:…	ATTCAGAGCCCAGTACCTTGGACTCCCAGTCTTCGACCACCTTGTT
ASPWP0002828	132.6	150.3	193.5	207	169.4	163.7	223.5	237.6	7.54784	7.6795	7.60077	7.68716	7.64899	7.64588	7.80575	7.86574	M	P	P	P	P	P	A	P	coding_gene_probe	NM_001110	RefSeq	chr15	-	58888509	59042177	3927	ADAM10	102	ADAM metallopeptidase domain 10	Hs.578508	kuz, MADM, HsT18717, CD156c	GO:0001701|GO:0004175|GO:0004222|GO:0004222|GO:0005102|GO:0005178|GO:0005515|GO:0005634|GO:0005737|GO:0005794|GO:0005798|GO:0005886|GO:0006468|GO:0006509|GO:0006509|GO:0007162|GO:0007162|GO:0007173|GO:0007219|GO:0007219|GO:0007220|GO:0007229|GO:0007267|GO:0008237|GO:0008237|GO:0008237|GO:0008270|GO:0008284|GO:0009986|GO:0010820|GO:0012505|GO:0014069|GO:0016021|GO:0017124|GO:0019901|GO:0022617|GO:…	AGATGGTGTTGCTGAGAGTGTTAATTCTGCTCCTCTCCTGGGCGGC
ASPWP0002854	53.3	52.1	60.2	62.6	71.6	68.3	79.5	81.3	6.40453	6.31429	6.35352	6.34181	6.60422	6.56816	6.5642	6.55213	P	P	P	P	P	P	P	P	coding_gene_probe	NM_005078	RefSeq	chr15	-	70340542	70390256	5354	TLE3	7090	transducin-like enhancer of split 3 (E(sp1) homolog, Drosophila)	Hs.287362	ESG, ESG3, KIAA1547, HsT18976, GRG3	GO:0005515|GO:0005634|GO:0005654|GO:0006351|GO:0006355|GO:0007165|GO:0007219|GO:0009887|GO:0016055	GCGCGCCAAGCAGGTCACCATGACGGAGCTGAACGCCATCATCGGG
ASPWP0002860	42.9	49.5	68.2	71.6	183.6	174.8	107.5	105.1	6.15503	6.26176	6.47935	6.48924	7.75465	7.74697	6.90564	6.85321	A	A	P	P	A	A	P	P	coding_gene_probe	NM_001142617	RefSeq	chr15	-	74471807	74501371	2866	STRA6	64220	stimulated by retinoic acid 6	Hs.24553	FLJ12541	GO:0001523|GO:0001568|GO:0001822|GO:0003184|GO:0003281|GO:0004872|GO:0005886|GO:0007507|GO:0007603|GO:0007612|GO:0007631|GO:0016021|GO:0030324|GO:0030325|GO:0030540|GO:0042297|GO:0042573|GO:0043234|GO:0043583|GO:0043585|GO:0048286|GO:0048520|GO:0048546|GO:0048566|GO:0048589|GO:0048745|GO:0048844|GO:0050890|GO:0050905|GO:0051183|GO:0060322|GO:0060323|GO:0060325|GO:0060426|GO:0060539|GO:0060900|GO:…	AGAGGACTACTCCTATGGCAGCTGGTACATCGATGAGCCCCAGGGG
ASPWP0002866	47.8	44.6	52.8	58	52.5	49	62.1	63.6	6.28	6.1513	6.22017	6.27842	6.26631	6.22088	6.34254	6.31788	P	A	P	P	P	P	P	P	coding_gene_probe	NM_001145358	RefSeq	chr15	-	75661719	75744087	6795	SIN3A	25942	SIN3 transcription regulator family member A	Hs.513039	KIAA0700, DKFZP434K2235	GO:0000122|GO:0000776|GO:0001102|GO:0001103|GO:0001106|GO:0001701|GO:0002218|GO:0002230|GO:0003677|GO:0003682|GO:0003700|GO:0003714|GO:0005515|GO:0005634|GO:0005634|GO:0005654|GO:0005667|GO:0005730|GO:0006260|GO:0006476|GO:0007568|GO:0007596|GO:0010243|GO:0010971|GO:0016580|GO:0016580|GO:0017053|GO:0031937|GO:0032403|GO:0033558|GO:0034613|GO:0043066|GO:0043619|GO:0044255|GO:0044281|GO:0045892|GO:…	AGAATGAAGCGGCGTTTGGATGACCAGGAGTCACCGGTGTATGCAG
ASPWP0002872	3643	3401.3	2424.6	2293.8	4162.7	3870.9	1762.2	1710.6	11.9201	12.0813	11.0021	10.997	12.2513	12.1512	10.6253	10.5942	A	P	P	M	P	P	P	P	coding_gene_probe	NM_015154	RefSeq	chr15	-	81268094	81282205	4243	MESDC2	23184	mesoderm development candidate 2	Hs.578450	KIAA0081, BOCA, MESD	GO:0003674|GO:0005575|GO:0005783|GO:0005886|GO:0006457|GO:0007498|GO:0016055|GO:0034394|GO:0050750	AAGAAGAAGAAGGATATTCGCGATTACAATGATGCAGACATGGCGC
ASPWP0002917	85	69	118.1	115.6	36.6	37	119.6	115.3	6.97566	6.65652	7.01628	6.97905	5.86402	5.86651	7.01131	6.95243	A	P	P	P	A	A	P	P	coding_gene_probe	NM_013372	RefSeq	chr15	+	33010204	33026870	4150	GREM1	26585	gremlin 1, DAN family BMP antagonist	Hs.40098	DRM, gremlin, DAND2	GO:0000902|GO:0001658|GO:0002042|GO:0002092|GO:0003257|GO:0003337|GO:0005125|GO:0005515|GO:0005615|GO:0006915|GO:0007267|GO:0008284|GO:0009954|GO:0009986|GO:0010717|GO:0016015|GO:0030199|GO:0030296|GO:0030308|GO:0030326|GO:0030502|GO:0030514|GO:0030514|GO:0032872|GO:0033689|GO:0036122|GO:0042346|GO:0043184|GO:0045766|GO:0045892|GO:0045944|GO:0046851|GO:0048018|GO:0048263|GO:0051092|GO:0051893|GO:…	CACACGTGTGAAGCAGTGTCGTTGCATATCCATCGATTTGGATTAA
ASPWP0002945	109.2	78.6	73.6	71.7	59.2	56.2	81.4	81.3	7.29436	6.82451	6.54363	6.48216	6.34132	6.35166	6.60561	6.57849	M	A	P	P	M	P	M	P	coding_gene_probe	NM_002009	RefSeq	chr15	+	49715374	49779523	3936	FGF7	2252	fibroblast growth factor 7	Hs.567268	KGF	GO:0005104|GO:0005515|GO:0005576|GO:0005794|GO:0007165|GO:0007173|GO:0008083|GO:0008201|GO:0008284|GO:0008286|GO:0008543|GO:0008543|GO:0008544|GO:0009611|GO:0010463|GO:0010838|GO:0031069|GO:0031532|GO:0034394|GO:0038095|GO:0042056|GO:0045087|GO:0048011|GO:0048015|GO:0050679|GO:0050731|GO:0050918|GO:0051549|GO:0051781|GO:0060445|GO:0060501|GO:0060665|GO:0061033	AGGCAGACAACAGACATGGAATTCTTATATATCCAGCTGTTAGCAA
ASPWP0002974	3213.6	2234.6	4836.2	4663.9	3074	3210.6	4651.9	4667.8	11.7366	11.4727	11.985	11.9972	11.7425	11.8664	12.0331	12.0792	A	P	P	P	P	P	P	P	coding_gene_probe	NM_002755	RefSeq	chr15	+	66679210	66783882	2603	MAP2K1	5604	mitogen-activated protein kinase kinase 1	Hs.145442	MEK1, MAPKK1	GO:0000165|GO:0000186|GO:0000187|GO:0002224|GO:0002755|GO:0002756|GO:0003056|GO:0004672|GO:0004674|GO:0004708|GO:0004712|GO:0004713|GO:0004728|GO:0005515|GO:0005524|GO:0005634|GO:0005737|GO:0005739|GO:0005769|GO:0005770|GO:0005794|GO:0005816|GO:0005829|GO:0005886|GO:0005925|GO:0005938|GO:0006928|GO:0006935|GO:0006979|GO:0007050|GO:0007067|GO:0007165|GO:0007173|GO:0007264|GO:0007265|GO:0007411|GO:…	CAGTATACTGTGTGGGATACTTAGTGGTATGTCTCTTTAAGTTTTG
ASPWP0002975	65.4	59.2	69.1	72.1	65	61.2	92.1	89.4	6.65798	6.46951	6.48281	6.48349	6.4794	6.45412	6.73008	6.67674	P	P	P	P	P	P	P	P	coding_gene_probe	NM_005902	RefSeq	chr15	+	67358194	67487533	6256	SMAD3	4088	SMAD family member 3	Hs.727986	JV15-2, HsT17436	GO:0000122|GO:0000122|GO:0000122|GO:0000987|GO:0000988|GO:0001102|GO:0001657|GO:0001666|GO:0001701|GO:0001707|GO:0001756|GO:0001836|GO:0001889|GO:0001933|GO:0001947|GO:0002076|GO:0002520|GO:0003690|GO:0003700|GO:0003700|GO:0005160|GO:0005515|GO:0005518|GO:0005634|GO:0005637|GO:0005654|GO:0005667|GO:0005737|GO:0005829|GO:0005886|GO:0006351|GO:0006367|GO:0006810|GO:0006919|GO:0006955|GO:0007050|GO:…	GGCTACCTGAGTGAAGATGGAGAAACCAGTGACCACCAGATGAACC
ASPWP0002982	98.4	93.8	181.2	183.3	52	48.7	106.2	109	7.12429	7.03906	7.53075	7.54812	6.23101	6.19127	6.87252	6.874	P	P	P	P	P	A	P	P	coding_gene_probe	NM_005545	RefSeq	chr15	+	74466086	74469212	2312	ISLR	3671	immunoglobulin superfamily containing leucine-rich repeat	Hs.699822	HsT17563	GO:0005576|GO:0007155	AATTGCTCAAGATGGACAGCAACGAGCTGACCTTCATCCCCCGCGA
ASPWP0003020	75.2	104.1	118.4	118.7	75.1	70.4	105.6	107.5	6.80899	7.19117	7.00932	7.00734	6.6362	6.64512	6.86418	6.87245	P	P	P	P	P	P	P	P	coding_gene_probe	NM_000875	RefSeq	chr15	+	99192760	99507759	11242	IGF1R	3480	insulin-like growth factor 1 receptor	Hs.643120	JTK13, CD221, IGFIR, MGC18216, IGFR	GO:0001965|GO:0004713|GO:0004713|GO:0005010|GO:0005158|GO:0005515|GO:0005520|GO:0005524|GO:0005886|GO:0005887|GO:0005901|GO:0006955|GO:0007165|GO:0007409|GO:0007420|GO:0008284|GO:0008286|GO:0014065|GO:0016020|GO:0018108|GO:0018108|GO:0030010|GO:0030238|GO:0030335|GO:0030879|GO:0031017|GO:0031994|GO:0032467|GO:0033197|GO:0042802|GO:0043005|GO:0043066|GO:0043231|GO:0043410|GO:0043548|GO:0043559|GO:…	ACACCTACAGGTTTGAGGGCTGGCGCTGTGTGGACCGTGACTTCTG
ASPWP0003043	89.7	64.6	81.5	82.6	65.4	69.2	124.1	124.4	7.03985	6.56759	6.64362	6.63948	6.50071	6.6268	7.06857	7.04278	P	P	P	P	P	P	P	P	coding_gene_probe	NM_004380	RefSeq	chr16	-	3775055	3930121	10197	CREBBP	1387	CREB binding protein	Hs.459759	RTS, CBP, KAT3A	GO:0000122|GO:0000123|GO:0000790|GO:0000940|GO:0000987|GO:0001078|GO:0001085|GO:0001102|GO:0001105|GO:0001191|GO:0001666|GO:0002039|GO:0003682|GO:0003700|GO:0003713|GO:0003713|GO:0003713|GO:0004402|GO:0004871|GO:0005515|GO:0005634|GO:0005634|GO:0005654|GO:0005667|GO:0005737|GO:0006355|GO:0006355|GO:0006367|GO:0006461|GO:0007165|GO:0007219|GO:0008134|GO:0008270|GO:0008589|GO:0010467|GO:0016407|GO:…	ACAAGACTGGGAAACCACTTGGAAGACCGAGTGAACAAATTTTTGC
ASPWP0003084	229.6	160.8	211.3	206.1	130.8	133.1	203	203	8.19234	7.77624	7.70765	7.68617	7.2999	7.3716	7.66691	7.66104	P	P	P	P	P	P	P	P	coding_gene_probe	NM_003031	RefSeq	chr16	-	48394453	48419229	2003	SIAH1	6477	siah E3 ubiquitin protein ligase 1	Hs.706828	hSIAH1	GO:0004842|GO:0004842|GO:0005515|GO:0005634|GO:0005737|GO:0005769|GO:0005829|GO:0005886|GO:0006508|GO:0006915|GO:0007049|GO:0007283|GO:0007399|GO:0007411|GO:0008022|GO:0008270|GO:0008270|GO:0009653|GO:0030163|GO:0030877|GO:0031648|GO:0042787|GO:0043065|GO:0043161|GO:0051402|GO:2001244	ACTTGGCTATGGAGAAAGTGGCTAATTCAGTACTTTTCCCCTGTAA
ASPWP0003210	53.9	62.1	82.1	85	84.1	75.9	81.7	84.5	6.41309	6.50582	6.6349	6.6466	6.77457	6.69589	6.6042	6.61059	P	M	M	P	P	A	P	P	coding_gene_probe	NM_212535	RefSeq	chr16	+	23847299	24231932	2711	PRKCB	5579	protein kinase C, beta	Hs.460355		GO:0003682|GO:0004674|GO:0004697|GO:0005080|GO:0005246|GO:0005515|GO:0005524|GO:0005634|GO:0005737|GO:0005829|GO:0005886|GO:0005886|GO:0006351|GO:0006357|GO:0006468|GO:0006816|GO:0006874|GO:0006915|GO:0007165|GO:0007268|GO:0007596|GO:0008270|GO:0010829|GO:0030168|GO:0030374|GO:0030949|GO:0035403|GO:0035408|GO:0035556|GO:0042113|GO:0042393|GO:0042953|GO:0043123|GO:0045766|GO:0046627|GO:0050681|GO:…	CTATGGACCCCAATGGCCTGTCAGATCCCTACGTAAAACTGAAACT
ASPWP0003223	40.2	50.5	48.6	52.3	50	48.9	51	55.3	6.04735	6.289	6.14893	6.17316	6.12085	6.14464	6.15113	6.19802	A	M	P	A	A	A	P	M	coding_gene_probe	NM_000963	RefSeq	chr1	-	186640943	186649559	4507	PTGS2	5743	prostaglandin-endoperoxide synthase 2 (prostaglandin G/H synthase and cyclooxygenase)	Hs.196384	COX2	GO:0001516|GO:0001516|GO:0001525|GO:0004601|GO:0004666|GO:0005634|GO:0005737|GO:0005737|GO:0005789|GO:0006693|GO:0006928|GO:0006954|GO:0006979|GO:0007566|GO:0007612|GO:0007613|GO:0008217|GO:0008285|GO:0008289|GO:0009750|GO:0010042|GO:0010226|GO:0010575|GO:0019233|GO:0019369|GO:0019371|GO:0019371|GO:0019372|GO:0019899|GO:0020037|GO:0030282|GO:0030728|GO:0031394|GO:0031622|GO:0031915|GO:0032227|GO:…	TTGTCATACGACTTGCAGTGAGCGTCAGGAGCACGTCCAGGAACTC
ASPWP0003332	218.3	459.7	578.4	559.7	259.6	245.7	361.1	355.4	8.01759	9.26381	8.96626	8.97324	8.29864	8.25786	8.40143	8.37976	A	P	P	P	P	P	P	P	coding_gene_probe	NM_004422	RefSeq	chr17	-	7128660	7137863	3046	DVL2	1856	dishevelled segment polarity protein 2	Hs.118640		GO:0001843|GO:0001934|GO:0003007|GO:0003151|GO:0004871|GO:0005109|GO:0005515|GO:0005634|GO:0005737|GO:0005829|GO:0005886|GO:0005938|GO:0006366|GO:0007379|GO:0007507|GO:0016055|GO:0019904|GO:0021535|GO:0022007|GO:0030136|GO:0034613|GO:0035329|GO:0035567|GO:0042802|GO:0043507|GO:0043507|GO:0043621|GO:0044340|GO:0045177|GO:0045893|GO:0051091|GO:0060026|GO:0060070|GO:0060071|GO:0061098|GO:0090103|GO:…	TTACCTCCTTTGCCACCCGAGAGGACCAGCGGCATTGGGGACTCAA
ASPWP0003334	111	83	76.3	78.6	67.6	68.4	178.7	185.2	7.3115	6.89208	6.57636	6.57439	6.54353	6.59016	7.49514	7.54211	P	P	P	P	P	P	P	P	coding_gene_probe	NM_001307	RefSeq	chr17	-	7163221	7166264	2029	CLDN7	1366	claudin 7	Hs.513915	Hs.84359	GO:0005198|GO:0005515|GO:0005923|GO:0016021|GO:0016328|GO:0016338|GO:0042802	AAGGCCCGTATAGCCATGGGTGGAGGCATAATTTTCATCGTGGCAG
ASPWP0003416	89.6	114.3	154.7	161.4	130.3	131.6	153.9	155.6	7.01179	7.2856	7.32399	7.34517	7.26088	7.36058	7.30857	7.29598	P	P	P	P	P	P	P	P	coding_gene_probe	NM_030753	RefSeq	chr17	-	44841686	44896082	1506	WNT3	7473	wingless-type MMTV integration site family, member 3	Hs.445884	MGC131950, MGC138321, MGC138323	GO:0000902|GO:0001707|GO:0005109|GO:0005576|GO:0005578|GO:0005615|GO:0005788|GO:0005796|GO:0005886|GO:0007411|GO:0009948|GO:0009950|GO:0010628|GO:0019904|GO:0030182|GO:0030182|GO:0035115|GO:0035116|GO:0044338|GO:0044339|GO:0045165|GO:0048018|GO:0048697|GO:0048843|GO:0060064|GO:0060070|GO:0060174|GO:0060323|GO:0061180|GO:0071300	TACACATCTCTGGGCTCACAGCCCCTGCTCTGCGGCTCCATCCCAG
ASPWP0003444	380.3	247.3	415.2	396.5	222.5	216.9	432.9	431.6	8.87521	8.34893	8.53694	8.5191	8.05842	8.07415	8.6304	8.62583	A	P	P	P	P	P	P	P	coding_gene_probe	NM_004396	RefSeq	chr17	-	62494373	62502484	3769	DDX5	1655	DEAD (Asp-Glu-Ala-Asp) box helicase 5	Hs.279806	p68	GO:0000122|GO:0000381|GO:0000398|GO:0001701|GO:0003713|GO:0003724|GO:0003724|GO:0004004|GO:0005515|GO:0005516|GO:0005524|GO:0005634|GO:0005634|GO:0005730|GO:0005730|GO:0006351|GO:0007623|GO:0016049|GO:0019899|GO:0030331|GO:0030529|GO:0033148|GO:0036002|GO:0043517|GO:0045069|GO:0045667|GO:0045944|GO:0048306|GO:0050681|GO:0060765|GO:0071013|GO:0072332|GO:2001014	CTTATCTGGAAAGAAGTTTGGAAACCCTGGGGAGAAATTAGTTAAA
ASPWP0003445	168	178.4	242.6	230.7	163.1	161.7	288.5	289.9	7.72001	7.90467	7.87946	7.82166	7.59803	7.62475	8.12422	8.12078	P	M	P	P	P	P	P	P	coding_gene_probe	NM_022739	RefSeq	chr17	-	62540734	62658386	3866	SMURF2	64750	SMAD specific E3 ubiquitin protein ligase 2	Hs.515011		GO:0000122|GO:0000151|GO:0004842|GO:0004842|GO:0005160|GO:0005515|GO:0005634|GO:0005634|GO:0005654|GO:0005737|GO:0005829|GO:0005886|GO:0006351|GO:0006367|GO:0006511|GO:0007179|GO:0007179|GO:0010467|GO:0017015|GO:0030509|GO:0030512|GO:0030579|GO:0042787|GO:0042802|GO:0045121|GO:0045892|GO:0046332	ATGATAAAATTTCGTGGAGAAGAAGGCCTTGACTATGGAGGCGTTG
ASPWP0003446	56.2	54	64.3	69.8	61.7	58.4	70	68.3	6.493	6.34092	6.39567	6.4434	6.41704	6.38941	6.44376	6.40343	P	P	P	P	P	A	P	P	coding_gene_probe	NM_004655	RefSeq	chr17	-	63524682	63557740	4241	AXIN2	8313	axin 2	Hs.156527	MGC126582, DKFZp781B0869	GO:0001934|GO:0001957|GO:0003413|GO:0004871|GO:0005096|GO:0005515|GO:0005634|GO:0005737|GO:0005813|GO:0005881|GO:0005886|GO:0005938|GO:0008013|GO:0008013|GO:0008219|GO:0008283|GO:0008285|GO:0009950|GO:0010718|GO:0010942|GO:0014069|GO:0016023|GO:0019899|GO:0019901|GO:0030282|GO:0030877|GO:0031625|GO:0032423|GO:0034613|GO:0035414|GO:0038032|GO:0042476|GO:0043547|GO:0043570|GO:0045668|GO:0045860|GO:…	CTACAAAAGGTACATTGAGAACAACAGCATTGTCTCCAAGCAGCTG
ASPWP0003456	803	555.9	996.7	955.8	639.8	630.5	850.5	837	9.89806	9.5591	9.73073	9.72364	9.60804	9.61917	9.54912	9.53168	A	P	P	P	P	P	P	P	coding_gene_probe	NM_002086	RefSeq	chr17	-	73314156	73401789	3303	GRB2	2885	growth factor receptor-bound protein 2	Hs.444356	NCKAP2	GO:0001784|GO:0005070|GO:0005154|GO:0005168|GO:0005515|GO:0005634|GO:0005737|GO:0005768|GO:0005794|GO:0005829|GO:0005886|GO:0007173|GO:0007265|GO:0007267|GO:0007411|GO:0007568|GO:0007596|GO:0008180|GO:0008286|GO:0008286|GO:0008543|GO:0012506|GO:0017124|GO:0019048|GO:0019901|GO:0019903|GO:0030168|GO:0030838|GO:0031295|GO:0031623|GO:0038095|GO:0038096|GO:0042059|GO:0042770|GO:0042802|GO:0043408|GO:…	AATATGACTTCAAAGCTACTGCAGACGACGAGCTGAGCTTCAAAAG
ASPWP0003470	7321.7	4345.1	5666.1	5427.1	2384.6	2363.5	4728	4720.6	12.8331	12.444	12.1797	12.1809	11.4229	11.4491	12.0854	12.1045	A	A	A	P	P	P	P	M	coding_gene_probe	NM_001199954	RefSeq	chr17	-	79476996	79479892	2123	ACTG1	71	actin, gamma 1	Hs.514581		GO:0005200|GO:0005515|GO:0005524|GO:0005829|GO:0005856|GO:0006928|GO:0007411|GO:0030016|GO:0031941|GO:0034329|GO:0034332|GO:0038096|GO:0042802|GO:0045087|GO:0045214|GO:0045216|GO:0070062	TATGTTTGAGACCTTCAACACCCCGGCCATGTACGTGGCCATCCAG
ASPWP0003476	444.4	340.9	640.3	616.3	320	326.4	677.9	672	9.07723	8.81195	9.10302	9.10034	8.61766	8.69831	9.22868	9.23173	P	P	P	P	P	P	P	P	coding_gene_probe	ENST00000331204	gencode	chr17	-	79845712	79849462	1095	ALYREF	10189	Aly/REF export factor	Hs.534385	ALY, BEF, ALY/REF, REF	GO:0000166|GO:0000346|GO:0000398|GO:0000398|GO:0003723|GO:0005515|GO:0005634|GO:0005654|GO:0005730|GO:0005829|GO:0006366|GO:0006369|GO:0006406|GO:0006406|GO:0008380|GO:0010467|GO:0016607|GO:0019048|GO:0031124|GO:0035145|GO:0046784|GO:0071013	GCTGGTGTCCAATCTGGATTTTGGAGTCTCAGACGCCGATATTCAG
ASPWP0003479	126.3	108.2	132.7	138.9	119.2	109.7	133.1	138.5	7.49631	7.24462	7.15179	7.20038	7.20061	7.15036	7.16305	7.18423	P	P	P	P	P	P	P	P	coding_gene_probe	NM_001893	RefSeq	chr17	-	80200536	80231594	3714	CSNK1D	1453	casein kinase 1, delta	Hs.631725	HCKID, CKID, CKIdelta	GO:0000086|GO:0000278|GO:0001934|GO:0004672|GO:0004672|GO:0004672|GO:0004674|GO:0005515|GO:0005524|GO:0005634|GO:0005794|GO:0005813|GO:0005819|GO:0005829|GO:0005876|GO:0005886|GO:0006281|GO:0006468|GO:0007165|GO:0016055|GO:0032436|GO:0032922|GO:0042752|GO:0048471|GO:0050321|GO:0051225|GO:0090263	CTTCTGCTCCAGGAAATTCAGCCTCAAAACCGTCCTGCTGCTTGCT
ASPWP0003572	73.8	99.4	110.4	111.3	75.6	64.3	94.5	97.6	6.80631	7.11474	6.95477	6.93772	6.64427	6.524	6.76243	6.77074	P	P	P	P	P	P	P	P	coding_gene_probe	NM_001552	RefSeq	chr17	+	38599675	38613982	2246	IGFBP4	3487	insulin-like growth factor binding protein 4	Hs.462998	IBP4, BP-4, HT29-IGFBP, IGFBP-4	GO:0001501|GO:0001558|GO:0005520|GO:0005576|GO:0005615|GO:0006259|GO:0006954|GO:0007165|GO:0008283|GO:0010906|GO:0043410|GO:0043568|GO:0044267|GO:0044342	CGCGCCCTCCGGGTCGGGTCCTCCAGGAGCGCCAGGCGCTGCCGCC
ASPWP0003574	277.5	245	271.8	281.4	249.9	246.6	245	254.6	8.43439	8.34094	8.01052	8.07177	8.24314	8.26294	7.91669	7.9594	P	P	P	P	P	P	P	P	coding_gene_probe	NM_000805	RefSeq	chr17	+	39868577	39872221	475	GAST	2520	gastrin	Hs.2681		GO:0005179|GO:0005515|GO:0005576|GO:0007165|GO:0007186	AGGCACCAGGCCCAGCCGTGGCACCACACACCTCCCAGCTCTGCAG
ASPWP0003585	1542.7	928.6	1099.7	1051.1	309.2	301.9	699.4	715.5	10.7261	10.2933	9.84372	9.83333	8.56325	8.5795	9.26994	9.31908	M	P	P	A	P	A	P	P	coding_gene_probe	NM_001466	RefSeq	chr17	+	42634811	42638630	3834	FZD2	2535	frizzled family receptor 2	Hs.142912		GO:0001944|GO:0003149|GO:0003150|GO:0003151|GO:0004930|GO:0005737|GO:0005886|GO:0007199|GO:0007223|GO:0007267|GO:0007409|GO:0007420|GO:0007608|GO:0008406|GO:0009790|GO:0016021|GO:0017147|GO:0030165|GO:0030182|GO:0030825|GO:0030855|GO:0032589|GO:0042813|GO:0045177|GO:0045893|GO:0051091|GO:0060022|GO:0060070|GO:0060119|GO:0090103|GO:0090179	CCACATAACTCAGTTTTCGCCATCTTCCATTTCTTAACAGTGTAAA
ASPWP0003611	94.6	83.8	97.4	97.1	90.7	86.6	103.6	107.5	7.09824	6.9072	6.80641	6.7813	6.88536	6.88904	6.8437	6.85643	P	P	P	P	P	P	P	P	coding_gene_probe	NM_003161	RefSeq	chr17	+	57970442	58027786	5332	RPS6KB1	6198	ribosomal protein S6 kinase, 70kDa, polypeptide 1	Hs.463642	S6K1, p70(S6K)-alpha, PS6K	GO:0000082|GO:0003009|GO:0004672|GO:0004711|GO:0005515|GO:0005524|GO:0005634|GO:0005634|GO:0005737|GO:0005739|GO:0005741|GO:0005829|GO:0006468|GO:0006915|GO:0007165|GO:0007281|GO:0007568|GO:0007584|GO:0007616|GO:0008286|GO:0009408|GO:0009611|GO:0009612|GO:0009636|GO:0009749|GO:0009986|GO:0014732|GO:0014878|GO:0014911|GO:0016477|GO:0030054|GO:0031929|GO:0032496|GO:0033574|GO:0033762|GO:0034612|GO:…	AATGTTTTGAGCTACTTCGGGTACTTGGTAAAGGGGGCTATGGAAA
ASPWP0003612	241.1	197.7	218.4	209.4	199.7	197	215.5	210.8	8.17169	8.04348	7.75739	7.71375	7.88567	7.93718	7.75503	7.71463	A	P	P	P	P	P	P	A	coding_gene_probe	NM_003620	RefSeq	chr17	+	58677543	58743640	4790	PPM1D	8493	protein phosphatase, Mg2+/Mn2+ dependent, 1D	Hs.286073	Wip1, PP2C-DELTA	GO:0000086|GO:0004722|GO:0005515|GO:0005634|GO:0006470|GO:0008285|GO:0009314|GO:0009617|GO:0035970|GO:0046872	GGAAGATTGCTCTAGTGGAGTAAAACATCTTAATGTATTTTGTCCC
ASPWP0003620	10968.8	6778.7	8342.5	7977.3	4352.8	4462.2	11052.3	11149.3	13.3968	13.4264	12.7875	12.8019	12.3546	12.5065	13.2729	13.323	A	P	P	P	P	P	P	P	coding_gene_probe	NM_212472	RefSeq	chr17	+	66508542	66528910	3657	PRKAR1A	5573	protein kinase, cAMP-dependent, regulatory, type I, alpha	Hs.280342		GO:0001707|GO:0004862|GO:0005515|GO:0005829|GO:0005886|GO:0005952|GO:0006112|GO:0006357|GO:0006833|GO:0007143|GO:0007165|GO:0007173|GO:0007202|GO:0007596|GO:0008543|GO:0008603|GO:0030552|GO:0031588|GO:0031594|GO:0031625|GO:0034199|GO:0034236|GO:0035556|GO:0043234|GO:0044281|GO:0045087|GO:0045214|GO:0045835|GO:0048011|GO:0050796|GO:0055085|GO:0060038|GO:0071377|GO:2000480	GCTTCCTGATTACCAGTCTGATTATACCATGTGTGCTAATATACTT
ASPWP0003621	88.7	83.4	375.1	371.1	662.7	679.1	1523.5	1511	6.98554	6.87398	8.40112	8.42994	9.6583	9.73311	10.4111	10.4168	M	M	M	M	M	P	P	A	coding_gene_probe	NM_000346	RefSeq	chr17	+	70117160	70122560	3963	SOX9	6662	SRY (sex determining region Y)-box 9	Hs.647409	SRA1	GO:0001046|GO:0001077|GO:0001158|GO:0001501|GO:0001502|GO:0001503|GO:0001658|GO:0001708|GO:0001837|GO:0001894|GO:0001934|GO:0001942|GO:0002053|GO:0002683|GO:0003170|GO:0003179|GO:0003188|GO:0003203|GO:0003413|GO:0003415|GO:0003682|GO:0003700|GO:0003700|GO:0003705|GO:0004672|GO:0005515|GO:0005634|GO:0005667|GO:0005730|GO:0006334|GO:0006338|GO:0006461|GO:0007165|GO:0007173|GO:0007283|GO:0008013|GO:…	GACCTTAATCTTAATTACTGCTGTGGCTAGAGAGTTTGAGGATTGC
ASPWP0003719	67	64	108.7	107	112	112.1	113.2	116.9	6.69876	6.57003	6.92832	6.90906	7.13244	7.19038	6.96669	6.95621	P	P	P	P	P	P	P	P	coding_gene_probe	NM_003839	RefSeq	chr18	+	59992547	60053504	3133	TNFRSF11A	8792	tumor necrosis factor receptor superfamily, member 11a, NFKB activator	Hs.204044	RANK, CD265	GO:0001503|GO:0002250|GO:0002548|GO:0004872|GO:0004888|GO:0005031|GO:0005515|GO:0007165|GO:0007267|GO:0008284|GO:0009314|GO:0009897|GO:0016021|GO:0019955|GO:0030316|GO:0032496|GO:0033209|GO:0034097|GO:0034612|GO:0043123|GO:0043507|GO:0046872|GO:0048535|GO:0051091|GO:0051091|GO:0051092|GO:0051092|GO:0060086|GO:0060749|GO:0070555|GO:0071812|GO:0071847|GO:0071848	TCTAGAGGTCTCTCTGGAAAAGATGGAGAAAATGAACAGGACATGG
ASPWP0003760	50.9	54.4	65.6	67.1	58	57.5	62.7	60.8	6.3547	6.3949	6.40612	6.42595	6.34827	6.3879	6.34793	6.28579	P	P	P	P	P	P	P	P	coding_gene_probe	NM_002659	RefSeq	chr19	-	44152722	44174498	1570	PLAUR	5329	plasminogen activator, urokinase receptor	Hs.466871	URKR, UPAR, CD87	GO:0004872|GO:0005515|GO:0005576|GO:0005788|GO:0005789|GO:0005886|GO:0005887|GO:0006501|GO:0006928|GO:0006935|GO:0007165|GO:0007596|GO:0007596|GO:0009986|GO:0016021|GO:0016255|GO:0019898|GO:0019899|GO:0030162|GO:0030377|GO:0031225|GO:0042730|GO:0043687|GO:0044267	ACAAAACTGCCTCCTTCCTGAGGCCAGAAGGAGAGAAGACGTGCAG
ASPWP0003766	83.5	105.3	144.4	151.5	157.2	157.1	140	158.4	6.91904	7.18695	7.23824	7.29386	7.5248	7.56707	7.1911	7.30899	M	M	M	M	M	M	M	M	coding_gene_probe	NM_002744	RefSeq	chr1	+	1981908	2116834	2359	PRKCZ	5590	protein kinase C, zeta	Hs.496255	PKC2	GO:0000226|GO:0001954|GO:0004672|GO:0004674|GO:0004697|GO:0005515|GO:0005524|GO:0005635|GO:0005737|GO:0005768|GO:0005829|GO:0005886|GO:0005911|GO:0005923|GO:0006468|GO:0006954|GO:0007165|GO:0007179|GO:0007596|GO:0007616|GO:0008270|GO:0008284|GO:0008286|GO:0015459|GO:0016020|GO:0016324|GO:0016363|GO:0016477|GO:0018105|GO:0019901|GO:0019904|GO:0030010|GO:0030054|GO:0030168|GO:0031252|GO:0031333|GO:…	TGTCATGCCTTCCCAAGAGCCTCCAGTAGACGACAAGAACGAGGAC
ASPWP0003786	387.2	375.7	466.3	555.2	451.8	439.5	454.7	456.3	8.90727	8.94405	8.35208	8.95765	9.1061	9.09774	8.68375	8.6938	P	M	A	P	P	P	P	P	coding_gene_probe	NM_001728	RefSeq	chr19	+	572453	583493	2107	BSG	682	basigin	Hs.501293	EMMPRIN, CD147	GO:0000139|GO:0002080|GO:0005515|GO:0005537|GO:0005739|GO:0005886|GO:0006090|GO:0007166|GO:0007566|GO:0007596|GO:0016021|GO:0042383|GO:0042470|GO:0042475|GO:0043434|GO:0044237|GO:0044281|GO:0045121|GO:0046689|GO:0046697|GO:0050900|GO:0051591	ATACTCCTCACCTGCTCCTTGAATGACAGCGCCACAGAGGTCACAG
ASPWP0003794	1435	883.8	315.1	292	90.2	95.7	453.7	458.4	10.5867	10.2262	8.18829	8.12339	6.86654	7.00253	8.68297	8.69766	P	P	P	P	P	P	P	P	coding_gene_probe	NM_005883	RefSeq	chr19	+	1450147	1473243	10151	APC2	10297	adenomatosis polyposis coli 2	Hs.446376	APCL	GO:0000139|GO:0005515|GO:0005737|GO:0005794|GO:0005881|GO:0005881|GO:0005884|GO:0008013|GO:0008017|GO:0016055|GO:0016342|GO:0031258|GO:0035414|GO:0048471|GO:0090090	TCAGCTGTCCGACTCGCACACATTTAATAAACTGAGCTCTTGCATT
ASPWP0003795	6589.9	4886.5	10649.1	10318.8	5742.3	5804.3	13185.4	13474.5	12.6283	12.6828	13.2158	13.2683	12.8002	12.8225	13.6036	13.6362	P	P	P	P	P	P	P	P	coding_gene_probe	NM_001319	RefSeq	chr19	+	1941160	1981336	2921	CSNK1G2	1455	casein kinase 1, gamma 2	Hs.651905	CK1g2	GO:0000287|GO:0001948|GO:0004674|GO:0005524|GO:0005737|GO:0005829|GO:0006468|GO:0006665|GO:0007165|GO:0016055|GO:0030148|GO:0042277|GO:0044281|GO:0046777|GO:0051219	TCTCTGATGCTCCCTTGAAGCCATAGAATTTAGGGGCTTTTTTAAA
ASPWP0003799	1828.1	1266.6	2643.1	2508.1	2035.7	1946.2	2912.3	2814.2	10.9267	10.6476	11.1427	11.1466	11.1691	11.151	11.3612	11.3213	P	P	A	A	P	P	P	P	coding_gene_probe	NM_015897	RefSeq	chr19	+	4007748	4038067	1835	PIAS4	51588	protein inhibitor of activated STAT, 4	Hs.105779	Piasg, PIASY, FLJ12419, ZMIZ6	GO:0000122|GO:0003677|GO:0003714|GO:0005515|GO:0005634|GO:0005634|GO:0005730|GO:0005737|GO:0006351|GO:0008270|GO:0016055|GO:0016363|GO:0016605|GO:0016925|GO:0016925|GO:0019789|GO:0019789|GO:0031625|GO:0032088|GO:0033235|GO:0045892|GO:0045892|GO:1902174	AGGGAGGAGTGACCTTTCTTTTTCTTTTTATTGTCGTTCGTTTTGT
ASPWP0003807	446.7	342.8	2913.8	2850.1	6052.3	6076	5776.9	5714.9	9.02885	8.82488	11.3008	11.3339	12.8473	12.8685	12.3352	12.3304	P	M	P	P	P	P	M	M	coding_gene_probe	NM_139314	RefSeq	chr19	+	8429010	8439257	1967	ANGPTL4	51129	angiopoietin-like 4	Hs.9613	pp1158, PGAR, ARP4, HFARP, FIAF, NL2	GO:0001525|GO:0001666|GO:0004857|GO:0005515|GO:0005576|GO:0005576|GO:0005578|GO:0005615|GO:0030154|GO:0043066|GO:0044255|GO:0044281|GO:0045766|GO:0051005|GO:0051260|GO:0070328	GCGGAGCTCACAGAGTTCTTGGAATAAAAGCAACCTCAGAACACTT
ASPWP0003874	121.1	99.3	149	151	86.1	84.9	110.1	111.7	7.4279	7.13109	7.30082	7.31321	6.82576	6.89476	6.94073	6.92218	A	A	P	P	P	P	P	P	coding_gene_probe	NM_014225	RefSeq	chr19	+	52693054	52729678	2519	PPP2R1A	5518	protein phosphatase 2, regulatory subunit A, alpha	Hs.467192	PR65A, PP2A-Aalpha	GO:0000086|GO:0000159|GO:0000159|GO:0000184|GO:0000188|GO:0000278|GO:0000775|GO:0003823|GO:0004722|GO:0005515|GO:0005634|GO:0005739|GO:0005829|GO:0006275|GO:0006355|GO:0006461|GO:0006470|GO:0006672|GO:0006915|GO:0007059|GO:0007084|GO:0008380|GO:0008543|GO:0008601|GO:0010033|GO:0010467|GO:0015630|GO:0016020|GO:0016070|GO:0016071|GO:0019932|GO:0030111|GO:0030155|GO:0030308|GO:0040008|GO:0042518|GO:…	CTTGGGGTTGAAAGGACCCGAAGTGAGCTTCTGCCTTTCCTTACAG
ASPWP0004034	80.3	72.1	83.6	91	72.9	69.1	93.9	92.1	6.90467	6.7205	6.67594	6.72521	6.62485	6.59505	6.75033	6.7077	P	P	P	P	P	P	P	A	coding_gene_probe	NM_001256090	RefSeq	chr2	-	175936977	176032934	4228	ATF2	1386	activating transcription factor 2	Hs.592510	TREB7, CRE-BP1, HB16	GO:0000980|GO:0001076|GO:0001077|GO:0001102|GO:0002224|GO:0002755|GO:0002756|GO:0003151|GO:0003682|GO:0003700|GO:0003705|GO:0003713|GO:0004402|GO:0005515|GO:0005634|GO:0005654|GO:0005730|GO:0005737|GO:0005741|GO:0006355|GO:0006357|GO:0006366|GO:0006970|GO:0006974|GO:0006974|GO:0008140|GO:0016573|GO:0019901|GO:0031573|GO:0032915|GO:0034134|GO:0034138|GO:0034142|GO:0034146|GO:0034162|GO:0034166|GO:…	AATATGAGTGATGACAAACCCTTTCTATGTACTGCGCCTGGATGTG
ASPWP0004065	51.5	55.9	68	70.3	64.7	63.9	70.9	68.4	6.34862	6.39921	6.46022	6.45874	6.42978	6.46025	6.4504	6.39036	M	M	P	A	M	A	P	M	coding_gene_probe	NM_003468	RefSeq	chr2	-	208627309	208634143	6584	FZD5	7855	frizzled family receptor 5	Hs.17631	HFZ5, DKFZP434E2135	GO:0000139|GO:0000578|GO:0001525|GO:0004930|GO:0005515|GO:0005737|GO:0005886|GO:0005886|GO:0006915|GO:0007409|GO:0007420|GO:0008285|GO:0008406|GO:0008595|GO:0009986|GO:0016021|GO:0017147|GO:0019901|GO:0030165|GO:0030182|GO:0031076|GO:0031077|GO:0031625|GO:0032729|GO:0033077|GO:0042813|GO:0042813|GO:0042995|GO:0043507|GO:0044332|GO:0045944|GO:0045944|GO:0048469|GO:0048471|GO:0060061|GO:0060070|GO:…	CGAGTACTGGGTGCTCATGCTCAAGTACTTCATGTGCCTGGTGGTG
ASPWP0004084	354.8	226.9	433.4	400.8	265.8	269.9	441.3	441.3	8.78464	8.24289	8.59453	8.52702	8.32662	8.41525	8.65086	8.65398	P	P	P	P	P	P	P	P	coding_gene_probe	NM_003590	RefSeq	chr2	-	225334866	225450114	6790	CUL3	8452	cullin 3	Hs.372286		GO:0000082|GO:0000090|GO:0000209|GO:0000910|GO:0001831|GO:0004842|GO:0005515|GO:0005634|GO:0005794|GO:0005827|GO:0006513|GO:0006888|GO:0007050|GO:0007229|GO:0007369|GO:0008054|GO:0008284|GO:0016055|GO:0016477|GO:0016567|GO:0017145|GO:0030332|GO:0031208|GO:0031463|GO:0031625|GO:0032467|GO:0035024|GO:0040016|GO:0043149|GO:0043161|GO:0048208|GO:0051322|GO:0097193	TTAGGGATCATCTACGGCAAACTCTATTGGATATGATTGCAAGAGA
ASPWP0004085	60.8	48.5	58.9	57.5	43.2	41.9	54.1	55.8	6.57066	6.25755	6.34565	6.29211	6.01947	6.05088	6.21913	6.23139	P	M	P	P	A	A	P	P	coding_gene_probe	NM_005544	RefSeq	chr2	-	227596032	227663506	8743	IRS1	3667	insulin receptor substrate 1	Hs.471508	HIRS-1	GO:0002053|GO:0004871|GO:0005068|GO:0005080|GO:0005158|GO:0005159|GO:0005515|GO:0005543|GO:0005634|GO:0005737|GO:0005829|GO:0005886|GO:0005899|GO:0005901|GO:0007165|GO:0007173|GO:0008284|GO:0008286|GO:0008286|GO:0008286|GO:0008286|GO:0008543|GO:0010468|GO:0010907|GO:0014065|GO:0016042|GO:0030335|GO:0030879|GO:0032000|GO:0032868|GO:0032869|GO:0034504|GO:0038095|GO:0042169|GO:0042593|GO:0043231|GO:…	TAACTACATAGACCTGGATTTGGTCAAGGACTTCAAACAGTGCCCT
ASPWP0004092	53.2	50.2	49.8	51.7	57	53.6	70.9	75.9	6.44428	6.29678	6.20142	6.19945	6.33609	6.32647	6.49123	6.52391	P	A	P	P	P	P	P	P	coding_gene_probe	NM_001485	RefSeq	chr2	-	237074306	237076652	1335	GBX2	2637	gastrulation brain homeobox 2	Hs.184945		GO:0001569|GO:0001755|GO:0003700|GO:0005634|GO:0006351|GO:0007399|GO:0007411|GO:0021549|GO:0021555|GO:0021568|GO:0021794|GO:0021884|GO:0021930|GO:0042472|GO:0043565|GO:0048483	TATTCACTAAATGGGCTTAAAAGACTGCTTTTGAAGGGGCTTACAG
ASPWP0004106	1607.7	1530.7	2777.2	2675.8	1843	1831.4	2967.7	2898.8	10.4701	10.9021	11.2271	11.2416	11.0574	11.0786	11.3944	11.3661	P	P	P	P	P	M	P	P	coding_gene_probe	NM_002166	RefSeq	chr2	+	8822112	8824583	1402	ID2	3398	inhibitor of DNA binding 2, dominant negative helix-loop-helix protein	Hs.180919	GIG8, bHLHb26	GO:0000122|GO:0000785|GO:0001656|GO:0001779|GO:0003149|GO:0003166|GO:0005515|GO:0005634|GO:0005730|GO:0005737|GO:0005737|GO:0005829|GO:0007275|GO:0009649|GO:0010628|GO:0010629|GO:0014003|GO:0019216|GO:0021772|GO:0033598|GO:0043234|GO:0043353|GO:0043392|GO:0043433|GO:0044325|GO:0045578|GO:0045600|GO:0045648|GO:0045651|GO:0045665|GO:0045668|GO:0045777|GO:0045787|GO:0045892|GO:0045893|GO:0046983|GO:…	GAGTTAATGTCAAATGACAGCAAAGCACTGTGTGGCTGAATAAGCG
ASPWP0004113	402.5	280.4	431.7	422.2	354.7	366.2	499	495.6	8.96233	8.53669	8.59541	8.59179	8.76906	8.85783	8.81562	8.80146	P	P	P	A	P	P	P	P	coding_gene_probe	NM_005378	RefSeq	chr2	+	16080682	16087129	2613	MYCN	4613	v-myc avian myelocytomatosis viral oncogene neuroblastoma derived homolog	Hs.25960	bHLHe37, N-myc, MYCNOT	GO:0000785|GO:0003677|GO:0003700|GO:0005515|GO:0005634|GO:0006357|GO:0046983	GGTGCATAGAACTGGGTAAATGCAAAGTTCTGTGTTTAATTTCTTC
ASPWP0004116	1051.2	885.5	1259.5	1205.9	715.8	715.1	1279.5	1248.6	10.1614	10.2272	10.0019	10.0006	9.76934	9.79789	10.119	10.1107	P	A	P	P	A	A	A	P	coding_gene_probe	NM_004040	RefSeq	chr2	+	20646834	20649201	2384	RHOB	388	ras homolog family member B	Hs.502876	RhoB, RHOH6, MST081	GO:0000910|GO:0001525|GO:0003924|GO:0005515|GO:0005525|GO:0005634|GO:0005829|GO:0005886|GO:0005886|GO:0006184|GO:0006915|GO:0006927|GO:0007155|GO:0007264|GO:0007266|GO:0007411|GO:0007596|GO:0008333|GO:0010008|GO:0015031|GO:0019003|GO:0030168|GO:0031902|GO:0032154|GO:0043065|GO:0045766|GO:0045786|GO:0051056|GO:0070301|GO:0071479	AGCTATGTGAAATTTTCTCTGCACCTCTGTACAGAGAATACACCTG
ASPWP0004128	63.4	56.7	72.3	74.4	67.1	62	68.6	70.2	6.59565	6.40841	6.52503	6.49402	6.4773	6.45287	6.42843	6.41449	M	P	P	P	P	P	M	P	coding_gene_probe	NM_030915	RefSeq	chr2	+	30454396	30482899	2956	LBH	81606	limb bud and heart development	Hs.567598		GO:0005730|GO:0005737|GO:0006351|GO:0007275|GO:0043231|GO:0045893	AGATGACTGAGGTGATGATGAACACCCAGCCCATGGAGGAGATCGG
ASPWP0004192	218.7	163.6	219.9	207.8	114.9	114.2	241.2	239.8	8.13051	7.79922	7.76276	7.70165	7.17039	7.20302	7.9074	7.88506	A	P	P	P	P	P	P	P	coding_gene_probe	NM_002193	RefSeq	chr2	+	121103718	121109383	3218	INHBB	3625	inhibin, beta B	Hs.1735		GO:0001541|GO:0005125|GO:0005179|GO:0005515|GO:0005576|GO:0006952|GO:0008083|GO:0009267|GO:0009612|GO:0030154|GO:0032869|GO:0032924|GO:0040007|GO:0042803|GO:0042981|GO:0044320|GO:0045444|GO:0046676|GO:0046789|GO:0046881|GO:0046882|GO:0048178|GO:0048471|GO:0048599|GO:0060279	TACGTTTGTGTACAGTTTAAGAAAATAAAAGATTGAGTGCCACGGG
ASPWP0004193	156.8	129.2	95.9	96.3	149.1	129.7	85	85.1	7.72818	7.48909	6.78952	6.77549	7.45201	7.3419	6.64301	6.62769	P	P	P	P	P	P	P	P	coding_gene_probe	NM_005270	RefSeq	chr2	+	121554866	121750229	6780	GLI2	2736	GLI family zinc finger 2	Hs.111867	THP2, HPE9, THP1	GO:0000122|GO:0001501|GO:0001649|GO:0001701|GO:0001822|GO:0002076|GO:0003682|GO:0003700|GO:0005515|GO:0005634|GO:0005737|GO:0006351|GO:0006355|GO:0006915|GO:0007224|GO:0007389|GO:0007411|GO:0007418|GO:0007442|GO:0007507|GO:0008270|GO:0008283|GO:0008589|GO:0009612|GO:0009913|GO:0009954|GO:0016020|GO:0016607|GO:0021508|GO:0021513|GO:0021517|GO:0021696|GO:0021775|GO:0021776|GO:0021938|GO:0021965|GO:…	AGAAGCAAGAAGCCAAAAGTGGGATCCTGGAGGCCGCTGGCTTCCC
ASPWP0004219	216.1	206.7	236.4	239.6	187.6	173.7	267.8	251.6	8.08965	8.09899	7.85128	7.86713	7.75476	7.70887	8.02183	7.93987	M	M	M	P	M	A	A	M	coding_gene_probe	NM_001003845	RefSeq	chr2	+	171571856	171574498	1963	SP5	389058	Sp5 transcription factor	Hs.368802		GO:0005634|GO:0006351|GO:0006355|GO:0036342|GO:0043565|GO:0046872|GO:0060349	CGCACTCGCCAGGCGCACTGCCGCCCCCGCATCCCAGCTTGGGGCT
ASPWP0004258	95.6	74.9	116.7	114.4	85.5	85.8	92.8	92.1	7.10234	6.74364	7.00295	6.9758	6.81021	6.87954	6.73652	6.71823	A	P	P	P	M	P	P	P	coding_gene_probe	NM_004964	RefSeq	chr1	+	32757707	32799224	2091	HDAC1	3065	histone deacetylase 1	Hs.88556	HD1, GON-10	GO:0000118|GO:0000122|GO:0000122|GO:0000122|GO:0000278|GO:0000790|GO:0001047|GO:0001103|GO:0001106|GO:0003700|GO:0004407|GO:0004407|GO:0004407|GO:0005515|GO:0005634|GO:0005654|GO:0005654|GO:0005730|GO:0005737|GO:0005829|GO:0006338|GO:0006351|GO:0006367|GO:0006476|GO:0007179|GO:0007219|GO:0007596|GO:0008134|GO:0008134|GO:0008284|GO:0009913|GO:0010467|GO:0010832|GO:0010870|GO:0016568|GO:0016575|GO:…	ACGGACCGGGTCATGACTGTGTCCTTTCATAAGTATGGAGAGTACT
ASPWP0004262	1316.3	756.9	964.3	937.2	666	671.6	2300.6	2432.6	10.43	10.0205	9.68132	9.69863	9.65724	9.70413	11.0143	11.0974	A	P	P	P	P	P	P	P	coding_gene_probe	NM_003507	RefSeq	chr2	+	202899309	202903160	3851	FZD7	8324	frizzled family receptor 7	Hs.173859	FzE3	GO:0001944|GO:0004930|GO:0005515|GO:0005737|GO:0005886|GO:0006355|GO:0007199|GO:0007223|GO:0007409|GO:0007420|GO:0008406|GO:0010812|GO:0014834|GO:0016021|GO:0017147|GO:0019827|GO:0030165|GO:0030182|GO:0032589|GO:0033077|GO:0034446|GO:0035412|GO:0038031|GO:0042327|GO:0042666|GO:0042813|GO:0045177|GO:0045893|GO:0045893|GO:0046330|GO:0048103|GO:0060054|GO:0060070|GO:0060070|GO:0060231|GO:0071300	GCTTTAAAGGTCTACCCCACTTTATCACATGTACAGATCACAAATA
ASPWP0004266	51.8	51.4	90.6	94.6	213.7	216	86.4	83.5	6.33626	6.30643	6.72819	6.75197	7.98856	8.0531	6.65673	6.58439	P	M	P	M	P	P	P	M	coding_gene_probe	NM_005214	RefSeq	chr2	+	204732510	204738683	2033	CTLA4	1493	cytotoxic T-lymphocyte-associated protein 4	Hs.247824	CD152, CD, GSE, CD28, ICOS	GO:0005515|GO:0005794|GO:0005886|GO:0005887|GO:0006955|GO:0006974|GO:0009897|GO:0030889|GO:0031295|GO:0043065|GO:0045334|GO:0045590|GO:0048471|GO:0050853	GAGCGAGGGAGAAGACTATATTGTACACACCTTATATTTACGTATG
ASPWP0004285	20402.3	15037.5	32786.2	31707.7	28437.7	27655.8	23681.7	22967.3	14.3916	14.4725	14.8802	14.8654	14.8964	14.9019	14.261	14.2795	M	M	M	M	M	M	M	M	coding_gene_probe	NM_006522	RefSeq	chr2	+	219724545	219738954	1700	WNT6	7475	wingless-type MMTV integration site family, member 6	Hs.29764		GO:0001658|GO:0005109|GO:0005576|GO:0005576|GO:0005578|GO:0005615|GO:0005788|GO:0005796|GO:0005886|GO:0007267|GO:0009798|GO:0009986|GO:0010628|GO:0016055|GO:0030182|GO:0030182|GO:0042475|GO:0045165|GO:0045893|GO:0060684|GO:0061303|GO:0070172|GO:0071300|GO:0072079	TGCTGCTGCTGCTCCTGTGCCCGGCGCACGTCGGCGGACTGTGGTG
ASPWP0004286	37.8	42.3	48.1	51.8	56.7	54.4	56.4	59	6.01944	6.09522	6.15861	6.18891	6.28801	6.31282	6.24352	6.27845	A	A	A	A	P	P	P	P	coding_gene_probe	NM_025216	RefSeq	chr2	+	219745254	219758651	2375	WNT10A	80326	wingless-type MMTV integration site family, member 10A	Hs.121540		GO:0001942|GO:0005109|GO:0005576|GO:0005578|GO:0005615|GO:0010628|GO:0014033|GO:0016055|GO:0030182|GO:0031069|GO:0042476|GO:0042487|GO:0043586|GO:0043588|GO:0045165|GO:0048730|GO:0048733|GO:0071560	GAGACTCGCAACAAGATCCCCTATGAGAGTCCCATCTTCAGCAGAG
ASPWP0004358	325.9	258.9	396.1	377.3	260.2	265	359.9	355.7	8.65762	8.41803	8.4771	8.45193	8.31289	8.39573	8.40195	8.38594	P	P	P	P	A	P	P	P	coding_gene_probe	ENST00000372915	gencode	chr1	+	39549803	39952652	23440	MACF1	23499	microtubule-actin crosslinking factor 1	Hs.472475	KIAA0465, ACF7, ABP620, KIAA1251, MACF, FLJ45612, FLJ46776	GO:0001707|GO:0003779|GO:0005509|GO:0005515|GO:0005737|GO:0005737|GO:0005794|GO:0005856|GO:0005874|GO:0005886|GO:0006200|GO:0006620|GO:0006928|GO:0007050|GO:0007163|GO:0008017|GO:0010632|GO:0015629|GO:0016055|GO:0016887|GO:0030177|GO:0032587|GO:0032886|GO:0042060|GO:0043001|GO:0051015|GO:0051893	TGGATGGCCTTGGATGAATTTTTAGTGAAAAATGATCCCTGCCGAG
ASPWP0004416	6262.5	4581.8	7243.7	7028.2	863.8	829.3	5821.4	5743.8	12.6618	12.556	12.5294	12.5637	10.0687	10.0424	12.3427	12.3371	M	M	M	P	M	M	P	M	coding_gene_probe	NM_003881	RefSeq	chr20	+	43343884	43356452	1433	WISP2	8839	WNT1 inducible signaling pathway protein 2	Hs.592145	CT58, CTGF-L, CCN5	GO:0001558|GO:0005520|GO:0005615|GO:0005886|GO:0007155|GO:0007165|GO:0007267	AACACTTTAGCTTGGGTCCACCATGCAGAACACCAATATTAACACG
ASPWP0004427	1715.4	1391.9	1463.1	1393.9	315.6	309.9	1454	1445.7	10.7301	10.7455	10.2376	10.2439	8.60329	8.61961	10.339	10.3455	P	P	P	A	A	P	P	P	coding_gene_probe	NM_005985	RefSeq	chr20	+	48599512	48605420	1722	SNAI1	6615	snail family zinc finger 1	Hs.48029	SNA, SLUGH2, SNAH, SNAIL1, SNAIL	GO:0000122|GO:0000122|GO:0000122|GO:0001078|GO:0001649|GO:0001707|GO:0001837|GO:0001837|GO:0005515|GO:0005634|GO:0005634|GO:0005737|GO:0005737|GO:0010718|GO:0010718|GO:0010957|GO:0016477|GO:0019900|GO:0030335|GO:0031069|GO:0043518|GO:0043565|GO:0045893|GO:0046872|GO:0060021|GO:0060536|GO:0060707|GO:0060806|GO:0060972|GO:0061314|GO:1902230|GO:2000810	GCCTGGGAGGAAGATGTTTACATTTTTAAAGGTACACTGGTATTTA
ASPWP0004446	78.6	87	100.5	103	106.6	101.1	147.2	150.1	6.88542	6.96662	6.84433	6.85641	7.08042	7.07857	7.291	7.2859	P	P	P	P	A	A	P	P	coding_gene_probe	NM_006806	RefSeq	chr21	-	18965967	18985268	1464	BTG3	10950	BTG family, member 3	Hs.473420	ANA, tob55	GO:0005515|GO:0005737|GO:0008285|GO:0045930	ACACGGTCTGGGCCGCCGAATCTCCGGCCGAAGAGCGGCGGCGGCA
ASPWP0004497	555.6	347.8	614.2	591.2	554.6	560.2	625.9	626.9	9.38434	8.84441	9.03381	9.03895	9.39444	9.45714	9.11974	9.13581	P	P	P	P	P	P	P	P	coding_gene_probe	NM_002745	RefSeq	chr22	-	22113946	22221970	5916	MAPK1	5594	mitogen-activated protein kinase 1	Hs.431850	ERK, ERK2, p41mapk, MAPK2	GO:0000165|GO:0000186|GO:0000187|GO:0000189|GO:0001784|GO:0002224|GO:0002755|GO:0002756|GO:0003677|GO:0004674|GO:0004707|GO:0005515|GO:0005524|GO:0005634|GO:0005634|GO:0005654|GO:0005730|GO:0005737|GO:0005739|GO:0005769|GO:0005770|GO:0005794|GO:0005815|GO:0005819|GO:0005829|GO:0005856|GO:0005901|GO:0005925|GO:0006351|GO:0006915|GO:0006935|GO:0006950|GO:0006974|GO:0007049|GO:0007165|GO:0007173|GO:…	AGAGACTGCTAGATTCCAGCCAGGATACAGATCTTAAATTTGTCAG
ASPWP0004529	219	145.3	178.4	169.6	110.4	108.6	135.2	132.6	8.12811	7.64804	7.51966	7.465	7.12288	7.1643	7.17231	7.12366	P	P	P	P	P	P	P	P	coding_gene_probe	NM_152221	RefSeq	chr22	-	38686696	38713413	2820	CSNK1E	1454	casein kinase 1, epsilon	Hs.474833	HCKIE, CKIE, CKIepsilon	GO:0000086|GO:0000278|GO:0004672|GO:0004674|GO:0005515|GO:0005524|GO:0005634|GO:0005829|GO:0006281|GO:0006468|GO:0007165|GO:0030178|GO:0030529|GO:0032436|GO:0034613|GO:0090263	CCTGCCCTGGCAGGGGCTCAAAGCAGCCACCAAGCGCCAGAAGTAT
ASPWP0004597	84.4	63.4	231.4	226.3	277.3	273.5	189.6	190.6	6.94074	6.56857	7.82301	7.79434	8.40189	8.42558	7.57862	7.5719	M	P	M	M	M	P	M	M	coding_gene_probe	NM_030761	RefSeq	chr1	-	22443797	22469519	3905	WNT4	54361	wingless-type MMTV integration site family, member 4	Hs.25766	WNT-4	GO:0001658|GO:0001822|GO:0001837|GO:0001838|GO:0001889|GO:0003714|GO:0005109|GO:0005201|GO:0005576|GO:0005578|GO:0005615|GO:0005737|GO:0005788|GO:0005796|GO:0005886|GO:0006702|GO:0007267|GO:0008584|GO:0008584|GO:0008585|GO:0009986|GO:0010629|GO:0010894|GO:0018345|GO:0022407|GO:0030182|GO:0030237|GO:0030325|GO:0030336|GO:0030501|GO:0032321|GO:0032349|GO:0032967|GO:0033080|GO:0038030|GO:0040037|GO:…	TGATCCAGAGGCAGGTGCAGATGTGCAAGCGGAACCTGGAAGTCAT
ASPWP0004613	94.5	81.7	108.5	107	75.1	69.3	108.2	106.5	7.11339	6.88807	6.92138	6.8983	6.65369	6.60899	6.91808	6.87181	P	P	P	A	P	P	P	P	coding_gene_probe	NM_015373	RefSeq	chr22	+	39052657	39069855	1147	CBY1	25776	chibby homolog 1 (Drosophila)	Hs.334911	PIGEA14, PIGEA-14, Chibby, Cby	GO:0005515|GO:0005634|GO:0005794|GO:0005802|GO:0005932|GO:0008013|GO:0008104|GO:0016607|GO:0030178|GO:0042384|GO:0042802|GO:0045444|GO:0045892|GO:0055007|GO:0090090	AAAGATGCCTTTCTTTGGGAATACGTTCAGTCCGAAGAAGACACCT
ASPWP0004739	2503.7	2020.2	1754.4	1654.1	377.8	373.7	1975.5	1992.8	11.3052	11.3718	10.5235	10.5119	8.87325	8.88959	10.7991	10.8268	P	P	P	P	P	P	P	P	coding_gene_probe	NM_003392	RefSeq	chr3	-	55499742	55521670	6194	WNT5A	7474	wingless-type MMTV integration site family, member 5A	Hs.643085	hWNT5A	GO:0000187|GO:0001667|GO:0001736|GO:0001756|GO:0001837|GO:0001843|GO:0001938|GO:0001947|GO:0002053|GO:0002088|GO:0002741|GO:0003323|GO:0003408|GO:0003700|GO:0005109|GO:0005110|GO:0005115|GO:0005125|GO:0005576|GO:0005578|GO:0005615|GO:0005788|GO:0005796|GO:0005886|GO:0006468|GO:0007223|GO:0007223|GO:0007257|GO:0007257|GO:0007411|GO:0007442|GO:0007494|GO:0008584|GO:0008595|GO:0009986|GO:0010033|GO:…	AATGTCTTCCAAGTTCTTCCTAGTGGCTTTGGCCATATTTTTCTCC
ASPWP0004744	26418.6	27711.3	56412.4	51625.6	19812.6	17715.5	35819.3	34772.9	14.7414	15.0477	15.8095	15.5966	14.2761	14.1489	14.9552	14.8609	A	M	M	M	M	P	P	M	coding_gene_probe	NM_001166243	RefSeq	chr3	-	59735035	61237133	1122	FHIT	2272	fragile histidine triad	Hs.655995	FRA3B, AP3Aase	GO:0000166|GO:0003824|GO:0005515|GO:0005737|GO:0005829|GO:0006163|GO:0006260|GO:0006351|GO:0006355|GO:0009117|GO:0016787|GO:0031625|GO:0032435|GO:0042802|GO:0043231|GO:0047710|GO:0072332	GCTCCCTCCCTCTGCCTTTCATTCCCAGCTGTCAACATCCTGGAAG
ASPWP0004755	57.4	49.8	58	59.6	45.7	47.4	56.9	54.7	6.50615	6.27588	6.30892	6.30801	6.06458	6.11181	6.2456	6.18203	P	P	P	P	A	A	P	M	coding_gene_probe	NM_198859	RefSeq	chr3	-	64079525	64211131	8322	PRICKLE2	166336	prickle homolog 2 (Drosophila)	Hs.148105	DKFZp686D143	GO:0005737|GO:0008270|GO:0016327|GO:0016328|GO:0031175|GO:0031965|GO:0045197	ACTCATGTTTGACTTTCAGAGGAACTCGACCTCAGATGATGACTCA
ASPWP0004775	961.1	555.4	997.3	957.4	1180.9	1162.4	1187.7	1188.8	10.1358	9.56043	9.72711	9.72984	10.4662	10.4925	10.0116	10.0297	P	M	A	P	P	P	P	P	coding_gene_probe	NM_001146156	RefSeq	chr3	-	119540801	119813264	7095	GSK3B	2932	glycogen synthase kinase 3 beta	Hs.445733		GO:0000320|GO:0001085|GO:0001837|GO:0001954|GO:0002039|GO:0004674|GO:0004674|GO:0005178|GO:0005515|GO:0005524|GO:0005634|GO:0005730|GO:0005737|GO:0005813|GO:0005829|GO:0005886|GO:0005977|GO:0006349|GO:0006468|GO:0006611|GO:0006983|GO:0007173|GO:0007411|GO:0007520|GO:0007623|GO:0008013|GO:0008543|GO:0009887|GO:0010226|GO:0010800|GO:0016301|GO:0016301|GO:0016477|GO:0018105|GO:0019901|GO:0021766|GO:…	ACTTGAGTGTCACTCAGCAACACTGGTCACGTTTGGAAAGAATATT
ASPWP0004782	586.6	404.4	739	715.8	747.5	746.5	562	558.4	9.43042	9.04728	9.31865	9.32052	9.83856	9.8625	8.98665	8.97423	A	M	M	P	M	M	P	P	coding_gene_probe	NM_003707	RefSeq	chr3	-	127799799	127842671	1785	RUVBL1	8607	RuvB-like AAA ATPase 1	Hs.272822	TIP49, NMP238, RVB1, TIP49a, Pontin52, ECP54, TIH1, Rvb1, INO80H	GO:0003678|GO:0005515|GO:0005524|GO:0005634|GO:0005654|GO:0005730|GO:0005737|GO:0005794|GO:0005815|GO:0006281|GO:0006310|GO:0006334|GO:0006351|GO:0006357|GO:0007067|GO:0007283|GO:0016020|GO:0016363|GO:0016887|GO:0031011|GO:0032508|GO:0034080|GO:0035267|GO:0040008|GO:0043231|GO:0043967|GO:0043968|GO:0051301|GO:0071339	GATGATAATCCGGACCATGCTGTATACTCCACAGGAAATGAAACAG
ASPWP0004798	321.5	271.3	397.1	400.1	221.4	209.6	523.7	516.8	8.61861	8.48207	8.47909	8.51229	8.02501	8.00428	8.87578	8.85363	M	M	P	M	M	P	M	M	coding_gene_probe	NM_001005861	RefSeq	chr3	-	133875977	133969586	2942	RYK	6259	receptor-like tyrosine kinase	Hs.654562	D3S3195, RYK1, JTK5	GO:0004713|GO:0004714|GO:0004888|GO:0005109|GO:0005515|GO:0005524|GO:0005634|GO:0005737|GO:0005887|GO:0006468|GO:0007165|GO:0007411|GO:0016020|GO:0016021|GO:0016055|GO:0017147|GO:0022038|GO:0030182|GO:0031175|GO:0042813|GO:0043410|GO:0048705|GO:0048843|GO:0050919|GO:0071679	ACTTCAAGTTAAGATCACAGACAATGCCCTCTCCAGAGACTTGTTC
ASPWP0004800	172.3	115	191.2	180.9	172.3	174.6	218.2	213.4	7.82093	7.31535	7.58405	7.53115	7.65863	7.72505	7.76848	7.72609	M	M	M	M	P	P	P	P	coding_gene_probe	NM_006219	RefSeq	chr3	-	138371539	138478201	5931	PIK3CB	5291	phosphatidylinositol-4,5-bisphosphate 3-kinase, catalytic subunit beta	Hs.239818		GO:0000187|GO:0001952|GO:0005515|GO:0005524|GO:0005634|GO:0005829|GO:0005886|GO:0005942|GO:0006644|GO:0006661|GO:0006874|GO:0006914|GO:0006935|GO:0007156|GO:0007165|GO:0007169|GO:0007173|GO:0007186|GO:0007596|GO:0008286|GO:0008543|GO:0010508|GO:0014065|GO:0016303|GO:0016477|GO:0030168|GO:0035004|GO:0035005|GO:0038095|GO:0038096|GO:0040016|GO:0043560|GO:0044281|GO:0045087|GO:0046934|GO:0048011|GO:…	GGTATACAATAACAAGGTATTTGGTGAGGATTCAGTTGGAGTGATT
ASPWP0004840	103.9	105.8	135.5	125.9	127.4	124.5	147.3	143.5	7.22692	7.21086	7.17002	7.08276	7.26752	7.29933	7.275	7.21683	P	A	P	P	P	P	P	P	coding_gene_probe	NM_017655	RefSeq	chr1	+	78511588	78603112	2838	GIPC2	54810	GIPC PDZ domain containing family, member 2	Hs.659356	FLJ20075, SEMCAP-2	GO:0005737	CACTTGGTCTCACCATTACAGATAATGGTGTTGGCTATGCTTTTAT
ASPWP0004846	512.3	381.4	449.6	431.1	278.5	284.2	406.8	399.1	9.16356	8.96108	8.64957	8.62092	8.40305	8.47753	8.56233	8.53959	A	P	P	P	P	P	P	P	coding_gene_probe	NM_001098424	RefSeq	chr3	-	196769430	197025447	4968	DLG1	1739	discs, large homolog 1 (Drosophila)	Hs.292549	SAP97, SAP-97, hdlg, DLGH1, dJ1061C18.1.1	GO:0001658|GO:0001771|GO:0001772|GO:0001935|GO:0002088|GO:0002369|GO:0004385|GO:0004721|GO:0005515|GO:0005634|GO:0005737|GO:0005783|GO:0005789|GO:0005794|GO:0005829|GO:0005874|GO:0005886|GO:0005911|GO:0005923|GO:0007015|GO:0007093|GO:0007163|GO:0007268|GO:0007411|GO:0008022|GO:0008092|GO:0008284|GO:0009898|GO:0014069|GO:0014704|GO:0015459|GO:0015459|GO:0016323|GO:0016328|GO:0016337|GO:0019048|GO:…	AACTAAGCCAAACTGAAGACAGACAGCTCAGAAGTTCCATAGAACG
ASPWP0004855	91.5	83.1	101	101.2	74.3	73.5	120.1	122.2	7.047	6.86892	6.84586	6.80681	6.59731	6.63984	7.01403	7.00566	M	M	P	M	M	M	M	M	coding_gene_probe	NM_000551	RefSeq	chr3	+	10183318	10195354	4560	VHL	7428	von Hippel-Lindau tumor suppressor, E3 ubiquitin protein ligase	Hs.517792	VHL1	GO:0000122|GO:0000902|GO:0004842|GO:0005515|GO:0005634|GO:0005654|GO:0005739|GO:0005783|GO:0005829|GO:0006355|GO:0006508|GO:0006950|GO:0008134|GO:0008285|GO:0016020|GO:0016567|GO:0019899|GO:0043066|GO:0045597|GO:0045893|GO:0050821|GO:0061418|GO:0061428|GO:0071456	TAAAAGAAAGTTAACTGACTTCACTAGGCATTGTGATGTTTAGGGG
ASPWP0004859	54	50.8	51.8	53.4	56.3	51.5	60.6	59.7	6.40176	6.27496	6.21252	6.20693	6.27669	6.18344	6.28695	6.26923	A	M	M	M	M	M	M	M	coding_gene_probe	NM_024827	RefSeq	chr3	+	13521714	13547924	2918	HDAC11	79885	histone deacetylase 11	Hs.744132		GO:0000118|GO:0004407|GO:0005634|GO:0005886|GO:0006351|GO:0006355|GO:0008134|GO:0014003|GO:0016568|GO:0016575|GO:0032041|GO:0046969|GO:0046970|GO:0097372	GGAGAAGCTGCATCCCTTTGATGCCGGAAAATGGGGCAAAGTGATC
ASPWP0004883	134.6	106	127.8	134	86.4	86.6	132	131	7.54417	7.20917	7.10325	7.16182	6.82169	6.8688	7.14004	7.10504	P	M	P	P	P	P	P	P	coding_gene_probe	NM_001904	RefSeq	chr3	+	41240941	41281939	3720	CTNNB1	1499	catenin (cadherin-associated protein), beta 1, 88kDa	Hs.476018	beta-catenin, armadillo	GO:0000122|GO:0000578|GO:0000922|GO:0001102|GO:0001569|GO:0001569|GO:0001658|GO:0001701|GO:0001702|GO:0001708|GO:0001711|GO:0001764|GO:0001837|GO:0001840|GO:0001889|GO:0002052|GO:0002053|GO:0002089|GO:0003136|GO:0003266|GO:0003337|GO:0003682|GO:0003690|GO:0003700|GO:0003713|GO:0003713|GO:0004871|GO:0005198|GO:0005515|GO:0005634|GO:0005654|GO:0005667|GO:0005737|GO:0005813|GO:0005829|GO:0005829|GO:…	CCATACAACTGTTTTGAAAATCCAGCGTGGACAATGGCTACTCAAG
ASPWP0004912	68.2	95.2	123.7	132.1	123.3	118.8	124.3	128	6.68983	7.07314	7.07509	7.13684	7.24351	7.23568	7.06492	7.06043	P	P	P	P	P	P	P	P	coding_gene_probe	NM_006254	RefSeq	chr3	+	53195222	53226733	2850	PRKCD	5580	protein kinase C, delta	Hs.155342		GO:0001666|GO:0004674|GO:0004697|GO:0004699|GO:0004715|GO:0005515|GO:0005524|GO:0005634|GO:0005654|GO:0005737|GO:0005739|GO:0005783|GO:0005829|GO:0005829|GO:0005886|GO:0005886|GO:0005911|GO:0006468|GO:0006915|GO:0006915|GO:0006921|GO:0007049|GO:0007165|GO:0007173|GO:0007202|GO:0007596|GO:0008022|GO:0008047|GO:0008543|GO:0009408|GO:0009612|GO:0009749|GO:0010467|GO:0010469|GO:0014070|GO:0015810|GO:…	AACCAGCCCTTCTGTGCCGTGAAGATGAAGGAGGCGCTCAGCACAG
ASPWP0004937	196.5	142.9	355.9	336	153.7	142.1	396.6	382.1	7.97441	7.60799	8.34374	8.31037	7.51498	7.44833	8.52859	8.48212	P	P	P	P	P	P	P	P	coding_gene_probe	NM_002045	RefSeq	chr3	+	115342150	115440334	1747	GAP43	2596	growth associated protein 43	Hs.134974	B-50, PP46	GO:0005515|GO:0005516|GO:0005886|GO:0007205|GO:0009611|GO:0010001|GO:0016198|GO:0030054|GO:0030424|GO:0031527|GO:0032584|GO:0040008|GO:0042246|GO:0045165|GO:0045202|GO:0051489	GCGGCTCTAAGGCTCCTTTTTCAACCCGAATATTAATAAATCATGA
ASPWP0004988	45.8	42	48.4	54.8	58	61.3	64.8	62.5	6.20086	6.11584	6.15738	6.21848	6.32661	6.45291	6.34607	6.29603	P	A	P	P	P	P	P	P	coding_gene_probe	NM_139245	RefSeq	chr3	+	160473995	160788817	3056	PPM1L	151742	protein phosphatase, Mg2+/Mn2+ dependent, 1L	Hs.389027	PP2CE	GO:0000165|GO:0004722|GO:0005789|GO:0006470|GO:0006665|GO:0007178|GO:0016021|GO:0030148|GO:0044281|GO:0046872	GACCGAGAAATGCTAGAAAAATTGACTGTATCCTATGATGAAGCAG
ASPWP0004995	131.3	126.6	172.9	168.7	160.6	152.1	165.7	160.5	7.53218	7.46633	7.47035	7.43095	7.56695	7.53935	7.40872	7.35115	P	P	P	P	A	A	A	A	coding_gene_probe	NM_006218	RefSeq	chr3	+	178866310	178952497	3724	PIK3CA	5290	phosphatidylinositol-4,5-bisphosphate 3-kinase, catalytic subunit alpha	Hs.553498	PI3K	GO:0001525|GO:0001944|GO:0004674|GO:0005515|GO:0005524|GO:0005829|GO:0005886|GO:0005942|GO:0005943|GO:0006006|GO:0006644|GO:0006661|GO:0007173|GO:0007596|GO:0008286|GO:0008543|GO:0016301|GO:0016303|GO:0030027|GO:0030168|GO:0030295|GO:0031295|GO:0033138|GO:0035004|GO:0035004|GO:0035005|GO:0038028|GO:0038095|GO:0038096|GO:0040014|GO:0043491|GO:0043542|GO:0043560|GO:0044029|GO:0044281|GO:0045087|GO:…	AAACTTGCAAAGAATCAGAACAATGCCTCCACGACCATCATCAGGT
ASPWP0004999	237.8	183.4	2435.7	2303.1	3072.4	2836.5	5213.3	5041.8	8.21264	7.93459	11.0057	11.0059	11.7551	11.7228	12.2359	12.2128	A	M	M	M	M	M	M	M	coding_gene_probe	NM_003106	RefSeq	chr3	+	181429711	181432223	2520	SOX2	6657	SRY (sex determining region Y)-box 2	Hs.518438		GO:0000122|GO:0000976|GO:0001077|GO:0001649|GO:0001654|GO:0001714|GO:0002052|GO:0003677|GO:0003677|GO:0003682|GO:0003700|GO:0003700|GO:0005515|GO:0005634|GO:0005634|GO:0005634|GO:0005667|GO:0005737|GO:0005829|GO:0006325|GO:0006355|GO:0006355|GO:0007050|GO:0009611|GO:0010468|GO:0021781|GO:0021879|GO:0021983|GO:0021984|GO:0021987|GO:0030539|GO:0030858|GO:0030900|GO:0030910|GO:0032526|GO:0035019|GO:…	TTTCCAAAAAATAATAATAACAATCATCGGCGGCGGCAGGATCGGC
ASPWP0005001	59	66.9	73.1	78.1	72.1	70.3	76.8	81.2	6.54206	6.62005	6.52738	6.56222	6.59311	6.63859	6.53414	6.59225	P	A	P	A	P	P	P	P	coding_gene_probe	NM_004423	RefSeq	chr3	+	183873283	183891314	5062	DVL3	1857	dishevelled segment polarity protein 3	Hs.388116	KIAA0208	GO:0001934|GO:0002020|GO:0003148|GO:0004871|GO:0005102|GO:0005109|GO:0005515|GO:0005938|GO:0008013|GO:0016055|GO:0035556|GO:0035567|GO:0038031|GO:0042493|GO:0043507|GO:0045893|GO:0046982|GO:0060026|GO:0060070|GO:0060070|GO:0060071|GO:0090103|GO:0090179	CTTATGAGCAGTGAGCTGGAGACCACCAGCTTCTTTGACTCAGATG
ASPWP0005023	63.2	56.5	69.3	69.6	55.1	54.3	85.3	85.6	6.63018	6.40786	6.48037	6.46256	6.27647	6.34189	6.64942	6.64033	P	P	P	A	P	P	P	P	coding_gene_probe	NM_001328	RefSeq	chr4	-	1205227	1242908	2288	CTBP1	1487	C-terminal binding protein 1	Hs.208597	BARS	GO:0000122|GO:0001106|GO:0003700|GO:0005515|GO:0005634|GO:0005634|GO:0005667|GO:0005730|GO:0005829|GO:0006468|GO:0007030|GO:0008022|GO:0008134|GO:0008285|GO:0016616|GO:0017053|GO:0017053|GO:0019048|GO:0019079|GO:0019904|GO:0019904|GO:0031065|GO:0034401|GO:0035067|GO:0042803|GO:0045892|GO:0050872|GO:0051287|GO:0051726|GO:0070491|GO:0090241	GGCAGTGGTTTTGACAACATCGACATCAAGTCGGCCGGGGATTTAG
ASPWP0005061	63.8	58.6	79	82.2	85.7	86.4	87.9	89.6	6.62824	6.42698	6.61149	6.61835	6.8204	6.87671	6.66676	6.68071	P	P	A	P	P	P	P	P	coding_gene_probe	NM_152542	RefSeq	chr4	-	89181531	89205888	3725	PPM1K	152926	protein phosphatase, Mg2+/Mn2+ dependent, 1K	Hs.43744	DKFZp761G058, PP2Ckappa, hPTMP, PP2Cm, BDP	GO:0004722|GO:0005739|GO:0005759|GO:0006470|GO:0046872	TTTCTAGAAATAGATAAAGCCTTTTCGAGTCATGCCCGCCTGTCTG
ASPWP0005070	50.8	47.1	74	76	84.3	81.3	140.4	146	6.37871	6.24073	6.53996	6.52373	6.78888	6.80186	7.21774	7.24497	A	P	P	P	M	M	P	P	coding_gene_probe	uc003hxg.3	UCSC_knowngene	chr4	-	105393342	105412467	748	CXXC4	80319	CXXC finger protein 4	Hs.12248	IDAX	GO:0003677|GO:0005737|GO:0007352|GO:0008270|GO:0016055|GO:0030165|GO:0030178|GO:0031410	CTTGTTTTAAGAAACTGCTTAGTCCACCACTGAAGAAAATATCCAG
ASPWP0005077	62.7	46.7	64.8	64.8	49.1	50.3	72.2	69.9	6.60134	6.24739	6.43229	6.40419	6.15268	6.20918	6.47415	6.42577	P	P	P	P	A	P	P	P	coding_gene_probe	NM_016269	RefSeq	chr4	-	108968700	109090112	3620	LEF1	51176	lymphoid enhancer-binding factor 1	Hs.743478	TCF1ALPHA, TCF10, TCF7L3	GO:0000122|GO:0000977|GO:0001228|GO:0001569|GO:0001649|GO:0001755|GO:0001756|GO:0001837|GO:0002040|GO:0003677|GO:0003682|GO:0003700|GO:0003705|GO:0005515|GO:0005634|GO:0005634|GO:0005667|GO:0005737|GO:0006366|GO:0008013|GO:0008013|GO:0008013|GO:0008134|GO:0008284|GO:0008301|GO:0010628|GO:0010718|GO:0016055|GO:0016202|GO:0021542|GO:0021854|GO:0021861|GO:0021873|GO:0021879|GO:0021943|GO:0022407|GO:…	GCTACATATGCAGCTTTATCCAGGCTGGTCTGCAAGAGACAATTAT
ASPWP0005102	47.9	45.9	50.8	55.7	40.3	39.3	59.6	60.6	6.23637	6.20865	6.18132	6.22989	5.99184	5.97524	6.30559	6.28816	A	A	P	P	A	A	P	P	coding_gene_probe	NM_016205	RefSeq	chr4	-	157682762	157892546	3018	PDGFC	56034	platelet derived growth factor C	Hs.570855	SCDGF, fallotein	GO:0000139|GO:0005161|GO:0005576|GO:0005615|GO:0005634|GO:0005788|GO:0007171|GO:0007417|GO:0008083|GO:0009887|GO:0009986|GO:0042803|GO:0045740|GO:0048008|GO:0048146|GO:0050730|GO:0051781|GO:0071230	CTGCTTAATAATGCTATAACTGCCTTTAGTACCTTGGAAGACCTTA
ASPWP0005126	337.9	257.8	358.2	345.3	206.7	212.8	456.7	447.7	8.7165	8.40484	8.35282	8.34251	7.93855	8.03571	8.69498	8.674	P	P	P	M	M	P	P	P	coding_gene_probe	NM_001142782	RefSeq	chr1	+	113933474	114228545	6536	MAGI3	260425	membrane associated guanylate kinase, WW and PDZ domain containing 3	Hs.486189	MAGI-3	GO:0004385|GO:0005109|GO:0005515|GO:0005524|GO:0005634|GO:0005886|GO:0005923|GO:0006915|GO:0016020|GO:0019048|GO:0035556|GO:0043507	CTTGGAATGCTGAGCAAAATGTGGATGTACTGGTTGTAAATGTTTA
ASPWP0005150	93.8	124	160	163.2	124.3	117.1	197	200.9	7.09856	7.42005	7.37357	7.39724	7.24148	7.224	7.6287	7.64393	A	P	P	P	P	P	P	P	coding_gene_probe	NM_001080505	RefSeq	chr4	+	42399855	42404504	1971	SHISA3	152573	shisa family member 3	Hs.370904	hShisa3	GO:0005789|GO:0007275|GO:0016021	TCTCCAGTGCCCCTGAATTTTATGTTTGATGACTATATATTTGGGC
ASPWP0005153	415.9	322.7	653.2	645.9	260.4	240.2	542.7	557.2	9.01451	8.7347	9.12883	9.16205	8.28408	8.22901	8.93314	8.96535	P	P	P	P	P	P	P	P	coding_gene_probe	NM_006206	RefSeq	chr4	+	55095263	55164412	6574	PDGFRA	5156	platelet-derived growth factor receptor, alpha polypeptide	Hs.74615	CD140a, PDGFR2	GO:0001553|GO:0001701|GO:0001775|GO:0004714|GO:0005018|GO:0005018|GO:0005021|GO:0005161|GO:0005515|GO:0005524|GO:0005634|GO:0005737|GO:0005886|GO:0005887|GO:0007173|GO:0007204|GO:0008210|GO:0008284|GO:0008543|GO:0009897|GO:0010544|GO:0010863|GO:0014068|GO:0018108|GO:0019048|GO:0023019|GO:0030198|GO:0030324|GO:0030325|GO:0030335|GO:0030335|GO:0030539|GO:0031226|GO:0033327|GO:0035790|GO:0038085|GO:…	GGGACTTCCCATCCGGCGTTCCTGGTCTTAGGCTGTCTTCTCACAG
ASPWP0005163	2348.8	2723.1	6117.9	5676.8	3139.1	2930.9	4270.4	4181.2	11.2438	11.7755	12.257	12.2385	11.785	11.763	11.9153	11.9009	P	P	M	P	P	P	A	P	coding_gene_probe	NM_001511	RefSeq	chr4	+	74735108	74737019	1184	CXCL1	2919	chemokine (C-X-C motif) ligand 1 (melanoma growth stimulating activity, alpha)	Hs.789	SCYB1, GROa, MGSA-a, NAP-3	GO:0005102|GO:0005576|GO:0005615|GO:0006935|GO:0006954|GO:0006955|GO:0007165|GO:0007186|GO:0007399|GO:0008009|GO:0008047|GO:0008083|GO:0008283|GO:0008285|GO:0030036|GO:0035556|GO:0043085	GCACTGCTGCTCCTGCTCCTGGTAGCCGCTGGCCGGCGCGCAGCAG
ASPWP0005183	43	46	55.7	55.6	61	59.3	73.6	73.9	6.15243	6.18035	6.30179	6.25145	6.39297	6.42993	6.50445	6.48679	A	P	P	P	P	P	P	P	coding_gene_probe	NM_001165412	RefSeq	chr4	+	103422485	103538459	4090	NFKB1	4790	nuclear factor of kappa light polypeptide gene enhancer in B-cells 1	Hs.618430	KBF1, p105, NFKB-p50, p50, NF-kappaB, NFkappaB, NF-kB1	GO:0000122|GO:0000122|GO:0000975|GO:0000976|GO:0001071|GO:0001818|GO:0002224|GO:0002755|GO:0002756|GO:0003690|GO:0003700|GO:0005515|GO:0005634|GO:0005654|GO:0005730|GO:0005737|GO:0005739|GO:0005829|GO:0006366|GO:0006915|GO:0006954|GO:0006979|GO:0008134|GO:0009617|GO:0010744|GO:0010884|GO:0010956|GO:0010957|GO:0031072|GO:0031293|GO:0032269|GO:0032375|GO:0032481|GO:0033256|GO:0034134|GO:0034138|GO:…	TTCAGTTGGTCACAAATGGAAAAAATATCCACCTGCATGCCCACAG
ASPWP0005225	150.2	112.9	169.3	162.4	76.6	76	136.3	132.7	7.68641	7.28872	7.44615	7.40711	6.65102	6.70161	7.16235	7.10922	P	P	P	P	M	M	M	M	coding_gene_probe	NM_005900	RefSeq	chr4	+	146402950	146480325	3056	SMAD1	4086	SMAD family member 1	Hs.604588	MADR1, JV4-1	GO:0000165|GO:0000979|GO:0001657|GO:0001710|GO:0001822|GO:0002051|GO:0003700|GO:0005057|GO:0005515|GO:0005622|GO:0005634|GO:0005634|GO:0005634|GO:0005637|GO:0005654|GO:0005667|GO:0005737|GO:0005829|GO:0006351|GO:0006468|GO:0006954|GO:0007165|GO:0007179|GO:0007183|GO:0007276|GO:0008285|GO:0009880|GO:0010243|GO:0010628|GO:0016021|GO:0019901|GO:0030509|GO:0030509|GO:0030509|GO:0030509|GO:0030618|GO:…	GGTTACTTTTTTAAACACTAGGAATGGTAATTTCTACTCTTCTGGA
ASPWP0005256	180.4	309.4	484.4	480.1	357.6	326.5	397.4	396.8	7.88173	8.6637	8.74631	8.76465	8.78313	8.69543	8.51483	8.50935	A	P	P	P	P	P	P	P	coding_gene_probe	NM_000514	RefSeq	chr5	-	37812778	37839782	3810	GDNF	2668	glial cell derived neurotrophic factor	Hs.248114	ATF1, ATF2, HFB1-GDNF	GO:0001656|GO:0001658|GO:0001755|GO:0001759|GO:0001941|GO:0003337|GO:0005102|GO:0005576|GO:0007165|GO:0007399|GO:0007411|GO:0008083|GO:0008344|GO:0021784|GO:0030432|GO:0031175|GO:0032770|GO:0033603|GO:0042803|GO:0043066|GO:0043524|GO:0045944|GO:0048255|GO:0048484|GO:0048485|GO:0051584|GO:0060676|GO:0060688|GO:0072107|GO:0072108|GO:0090190|GO:2001240	ATGAAGTTATGGGATGTCGTGGCTGTCTGCCTGGTGCTGCTCCACA
ASPWP0005257	1996.8	1273	1413.2	1373.9	429	432.9	2096.4	2103.8	11.0466	10.6512	10.1718	10.2164	9.06991	9.11377	10.8959	10.9035	A	P	P	P	P	P	P	P	coding_gene_probe	NM_001343	RefSeq	chr5	-	39371775	39425335	4617	DAB2	1601	Dab, mitogen-responsive phosphoprotein, homolog 2 (Drosophila)	Hs.696631	DOC-2	GO:0000904|GO:0001701|GO:0001921|GO:0001934|GO:0005178|GO:0005515|GO:0005546|GO:0005634|GO:0005765|GO:0005886|GO:0005905|GO:0006898|GO:0006907|GO:0006915|GO:0007257|GO:0007492|GO:0007588|GO:0008022|GO:0008283|GO:0010718|GO:0010862|GO:0015031|GO:0016055|GO:0016324|GO:0030099|GO:0030132|GO:0030335|GO:0030511|GO:0030665|GO:0032091|GO:0032436|GO:0032968|GO:0035612|GO:0035615|GO:0038024|GO:0043066|GO:…	ATTTGAGACTTCTCCATCGGGATCGCCTGGTGTCACCAAGTGTCCA
ASPWP0005299	82.3	71.6	92.2	92.5	85.9	81.2	100.8	95.7	6.90773	6.69389	6.74904	6.74697	6.81467	6.80022	6.83494	6.74705	A	P	P	P	P	P	P	P	coding_gene_probe	NM_004326	RefSeq	chr1	+	147013181	147098015	6278	BCL9	607	B-cell CLL/lymphoma 9	Hs.415209		GO:0005515|GO:0005634|GO:0005794|GO:0008013|GO:0014908|GO:0017015|GO:0035019|GO:0035914|GO:0045944|GO:0060070	CTGCAAGGGGAAAGGACCCACTTCCACAGCAGAGAAAAACAAAGAG
ASPWP0005317	651.5	456	709.5	740.6	520.8	471.3	654.3	784.1	9.09959	9.22554	9.23362	9.34936	9.29936	9.19973	9.17108	9.44135	A	P	P	P	P	P	P	P	coding_gene_probe	NM_170679	RefSeq	chr5	-	133492081	133512724	2028	SKP1	6500	S-phase kinase-associated protein 1	Hs.171626	EMC19, OCP2, TCEB1L, MGC34403, OCP-II, p19A	GO:0000082|GO:0000278|GO:0004842|GO:0005515|GO:0005654|GO:0005829|GO:0007219|GO:0016032|GO:0016567|GO:0019005|GO:0031145|GO:0031146|GO:0031467|GO:0031519|GO:0035518|GO:0051437|GO:0051439	GGCTCTCGTCAGCCTCCCGCCGGCCGTCTCCTTAACACCGAACACC
ASPWP0005318	3093.9	2208.4	3582.8	3434.8	3572.1	3626.3	3160.3	3084.2	11.6708	11.4577	11.5753	11.584	11.9601	12.0359	11.4785	11.4562	P	P	P	P	P	P	P	P	coding_gene_probe	NM_002715	RefSeq	chr5	-	133532147	133561950	2643	PPP2CA	5515	protein phosphatase 2, catalytic subunit, alpha isozyme	Hs.105818	PP2Calpha	GO:0000159|GO:0000159|GO:0000184|GO:0000188|GO:0000278|GO:0000775|GO:0000922|GO:0004722|GO:0005515|GO:0005634|GO:0005739|GO:0005829|GO:0005886|GO:0006275|GO:0006355|GO:0006470|GO:0006672|GO:0006915|GO:0007084|GO:0007126|GO:0007498|GO:0008022|GO:0008380|GO:0008543|GO:0010033|GO:0010467|GO:0010469|GO:0010719|GO:0015630|GO:0016020|GO:0016070|GO:0016071|GO:0019932|GO:0030111|GO:0030155|GO:0030308|GO:…	GAGAGCAGACAGATCACACAAGTTTATGGTTTCTATGATGAATGTT
ASPWP0005335	195.4	189.1	304.3	309.1	170.8	159.2	258.2	263.2	7.94584	7.98525	8.13954	8.19422	7.64408	7.60898	7.99819	8.00676	A	P	P	P	P	P	P	P	coding_gene_probe	NM_003883	RefSeq	chr5	-	141000442	141016423	1965	HDAC3	8841	histone deacetylase 3	Hs.519632	RPD3, HD3, RPD3-2	GO:0000118|GO:0000122|GO:0000122|GO:0003714|GO:0004407|GO:0004407|GO:0005515|GO:0005634|GO:0005634|GO:0005654|GO:0005737|GO:0005876|GO:0006351|GO:0006476|GO:0007219|GO:0007346|GO:0008134|GO:0010832|GO:0016568|GO:0017053|GO:0019899|GO:0031490|GO:0032041|GO:0032922|GO:0033558|GO:0040014|GO:0042826|GO:0043066|GO:0044255|GO:0044281|GO:0045786|GO:0045892|GO:0046329|GO:0046969|GO:0046970|GO:0048011|GO:…	ACGGTGTCCTTCCACAAATACGGAAATTACTTCTTCCCTGGCACAG
ASPWP0005343	1329.5	1013.6	1515.1	1449.5	1403.9	1392.2	1685.6	1627.8	10.4434	10.3906	10.3032	10.3103	10.7191	10.73	10.5641	10.5277	A	P	P	P	P	P	P	P	coding_gene_probe	NM_001892	RefSeq	chr5	-	148874844	148931007	3065	CSNK1A1	1452	casein kinase 1, alpha 1	Hs.529862	CK1, CK1a, CK1alpha, CKIa, CKIalpha	GO:0000777|GO:0004672|GO:0004674|GO:0005515|GO:0005524|GO:0005813|GO:0005829|GO:0005847|GO:0006468|GO:0007067|GO:0007165|GO:0007166|GO:0016055|GO:0016607|GO:0051301	CTTAATTTCAGTATAAACTGACTCTGGGCAGCATTGGTGATGCTGT
ASPWP0005360	39.2	42.5	47.6	50.1	59.7	57.4	48.5	48.8	6.05675	6.04526	6.13788	6.13917	6.3785	6.36297	6.08847	6.08725	A	A	M	P	P	P	A	A	coding_gene_probe	ENST00000308304	gencode	chr5	-	177419235	177423243	1464	PROP1	5626	PROP paired-like homeobox 1	Hs.158301		GO:0000122|GO:0000976|GO:0001568|GO:0003682|GO:0003700|GO:0005634|GO:0005667|GO:0007417|GO:0008013|GO:0008022|GO:0009953|GO:0016477|GO:0021979|GO:0043066|GO:0045944|GO:0048850|GO:0060070|GO:0060126	AAAGTAAAGACAGTGAAAAAGTCAGAGACAGCTGCCTGCACCTACA
ASPWP0005361	138.5	170.1	214.5	209.5	104.5	101.9	142.8	141.6	7.43552	7.83571	7.72227	7.70442	7.04457	7.07218	7.23344	7.19394	A	P	P	M	M	P	P	P	coding_gene_probe	NM_002752	RefSeq	chr5	-	179660594	179719071	4336	MAPK9	5601	mitogen-activated protein kinase 9	Hs.484371	JNK2, p54a, SAPK	GO:0001836|GO:0001934|GO:0002224|GO:0002755|GO:0002756|GO:0004705|GO:0005515|GO:0005524|GO:0005654|GO:0005739|GO:0005829|GO:0006626|GO:0006950|GO:0007254|GO:0007254|GO:0007417|GO:0008134|GO:0008656|GO:0009612|GO:0009636|GO:0010628|GO:0010744|GO:0010770|GO:0014075|GO:0031175|GO:0031394|GO:0031396|GO:0031435|GO:0032308|GO:0032722|GO:0034134|GO:0034138|GO:0034142|GO:0034146|GO:0034162|GO:0034166|GO:…	TAAATGTGTTTACACCACAAAAAACTCTAGAAGAATTTCAAGATGT
ASPWP0005383	58.2	47.9	79.8	82	62.4	62.8	80.4	79.8	6.48469	6.21522	6.6081	6.61509	6.41905	6.47749	6.57526	6.55496	M	M	P	P	M	M	A	M	coding_gene_probe	NM_005983	RefSeq	chr5	+	36152144	36184142	3520	SKP2	6502	S-phase kinase-associated protein 2, E3 ubiquitin protein ligase	Hs.23348	FBXL1, FBL1, p45	GO:0000082|GO:0000086|GO:0000209|GO:0000278|GO:0004842|GO:0005515|GO:0005654|GO:0005829|GO:0008283|GO:0019005|GO:0031145|GO:0033148|GO:0042802|GO:0048661|GO:0051726|GO:0071460	AGACTTTGTGATTGTCCGCAGGCCTAAGCTAAATCGAGAGAACTTT
ASPWP0005406	73.9	72	96.5	94.7	74.6	71.3	102.2	98.3	6.80501	6.69955	6.78826	6.75988	6.63882	6.66274	6.85595	6.77834	M	M	P	P	P	P	P	P	coding_gene_probe	NM_001992	RefSeq	chr5	+	76011867	76031595	3847	F2R	2149	coagulation factor II (thrombin) receptor	Hs.482562	TR, CF2R, PAR1, PAR-1	GO:0000186|GO:0001965|GO:0002248|GO:0003105|GO:0004930|GO:0004930|GO:0005102|GO:0005515|GO:0005576|GO:0005794|GO:0005886|GO:0005886|GO:0005887|GO:0005901|GO:0006919|GO:0006954|GO:0007186|GO:0007200|GO:0007204|GO:0007205|GO:0007260|GO:0007262|GO:0007529|GO:0007596|GO:0008284|GO:0008285|GO:0009611|GO:0009653|GO:0014068|GO:0015057|GO:0030168|GO:0030168|GO:0030193|GO:0030194|GO:0030335|GO:0031094|GO:…	CTGTGCGGCCCGCTGTTGTCTGCCCGCACCCGGGCCCGCAGGCCAG
ASPWP0005428	52.3	46.7	49.2	48.8	54.4	54.2	57.5	54.7	6.36719	6.17869	6.16635	6.12662	6.22119	6.25628	6.2533	6.1882	P	P	P	A	M	M	A	P	coding_gene_probe	NM_005246	RefSeq	chr5	+	108083522	108523373	2950	FER	2241	fer (fps/fes related) tyrosine kinase	Hs.221472	TYK3, PPP1R74	GO:0000226|GO:0000278|GO:0000790|GO:0001932|GO:0003779|GO:0004713|GO:0004715|GO:0005154|GO:0005515|GO:0005524|GO:0005634|GO:0005737|GO:0005829|GO:0005938|GO:0006468|GO:0006935|GO:0008157|GO:0008283|GO:0008284|GO:0008289|GO:0010591|GO:0010762|GO:0015629|GO:0015630|GO:0017137|GO:0018108|GO:0019221|GO:0019901|GO:0030027|GO:0030054|GO:0030335|GO:0030838|GO:0031234|GO:0031532|GO:0032496|GO:0032869|GO:…	TAAGGAAAGTACTGTCCAAATGAATTATGTCAGCAACGTATCCAAG
ASPWP0005429	93.2	74.1	84	81.8	65.5	68.1	91.3	92	7.09495	6.7703	6.65998	6.61825	6.50125	6.56978	6.74041	6.71313	P	P	P	P	A	P	P	P	coding_gene_probe	NM_001127510	RefSeq	chr5	+	112073555	112181936	10848	APC	324	adenomatous polyposis coli	Hs.158932	DP2, DP3, DP2.5, PPP1R46	GO:0000281|GO:0000776|GO:0001822|GO:0001942|GO:0005515|GO:0005634|GO:0005737|GO:0005813|GO:0005829|GO:0005881|GO:0005886|GO:0005886|GO:0005913|GO:0005923|GO:0006461|GO:0006915|GO:0006921|GO:0006974|GO:0007026|GO:0007026|GO:0007050|GO:0007091|GO:0007094|GO:0007155|GO:0007409|GO:0008013|GO:0008017|GO:0008285|GO:0009798|GO:0009952|GO:0009953|GO:0009954|GO:0016328|GO:0016477|GO:0019887|GO:0019901|GO:…	GGATATTACGGAATGTGTCCAGCTTGATAGCTACAAATGAGGACCA
ASPWP0005432	361.8	246.8	295.2	281.7	179.8	176.8	302	299	8.8076	8.35404	8.10619	8.07978	7.72494	7.75353	8.16879	8.16941	P	A	P	P	P	P	P	P	coding_gene_probe	NM_004384	RefSeq	chr5	+	122881110	122952738	4251	CSNK1G3	1456	casein kinase 1, gamma 3	Hs.129206		GO:0004672|GO:0004674|GO:0005524|GO:0005737|GO:0006464|GO:0007165|GO:0016055	TATTAACATTCTCTCCGTGAAATCATGGTACAGTCACTGCCCAGAG
ASPWP0005443	289.9	260.7	337.1	341.5	360.8	349.5	327.1	329.5	8.49441	8.42318	8.2851	8.32672	8.79928	8.78873	8.27377	8.27678	M	P	A	A	P	A	P	P	coding_gene_probe	ENST00000321584	gencode	chr5	+	133450401	133481511	1351	TCF7	6932	transcription factor 7 (T-cell specific, HMG-box)	Hs.573153	TCF-1	GO:0003682|GO:0003700|GO:0005515|GO:0005634|GO:0005667|GO:0006351|GO:0006357|GO:0006955|GO:0007420|GO:0008013|GO:0021915|GO:0030538|GO:0033153|GO:0042127|GO:0042981|GO:0043565|GO:0044212|GO:0046632|GO:0048557|GO:0048619|GO:0048699|GO:0060070|GO:0071353	GGTGTACCTGGTCACCCAGCAGCCATCCCCCACCCGGCCATTGTGC
ASPWP0005454	106.7	113.3	156.6	160.7	121.6	111	172.1	177.8	7.23802	7.23613	7.33013	7.36319	7.20641	7.13534	7.43758	7.45482	M	M	M	P	M	M	M	M	coding_gene_probe	NM_001001419	RefSeq	chr5	+	135468535	135518422	7096	SMAD5	4090	SMAD family member 5	Hs.167700	Dwfc, JV5-1	GO:0000979|GO:0001657|GO:0001880|GO:0002051|GO:0003700|GO:0005057|GO:0005515|GO:0005622|GO:0005634|GO:0005634|GO:0005654|GO:0005667|GO:0005829|GO:0006351|GO:0006468|GO:0007165|GO:0007179|GO:0007281|GO:0009880|GO:0016021|GO:0030218|GO:0030509|GO:0030509|GO:0030618|GO:0031625|GO:0045669|GO:0045893|GO:0046872|GO:0051216|GO:0060048|GO:0060348|GO:0071407|GO:0071773|GO:1901522	TGTTACTCCTCCCTTTTTAATTGGAACTTCTGCTTAGGACCTGTGT
ASPWP0005457	7039.5	4400.5	6838.5	6637.1	5940.1	6004.2	7121.1	7255.8	12.7485	12.4806	12.4318	12.4735	12.8347	12.854	12.555	12.5896	P	P	P	P	P	P	P	P	coding_gene_probe	NM_001964	RefSeq	chr5	+	137801180	137805004	3136	EGR1	1958	early growth response 1	Hs.326035	TIS8, G0S30, NGFI-A, KROX-24, ZIF-268, AT225, ZNF225	GO:0000122|GO:0000976|GO:0000979|GO:0001077|GO:0001975|GO:0003677|GO:0003690|GO:0003700|GO:0005515|GO:0005634|GO:0005634|GO:0005654|GO:0005737|GO:0005737|GO:0006366|GO:0007611|GO:0007623|GO:0008134|GO:0009749|GO:0019221|GO:0030217|GO:0030509|GO:0031667|GO:0032869|GO:0033233|GO:0034465|GO:0035035|GO:0035690|GO:0035914|GO:0042220|GO:0043066|GO:0043525|GO:0043565|GO:0045471|GO:0045893|GO:0045944|GO:…	GCCCATGGGATATGTGGTGTATATCCTTCCAAAAAATTAAAACGAA
ASPWP0005475	53.1	46.3	67.6	68.2	53	52.9	39.6	41.4	6.4101	6.19727	6.4532	6.43546	6.22219	6.27974	5.9369	5.97465	P	P	P	P	P	P	A	A	coding_gene_probe	NM_001804	RefSeq	chr5	+	149546343	149564121	1772	CDX1	1044	caudal type homeobox 1	Hs.1545		GO:0000980|GO:0001205|GO:0005515|GO:0005634|GO:0009887|GO:0009952|GO:0045944|GO:0060349	ACTGATCCTGGAGAAAAGGGATGGAGCTGAAAAAGATGGAATGCTT
ASPWP0005476	204.1	144.1	255	240.2	130.8	129.8	237.7	232.9	8.02963	7.62311	7.93586	7.87095	7.30923	7.34101	7.87617	7.84143	A	P	P	P	P	M	M	M	coding_gene_probe	NM_000565	RefSeq	chr1	+	154377668	154441926	5928	IL6R	3570	interleukin 6 receptor	Hs.135087	CD126	GO:0002384|GO:0002446|GO:0002548|GO:0002690|GO:0002690|GO:0004897|GO:0004915|GO:0005138|GO:0005515|GO:0005576|GO:0005576|GO:0005615|GO:0005886|GO:0005896|GO:0006953|GO:0008284|GO:0008284|GO:0009986|GO:0010536|GO:0016323|GO:0016324|GO:0019221|GO:0019899|GO:0019981|GO:0031018|GO:0031018|GO:0032717|GO:0032722|GO:0032755|GO:0032966|GO:0034097|GO:0042517|GO:0042803|GO:0043410|GO:0045669|GO:0048661|GO:…	TTTGAGCTCAGATATCGGGCTGAACGGTCAAAGACATTCACAACAT
ASPWP0005490	67.6	63.3	94	94.6	146.8	144.9	89.3	94.7	6.68081	6.5202	6.75158	6.74938	7.43978	7.48053	6.69028	6.71383	P	P	M	P	M	M	M	M	coding_gene_probe	NM_004219	RefSeq	chr5	+	159848864	159855746	728	PTTG1	9232	pituitary tumor-transforming 1	Hs.350966	PTTG, HPTTG, EAP1, securin	GO:0000278|GO:0003700|GO:0004869|GO:0005515|GO:0005634|GO:0005737|GO:0005829|GO:0006281|GO:0006355|GO:0006366|GO:0007059|GO:0007067|GO:0007283|GO:0017124|GO:0031145|GO:0051276|GO:0051301	AAATGGAGAACCAGGCACCCGTGTGGTTGCTAAGGATGGGCTGAAG
ASPWP0005497	737.7	461.2	222.2	210.9	74.8	75.3	157.5	158.6	9.76966	9.26151	7.77319	7.71087	6.63701	6.70493	7.35108	7.33483	P	P	P	P	P	P	P	P	coding_gene_probe	NM_003862	RefSeq	chr5	+	170846666	170884630	1999	FGF18	8817	fibroblast growth factor 18	Hs.87191	FGF-18, ZFGF5	GO:0001525|GO:0001957|GO:0001958|GO:0002063|GO:0005105|GO:0005111|GO:0005576|GO:0005615|GO:0005730|GO:0007165|GO:0007173|GO:0007267|GO:0007399|GO:0008083|GO:0008284|GO:0008286|GO:0008543|GO:0009653|GO:0030324|GO:0030949|GO:0032332|GO:0038095|GO:0045087|GO:0048011|GO:0048015|GO:0070374	CCTCTCTGTATATTGCAGTTTCATGAACCAAGTATTACTGCCTCAA
ASPWP0005562	69.1	64.7	76.9	78.4	62.3	63.1	82.4	83.6	6.72043	6.58218	6.58479	6.57002	6.40487	6.49119	6.60175	6.59908	P	P	P	P	P	A	P	P	coding_gene_probe	NM_001760	RefSeq	chr6	-	41902670	41909552	2095	CCND3	896	cyclin D3	Hs.534307		GO:0000307|GO:0001934|GO:0004693|GO:0005515|GO:0005634|GO:0005737|GO:0007165|GO:0016020|GO:0019901|GO:0042098|GO:0045737|GO:0051301	TTGGTCAAAAAGCATGCCCAGACCTTTTTGGCCCTCTGTGCTACAG
ASPWP0005563	52.6	75.1	91.5	97.4	86.8	82.2	94.9	99.9	6.38281	6.75397	6.73269	6.78995	6.81771	6.81471	6.7464	6.79244	P	P	P	P	P	P	P	P	coding_gene_probe	NM_199173	RefSeq	chr1	+	156211950	156213123	562	BGLAP	632	bone gamma-carboxyglutamate (gla) protein	Hs.654541	OCN	GO:0001501|GO:0001649|GO:0002076|GO:0005198|GO:0005509|GO:0005576|GO:0005615|GO:0005791|GO:0005794|GO:0007155|GO:0007569|GO:0008147|GO:0009612|GO:0009629|GO:0010043|GO:0014823|GO:0030282|GO:0030425|GO:0030500|GO:0031988|GO:0032571|GO:0033280|GO:0033574|GO:0033594|GO:0042476|GO:0042493|GO:0043204|GO:0043627|GO:0045124|GO:0045471|GO:0045670|GO:0046848|GO:0051384|GO:0060348|GO:0071305|GO:0071363	CTCGCCCTATTGGCCCTGGCCGCACTTTGCATCGCTGGCCAGGCAG
ASPWP0005589	99.5	80.8	105	110.2	63.9	60	111.8	113.4	7.16591	6.84186	6.87791	6.93697	6.45071	6.43016	6.95001	6.92701	M	P	P	P	P	P	P	P	coding_gene_probe	NM_002037	RefSeq	chr6	-	111981534	112194655	3628	FYN	2534	FYN oncogene related to SRC, FGR, YES	Hs.390567	SYN, SLK, MGC45350	GO:0001764|GO:0001948|GO:0004713|GO:0004713|GO:0004715|GO:0005515|GO:0005524|GO:0005634|GO:0005739|GO:0005768|GO:0005829|GO:0005886|GO:0006468|GO:0006816|GO:0007173|GO:0007243|GO:0007411|GO:0007596|GO:0007612|GO:0007631|GO:0008360|GO:0008543|GO:0010629|GO:0010976|GO:0014069|GO:0015631|GO:0016032|GO:0019048|GO:0030168|GO:0030900|GO:0031295|GO:0038095|GO:0038096|GO:0042177|GO:0042493|GO:0042608|GO:…	TGGGCTGTGTGCAATGTAAGGATAAAGAAGCAACAAAACTGACGGA
ASPWP0005590	184.7	203.8	314.9	307.4	225.7	225.9	367.1	364.5	7.84495	8.10425	8.19009	8.19396	8.08441	8.13827	8.43041	8.41844	P	P	P	P	A	P	P	P	coding_gene_probe	NM_001527	RefSeq	chr6	-	114257319	114292359	6656	HDAC2	3066	histone deacetylase 2	Hs.3352	RPD3, YAF1	GO:0000122|GO:0000792|GO:0001103|GO:0003682|GO:0003700|GO:0004407|GO:0005515|GO:0005634|GO:0005654|GO:0005657|GO:0005667|GO:0005737|GO:0006338|GO:0006344|GO:0006351|GO:0007596|GO:0008134|GO:0008284|GO:0009913|GO:0010870|GO:0010977|GO:0016358|GO:0016575|GO:0016580|GO:0016581|GO:0019899|GO:0021766|GO:0031490|GO:0032041|GO:0032967|GO:0033558|GO:0035098|GO:0042475|GO:0042733|GO:0043066|GO:0043433|GO:…	CCGCATGACCCATAACTTGCTGTTAAATTATGGCTTATACAGAAAA
ASPWP0005597	56.4	58.8	66.3	71.4	66.2	62.7	75.8	79.6	6.50593	6.43323	6.4354	6.46734	6.46678	6.45697	6.52711	6.54998	P	P	P	M	P	M	P	P	coding_gene_probe	ENST00000367976	gencode	chr6	-	132269315	132272513	2339	CTGF	1490	connective tissue growth factor	Hs.410037	IGFBP8, CCN2	GO:0001502|GO:0001503|GO:0001525|GO:0001558|GO:0001934|GO:0001968|GO:0005178|GO:0005515|GO:0005520|GO:0005576|GO:0005578|GO:0005615|GO:0005794|GO:0005801|GO:0005829|GO:0005886|GO:0005938|GO:0006260|GO:0006367|GO:0007160|GO:0007229|GO:0008083|GO:0008201|GO:0008284|GO:0008543|GO:0008544|GO:0009611|GO:0009749|GO:0010260|GO:0010467|GO:0010628|GO:0010629|GO:0010942|GO:0016477|GO:0030154|GO:0030324|GO:…	ACAACAACTCTTCCCCGCTGAGAGGAGACAGCCAGTGCGACTCCAC
ASPWP0005624	87.5	80.4	107.2	111.1	95.8	92.9	104.3	110.8	6.99061	6.83762	6.90111	6.94312	6.96595	6.99648	6.87542	6.91903	P	A	A	P	P	P	A	P	coding_gene_probe	NM_015331	RefSeq	chr1	+	160313062	160328742	2944	NCSTN	23385	nicastrin	Hs.517249	KIAA0253, APH2	GO:0002262|GO:0004175|GO:0005515|GO:0005765|GO:0005783|GO:0005783|GO:0005794|GO:0005794|GO:0005886|GO:0005887|GO:0005887|GO:0006508|GO:0006509|GO:0006509|GO:0007219|GO:0007220|GO:0016021|GO:0016485|GO:0016485|GO:0031293|GO:0042098|GO:0042470|GO:0042987|GO:0043065|GO:0043085|GO:0043085|GO:0048011|GO:0050435|GO:0050673|GO:0097190	AGATATATATCCCCTTAAATAAAACAGCTCCCTGTGTTCGCCTGCT
ASPWP0005643	371.1	744.5	1171	1108.1	695.2	653.2	883	854.1	8.8381	10.0056	9.90553	9.89463	9.73252	9.67178	9.59059	9.55943	M	A	M	P	A	M	A	P	coding_gene_probe	NM_005618	RefSeq	chr6	-	170591293	170599697	3366	DLL1	28514	delta-like 1 (Drosophila)	Hs.379912		GO:0001709|GO:0001757|GO:0001947|GO:0005112|GO:0005509|GO:0005515|GO:0005576|GO:0005886|GO:0005887|GO:0007219|GO:0007219|GO:0007219|GO:0007220|GO:0007267|GO:0007368|GO:0007386|GO:0030097|GO:0030154|GO:0030155|GO:0031410|GO:0045608|GO:0045638|GO:0045747|GO:0045944|GO:0048839|GO:0070986|GO:0072014|GO:0072070|GO:0097150	TTTTAAAGAAAGAAGTCCTGGGTCCTGCGGTCTGGGGCGAGGCAAG
ASPWP0005656	54.7	82	110.4	121.8	83.2	75.6	108.3	124.1	6.45061	6.83743	6.90657	7.01034	6.72165	6.69196	6.88831	7.03974	A	P	P	P	P	P	P	P	coding_gene_probe	NM_001955	RefSeq	chr6	+	12290528	12297427	2112	EDN1	1906	endothelin 1	Hs.511899	ET1	GO:0000122|GO:0001516|GO:0001569|GO:0001666|GO:0001701|GO:0001821|GO:0003100|GO:0005125|GO:0005179|GO:0005515|GO:0005576|GO:0005615|GO:0005737|GO:0006885|GO:0007166|GO:0007186|GO:0007204|GO:0007205|GO:0007243|GO:0007267|GO:0007507|GO:0007585|GO:0007589|GO:0008284|GO:0009953|GO:0010259|GO:0010460|GO:0010595|GO:0010613|GO:0010870|GO:0014032|GO:0014065|GO:0014824|GO:0014824|GO:0014826|GO:0015758|GO:…	TATTTGCTCATGATTTTCTCTCTGCTGTTTGTGGCTTGCCAAGGAG
ASPWP0005671	64	55.2	127.5	124.7	186.2	176.8	187.6	180.5	6.59754	6.40312	7.11531	7.07125	7.76994	7.76092	7.55952	7.49797	P	P	P	P	M	P	P	P	coding_gene_probe	NM_000594	RefSeq	chr6	+	31543343	31546112	1686	TNF	7124	tumor necrosis factor	Hs.241570	TNFSF2, DIF, TNF-alpha	GO:0000060|GO:0000122|GO:0000165|GO:0000185|GO:0000187|GO:0001666|GO:0001775|GO:0001819|GO:0001891|GO:0001934|GO:0002020|GO:0002037|GO:0002439|GO:0002740|GO:0002876|GO:0002925|GO:0003009|GO:0005125|GO:0005164|GO:0005515|GO:0005576|GO:0005615|GO:0005886|GO:0005887|GO:0006006|GO:0006915|GO:0006919|GO:0006927|GO:0006954|GO:0006959|GO:0007254|GO:0008285|GO:0008625|GO:0008625|GO:0009612|GO:0009615|GO:…	AATCGCCCTACTATTCAGTGGCGAGAAATAAAGTTTGCTTAGAAAA
ASPWP0005686	68	68.6	94.7	101.5	90.2	87.5	85.9	91.1	6.70951	6.61559	6.7697	6.81761	6.87863	6.8921	6.65336	6.68532	P	P	A	M	P	P	P	P	coding_gene_probe	NM_001171818	RefSeq	chr6	+	35310334	35395968	3845	PPARD	5467	peroxisome proliferator-activated receptor delta	Hs.696032	NUC1, NUCII, FAAR, NR1C2	GO:0000122|GO:0003677|GO:0003700|GO:0003700|GO:0003707|GO:0004879|GO:0005504|GO:0005515|GO:0005634|GO:0005654|GO:0006006|GO:0006091|GO:0006357|GO:0006367|GO:0006629|GO:0006635|GO:0006635|GO:0007566|GO:0008144|GO:0008203|GO:0008270|GO:0008283|GO:0008283|GO:0008284|GO:0008289|GO:0008366|GO:0009062|GO:0010467|GO:0014068|GO:0015758|GO:0015908|GO:0030154|GO:0030522|GO:0031589|GO:0042060|GO:0042640|GO:…	AATGCCTACCTGAAAAACTTCAACATGACCAAAAAGAAGGCCCGCA
ASPWP0005689	115.1	137.3	218.7	231.7	228.7	214.1	267.1	281.4	7.38343	7.56512	7.7491	7.82835	8.0955	8.04078	8.03155	8.09307	A	P	M	P	P	A	M	P	coding_gene_probe	NM_001220778	RefSeq	chr6	+	36646486	36655116	2284	CDKN1A	1026	cyclin-dependent kinase inhibitor 1A (p21, Cip1)	Hs.370771	P21, CIP1, WAF1, SDI1, CAP20, p21CIP1, p21Cip1/Waf1	GO:0000079|GO:0000082|GO:0000082|GO:0000086|GO:0000278|GO:0000307|GO:0004861|GO:0005515|GO:0005634|GO:0005654|GO:0005829|GO:0006974|GO:0006977|GO:0006977|GO:0007050|GO:0007050|GO:0007173|GO:0007265|GO:0008285|GO:0008285|GO:0008543|GO:0009411|GO:0009636|GO:0010243|GO:0010629|GO:0019912|GO:0030308|GO:0030332|GO:0030890|GO:0031100|GO:0031668|GO:0032403|GO:0033158|GO:0038095|GO:0042326|GO:0042493|GO:…	AGACCATGTGGACCTGTCACTGTCTTGTACCCTTGTGCCTCGCTCA
ASPWP0005698	2907.7	1956.8	3611.8	3463.2	2689.5	2620.5	3997.5	3866.2	11.5908	11.3411	11.5968	11.5965	11.5877	11.6169	11.805	11.7702	M	P	M	P	A	A	P	M	coding_gene_probe	NM_003131	RefSeq	chr6	+	43138919	43149244	4343	SRF	6722	serum response factor (c-fos serum response element-binding transcription factor)	Hs.520140	MCM1	GO:0000790|GO:0000978|GO:0000983|GO:0001076|GO:0001077|GO:0001228|GO:0001569|GO:0001666|GO:0001707|GO:0001764|GO:0001829|GO:0001947|GO:0002011|GO:0002042|GO:0003257|GO:0003700|GO:0003705|GO:0005515|GO:0005634|GO:0005737|GO:0006366|GO:0007160|GO:0007507|GO:0008134|GO:0008306|GO:0009636|GO:0009725|GO:0010669|GO:0010735|GO:0010736|GO:0021766|GO:0022028|GO:0030038|GO:0030155|GO:0030168|GO:0030220|GO:…	AGTGGACATGGTCACAGTCCTATGTACAGAGCTTTCTTTTGTATTA
ASPWP0005701	196.4	244.1	381.6	358.3	295.3	271.2	364.3	364.8	7.9729	8.33032	8.42174	8.37532	8.48542	8.39893	8.41252	8.41044	P	P	P	P	P	M	M	M	coding_gene_probe	NM_001171623	RefSeq	chr6	+	43737945	43754223	3677	VEGFA	7422	vascular endothelial growth factor A	Hs.73793	VEGF-A, VPF	GO:0000122|GO:0001525|GO:0001541|GO:0001569|GO:0001570|GO:0001666|GO:0001701|GO:0001822|GO:0001934|GO:0001938|GO:0001938|GO:0001968|GO:0002042|GO:0002052|GO:0002053|GO:0002092|GO:0002575|GO:0002576|GO:0002687|GO:0003007|GO:0003151|GO:0003169|GO:0005125|GO:0005125|GO:0005161|GO:0005172|GO:0005515|GO:0005576|GO:0005578|GO:0005615|GO:0005615|GO:0005737|GO:0006357|GO:0007399|GO:0007498|GO:0007595|GO:…	ATCGAGTACATCTTCAAGCCATCCTGTGTGCCCCTGATGCGATGCG
ASPWP0005740	81	65.6	70.2	68.9	69.2	70.4	72.7	75	6.90963	6.56293	6.4868	6.43461	6.53918	6.59601	6.48262	6.50638	P	P	P	P	P	P	P	P	coding_gene_probe	NM_000165	RefSeq	chr6	+	121756744	121770873	3130	GJA1	2697	gap junction protein, alpha 1, 43kDa	Hs.74471	CX43, ODD, ODOD, SDTY3	GO:0000139|GO:0001649|GO:0001701|GO:0001764|GO:0001947|GO:0002070|GO:0002088|GO:0003294|GO:0004871|GO:0005102|GO:0005243|GO:0005515|GO:0005741|GO:0005764|GO:0005769|GO:0005771|GO:0005789|GO:0005794|GO:0005829|GO:0005882|GO:0005886|GO:0005886|GO:0005887|GO:0005916|GO:0005921|GO:0005921|GO:0005922|GO:0006810|GO:0006915|GO:0006936|GO:0007165|GO:0007267|GO:0007507|GO:0007512|GO:0008285|GO:0009268|GO:…	TTGACAAGGTTCAAGCCTACTCAACTGCTGGAGGGAAGGTGTGGCT
ASPWP0005775	251	198.2	273.8	262.2	308.1	311.1	242.4	241.2	8.29656	8.04365	8.01465	7.98232	8.55043	8.62564	7.91119	7.88818	P	P	P	P	P	P	P	P	coding_gene_probe	NM_000639	RefSeq	chr1	+	172628184	172636012	1909	FASLG	356	Fas ligand (TNF superfamily, member 6)	Hs.2007	FasL, CD178	GO:0000122|GO:0005102|GO:0005125|GO:0005164|GO:0005515|GO:0005576|GO:0005615|GO:0005634|GO:0005887|GO:0005901|GO:0006351|GO:0006915|GO:0006919|GO:0006919|GO:0006919|GO:0006925|GO:0006955|GO:0007165|GO:0007267|GO:0008284|GO:0008625|GO:0009897|GO:0016525|GO:0030644|GO:0032496|GO:0033554|GO:0043065|GO:0043123|GO:0043202|GO:0043525|GO:0045742|GO:0046666|GO:0048388|GO:0048471|GO:0060205|GO:0060554|GO:…	GGTCAAGATTTTGAATGCTTCCTGACAATCAACTCTAATAGTGCTT
ASPWP0005778	70.2	63.1	82.2	84.1	76.5	69.7	77.4	76.7	6.7352	6.51296	6.61557	6.61609	6.62622	6.58968	6.52367	6.51317	M	M	P	M	M	M	M	P	coding_gene_probe	NM_014412	RefSeq	chr1	+	174968891	174981163	3060	CACYBP	27101	calcyclin binding protein	Hs.508524	SIP, S100A6BP	GO:0005515|GO:0005641|GO:0005737|GO:0007568|GO:0030877|GO:0042803|GO:0043005|GO:0044297|GO:0045740|GO:0055007|GO:0060416|GO:0060548|GO:0071277	CCTTCTGCGCGGCTGCAGCTCGGGACTTCGGCCTGACCCAGCCCCC
ASPWP0005791	105.3	94.6	104.9	112.5	93.4	90.6	118.8	121.7	7.26544	7.0471	6.88434	6.9479	6.91286	6.95938	7.01948	7.01739	P	P	P	P	P	A	P	A	coding_gene_probe	NM_002607	RefSeq	chr7	-	536896	559481	2809	PDGFA	5154	platelet-derived growth factor alpha polypeptide	Hs.535898	PDGF1, PDGF-A	GO:0000139|GO:0001525|GO:0001666|GO:0001775|GO:0001942|GO:0002053|GO:0002576|GO:0005161|GO:0005161|GO:0005161|GO:0005518|GO:0005576|GO:0005615|GO:0005788|GO:0005902|GO:0007173|GO:0007179|GO:0007267|GO:0007596|GO:0008083|GO:0008284|GO:0008543|GO:0009611|GO:0009790|GO:0009887|GO:0009986|GO:0010035|GO:0010512|GO:0010544|GO:0014068|GO:0014910|GO:0030031|GO:0030036|GO:0030168|GO:0030198|GO:0030335|GO:…	AGATCCACAGCATCCGGGACCTCCAGCGACTCCTGGAGATAGACTC
ASPWP0005804	603.1	406.6	442.9	431.9	110	102.9	357.6	355.8	9.47656	9.05682	8.62792	8.62868	7.11314	7.09934	8.39148	8.38336	A	P	P	P	P	P	P	P	coding_gene_probe	NM_000474	RefSeq	chr7	-	19155090	19157295	1669	TWIST1	7291	twist family bHLH transcription factor 1	Hs.644998	SCS, H-twist, BPES2, bHLHa38	GO:0000122|GO:0000981|GO:0001503|GO:0001649|GO:0001701|GO:0001764|GO:0001843|GO:0003180|GO:0003183|GO:0003203|GO:0003253|GO:0005515|GO:0005634|GO:0006366|GO:0006915|GO:0007517|GO:0008134|GO:0010628|GO:0010718|GO:0014067|GO:0019904|GO:0030500|GO:0032000|GO:0032720|GO:0032760|GO:0033128|GO:0035067|GO:0035115|GO:0035116|GO:0035359|GO:0042473|GO:0042733|GO:0042803|GO:0043425|GO:0043433|GO:0043518|GO:…	GAGCTGGACTCCAAGATGGCAAGCTGCAGCTATGTGGCTCACGAGC
ASPWP0005820	106.6	94	120.6	113.8	73.6	72.4	113.3	108.1	7.20013	7.04207	7.0464	6.96728	6.61736	6.65099	6.95095	6.8633	M	M	A	M	P	P	A	M	coding_gene_probe	NM_000168	RefSeq	chr7	-	42000547	42276618	8228	GLI3	2737	GLI family zinc finger 3	Hs.21509	PAP-A, PAPA, PAPA1, PAPB, ACLS, PPDIV	GO:0000122|GO:0001656|GO:0001658|GO:0001701|GO:0002052|GO:0003682|GO:0003700|GO:0005515|GO:0005634|GO:0005730|GO:0005730|GO:0005737|GO:0005829|GO:0005929|GO:0006351|GO:0007224|GO:0007411|GO:0007442|GO:0007507|GO:0008013|GO:0008285|GO:0009952|GO:0009954|GO:0016485|GO:0016592|GO:0016607|GO:0017053|GO:0021631|GO:0021775|GO:0021776|GO:0021798|GO:0021801|GO:0021861|GO:0022018|GO:0030318|GO:0030324|GO:…	AAGTTGAGAATTCCATAGTGAAGTGCTCCACTCGAACAGATGTGAG
ASPWP0005844	429.6	318.4	528.8	527	344.5	351.2	619.8	634.5	8.93199	8.71939	8.85167	8.89237	8.71971	8.80076	9.1051	9.15134	A	P	P	P	P	P	P	P	coding_gene_probe	NM_024529	RefSeq	chr1	+	193091087	193223942	5942	CDC73	79577	cell division cycle 73	Hs.378996	parafibromin	GO:0000122|GO:0000993|GO:0001711|GO:0005515|GO:0005634|GO:0006351|GO:0006378|GO:0007049|GO:0008285|GO:0010390|GO:0016055|GO:0016593|GO:0019827|GO:0030177|GO:0031442|GO:0031648|GO:0032968|GO:0033523|GO:0045638|GO:0045944|GO:0048147|GO:0050680|GO:0071222|GO:2000134	GTCTCTGGAACATCCAAAACCAAGCAAAGGGATGTGACTATTTTGA
ASPWP0005845	111.7	89.5	100.9	98.6	90	90.5	98.3	91.7	7.33799	6.99769	6.85039	6.80726	6.88059	6.94031	6.80877	6.70348	A	P	P	P	P	P	P	P	coding_gene_probe	NM_000927	RefSeq	chr7	-	87133178	87342639	4718	ABCB1	5243	ATP-binding cassette, sub-family B (MDR/TAP), member 1	Hs.489033	P-gp, CD243, GP170, ABC20	GO:0000086|GO:0000139|GO:0005215|GO:0005515|GO:0005524|GO:0005886|GO:0006810|GO:0006855|GO:0008559|GO:0009986|GO:0016020|GO:0016021|GO:0016324|GO:0042493|GO:0042626|GO:0044281|GO:0046581|GO:0055085|GO:0055085|GO:0072089	TTGAAAAAACCCCTTTGATTGACAGCTACAGCACGGAAGGCCTAAT
ASPWP0005926	537.7	388.1	441.2	426.6	296.6	302.5	643.7	639.4	9.34331	8.98144	8.62155	8.60457	8.49255	8.5723	9.1533	9.16167	M	P	M	M	P	P	M	M	coding_gene_probe	NM_001621	RefSeq	chr7	+	17338275	17385775	6247	AHR	196	aryl hydrocarbon receptor	Hs.171189	bHLHe76	GO:0000122|GO:0001568|GO:0003677|GO:0003677|GO:0003700|GO:0003705|GO:0004871|GO:0004879|GO:0005515|GO:0005634|GO:0005667|GO:0005730|GO:0005737|GO:0006355|GO:0006357|GO:0006366|GO:0006805|GO:0006915|GO:0006950|GO:0007049|GO:0008134|GO:0009410|GO:0010468|GO:0030522|GO:0030850|GO:0030888|GO:0034752|GO:0043565|GO:0044212|GO:0045899|GO:0046982|GO:0046983|GO:0051879	GTCTAATGCACGCCTGCTTTATAAAAATGGAAGACCAGATTATATC
ASPWP0005962	726.6	530.2	600	568.9	184.9	186.3	373.5	369.3	9.70633	9.48464	9.00742	8.99188	7.75411	7.82003	8.45205	8.43445	P	P	A	P	P	P	P	P	coding_gene_probe	NM_003508	RefSeq	chr7	+	72848108	72850450	2342	FZD9	8326	frizzled family receptor 9	Hs.647029	FZD3, CD349	GO:0001944|GO:0004930|GO:0005737|GO:0005886|GO:0007399|GO:0007405|GO:0007420|GO:0007611|GO:0008406|GO:0009790|GO:0009986|GO:0016021|GO:0017147|GO:0030165|GO:0030183|GO:0031527|GO:0042803|GO:0042813|GO:0046982|GO:0048471|GO:0060070	AATTTATTGTTGCGTTCCTCTGGAAGCTGTGACTGGAATAAACCCC
ASPWP0005975	1513	988.8	1519.2	1431.7	354	345.1	1302.2	1295.5	10.6912	10.3588	10.2929	10.282	8.75794	8.77057	10.1489	10.1624	A	P	P	P	P	P	P	P	coding_gene_probe	NM_003505	RefSeq	chr7	+	90893782	90898132	4350	FZD1	8321	frizzled family receptor 1	Hs.94234	DKFZp564G072	GO:0001934|GO:0001944|GO:0003149|GO:0003150|GO:0003151|GO:0004930|GO:0005102|GO:0005515|GO:0005737|GO:0007199|GO:0007223|GO:0007267|GO:0007409|GO:0007420|GO:0008406|GO:0009790|GO:0009986|GO:0016021|GO:0017147|GO:0030165|GO:0030182|GO:0030514|GO:0030855|GO:0032589|GO:0035414|GO:0035425|GO:0042493|GO:0042813|GO:0044338|GO:0044339|GO:0045177|GO:0045892|GO:0045893|GO:0048286|GO:0051091|GO:0060022|GO:…	GAACTATTTTACATTTTATGGTGTCTCATAGCCAATCCCACAGTGT
ASPWP0005993	203.8	158.5	220.8	216.1	150.4	153.6	188.1	181.9	8.02517	7.74795	7.76538	7.74289	7.47207	7.55586	7.57238	7.51355	A	P	P	P	P	P	P	P	coding_gene_probe	NM_012257	RefSeq	chr7	+	106809459	106842974	2858	HBP1	26959	HMG-box transcription factor 1	Hs.162032		GO:0003677|GO:0003723|GO:0005515|GO:0005634|GO:0006351|GO:0006355|GO:0007050|GO:0016055|GO:0043268	ATCAGATGCCTAATGCAGTACAGAAACTCCTGTTGGTGATGGACAA
ASPWP0006000	304.6	373.3	741.7	717	739.2	706.5	1084.9	1056	8.56872	8.92888	9.32262	9.31529	9.81332	9.77946	9.89908	9.88063	M	M	M	M	M	P	M	M	coding_gene_probe	NM_001166345	RefSeq	chr7	+	114562208	114659970	5312	MDFIC	29969	MyoD family inhibitor domain containing	Hs.741413	HIC	GO:0005515|GO:0005634|GO:0005730|GO:0005730|GO:0005737|GO:0005794|GO:0006351|GO:0007257|GO:0008134|GO:0019048|GO:0030111|GO:0030332|GO:0030957|GO:0042308|GO:0045892|GO:0045893|GO:0050434	CGCGTGGCCGAGGCGGGCGGCGGCCAGCTGGGCTCCACAGCCCAGG
ASPWP0006003	3119	1792	2261.6	2150.3	1505.1	1516.2	2121.2	2086.3	11.7225	11.2414	10.8946	10.901	10.8085	10.8334	10.9088	10.8927	P	A	P	A	A	P	A	P	coding_gene_probe	NM_001753	RefSeq	chr7	+	116164838	116201239	2723	CAV1	857	caveolin 1, caveolae protein, 22kDa	Hs.74034		GO:0000122|GO:0000139|GO:0000139|GO:0000165|GO:0000188|GO:0001525|GO:0001570|GO:0001666|GO:0001937|GO:0001960|GO:0002080|GO:0002931|GO:0003057|GO:0005102|GO:0005113|GO:0005198|GO:0005515|GO:0005622|GO:0005768|GO:0005783|GO:0005811|GO:0005886|GO:0005886|GO:0005887|GO:0005901|GO:0005901|GO:0005929|GO:0005938|GO:0006641|GO:0006816|GO:0006874|GO:0006940|GO:0007519|GO:0007595|GO:0007596|GO:0008104|GO:…	ACCTGGTCAACCGCGACCCTAAACACCTCAACGATGACGTGGTCAA
ASPWP0006008	405.8	290.8	383.2	368.3	206.5	199.5	371.5	371.7	8.96047	8.59348	8.42763	8.41663	7.93545	7.94065	8.43919	8.44492	P	P	P	P	A	P	P	P	coding_gene_probe	NM_057168	RefSeq	chr7	+	120969089	120981158	3132	WNT16	51384	wingless-type MMTV integration site family, member 16	Hs.272375		GO:0003408|GO:0005109|GO:0005576|GO:0005578|GO:0005615|GO:0005737|GO:0010628|GO:0014068|GO:0016055|GO:0030182|GO:0030216|GO:0043616|GO:0045165|GO:0046330|GO:0060317|GO:0060548|GO:0090399|GO:0090403	CACTGAGGCAGAGAAACAATTTTTGAAAAAGAGCAAACCCATGGAA
ASPWP0006020	2671.3	1705.8	1579.9	1515.7	333	335.2	1287.2	1242.4	11.4167	11.121	10.3574	10.3717	8.67068	8.73269	10.1278	10.0944	A	P	P	M	P	P	P	P	coding_gene_probe	NM_033138	RefSeq	chr7	+	134464163	134655480	5241	CALD1	800	caldesmon 1	Hs.490203	CDM, H-CAD, L-CAD	GO:0003779|GO:0005516|GO:0005523|GO:0005829|GO:0005856|GO:0005886|GO:0006928|GO:0006936|GO:0015629|GO:0017022|GO:0030016|GO:0030478	TGCGGCAGAAGCAGGAGGAAGAATCCTTGGGACAGGTGACCGACCA
ASPWP0006043	1519.1	1541.5	3667.5	3463.4	4669.3	4438.8	4461.3	4250.1	10.7136	10.9021	11.6276	11.602	12.5419	12.5162	11.9853	11.9262	A	P	P	P	P	P	P	P	coding_gene_probe	NM_001427	RefSeq	chr7	+	155250823	155257526	3405	EN2	2020	engrailed homeobox 2	Hs.134989		GO:0003700|GO:0005634|GO:0007275|GO:0016020|GO:0030901|GO:0030902|GO:0043565|GO:0045944|GO:0048666	CCCCACCCCCGCATTTTTGTGTGTTGAAATTCTTGAAGGTTACATT
ASPWP0006056	1134.9	792.6	1275.2	1192.4	2698.4	2767.1	1882.3	1859.9	10.2737	10.0833	10.0215	9.99847	11.5882	11.689	10.7268	10.724	P	P	A	P	P	P	P	P	coding_gene_probe	NM_031439	RefSeq	chr8	-	10581277	10588022	3219	SOX7	83595	SRY (sex determining region Y)-box 7	Hs.709543		GO:0001706|GO:0003700|GO:0003705|GO:0005634|GO:0005737|GO:0008285|GO:0043280|GO:0043565|GO:0044212|GO:0045892|GO:0045893|GO:0060828	GCGCAGTCCAGAGCATGTATGAATAATCTCATAAAACAGTATCACA
ASPWP0006085	747.3	497.8	206.6	190.4	248.7	245.4	616.3	604.1	9.79187	9.383	7.68359	7.60031	8.23979	8.2615	9.10457	9.0901	P	P	P	P	P	P	P	P	coding_gene_probe	NM_003012	RefSeq	chr8	-	41119475	41166990	4482	SFRP1	6422	secreted frizzled-related protein 1	Hs.213424	SARP2, FRP, FRP-1	GO:0001649|GO:0001657|GO:0001843|GO:0001944|GO:0001954|GO:0002244|GO:0004197|GO:0005109|GO:0005515|GO:0005578|GO:0005615|GO:0005622|GO:0005829|GO:0005886|GO:0005886|GO:0006309|GO:0007420|GO:0008144|GO:0008201|GO:0008284|GO:0008285|GO:0008406|GO:0008584|GO:0008585|GO:0009267|GO:0009790|GO:0009950|GO:0009986|GO:0010564|GO:0010629|GO:0010719|GO:0014034|GO:0014070|GO:0017147|GO:0022601|GO:0030165|GO:…	ATTTCCAACAGCAACACAGCCACTAAAACACAAAAAGGGGGATTGG
ASPWP0006091	10469.3	6802.4	14302.5	14082.1	11536.8	11691.5	16084.7	16231	13.3315	13.4279	13.6309	13.6541	13.4324	13.4764	13.8967	13.9137	A	M	P	M	P	M	M	P	coding_gene_probe	NM_005195	RefSeq	chr8	-	48649475	48650726	1269	CEBPD	1052	CCAAT/enhancer binding protein (C/EBP), delta	Hs.440829	CRP3, CELF, C/EBP-delta, NF-IL6-beta	GO:0003700|GO:0005634|GO:0006366|GO:0043565	CCTTTGTATTGTAGATAAGAGGAAAAGACTGAGCATGCTCACTTTT
ASPWP0006130	5445.2	3774.5	5361	5150.8	2596.1	2620.8	5015.7	4846.8	12.494	12.2123	12.1096	12.119	11.5296	11.6126	12.1772	12.1343	P	P	P	P	A	P	P	P	coding_gene_probe	NM_001040092	RefSeq	chr8	-	120569316	120651106	3122	ENPP2	5168	ectonucleotide pyrophosphatase/phosphodiesterase 2	Hs.190977	ATX, PD-IALPHA	GO:0003676|GO:0004528|GO:0004551|GO:0004622|GO:0005044|GO:0005509|GO:0005615|GO:0005886|GO:0005887|GO:0006796|GO:0006928|GO:0006935|GO:0006955|GO:0007186|GO:0008134|GO:0008270|GO:0016787|GO:0030247|GO:0030334|GO:0034638|GO:0047391	GTTGCCACATTTAGTCCTGTACTGTATGGAAACACTGATTTTGTAA
ASPWP0006156	275.2	326.3	426.6	424.5	308.6	299.2	344.3	337.5	8.42899	8.75535	8.57971	8.60706	8.56666	8.57609	8.34604	8.31801	P	P	P	P	P	P	P	P	coding_gene_probe	NM_000447	RefSeq	chr1	+	227058272	227083804	2302	PSEN2	5664	presenilin 2 (Alzheimer disease 4)	Hs.25363	AD3L, STM2, PS2	GO:0000139|GO:0000776|GO:0001666|GO:0001708|GO:0001756|GO:0001933|GO:0002244|GO:0002286|GO:0002573|GO:0004175|GO:0004190|GO:0005515|GO:0005637|GO:0005743|GO:0005765|GO:0005783|GO:0005789|GO:0005794|GO:0005813|GO:0005829|GO:0005886|GO:0005887|GO:0005938|GO:0006509|GO:0006816|GO:0007176|GO:0007219|GO:0007220|GO:0007220|GO:0007613|GO:0009986|GO:0015031|GO:0016324|GO:0016485|GO:0021904|GO:0030018|GO:…	GCATGGCGAAGCTGGACCCCTCCTCTCAGGGTGCCCTCCAGCTCCC
ASPWP0006175	76.5	73.9	82.2	81	84.6	83.1	86	86.5	6.84611	6.74171	6.6478	6.61803	6.80571	6.85059	6.66947	6.65409	P	A	P	A	P	P	P	P	coding_gene_probe	NM_033131	RefSeq	chr1	+	228194722	228248972	2988	WNT3A	89780	wingless-type MMTV integration site family, member 3A	Hs.336930		GO:0001649|GO:0001701|GO:0001934|GO:0001947|GO:0002092|GO:0003136|GO:0003713|GO:0005109|GO:0005110|GO:0005201|GO:0005515|GO:0005576|GO:0005576|GO:0005578|GO:0005615|GO:0005615|GO:0005788|GO:0005796|GO:0005886|GO:0007267|GO:0007411|GO:0008284|GO:0009653|GO:0009986|GO:0010387|GO:0010977|GO:0019904|GO:0021527|GO:0021766|GO:0021846|GO:0021874|GO:0021904|GO:0030097|GO:0030182|GO:0030182|GO:0030198|GO:…	TTCCATCCACCCCTGCGTCGAGCTGGGAAGGTTCCATGAAGCGAGT
ASPWP0006179	2202.7	2148.6	3528.1	3339.1	3091.3	2936.9	3993.4	3812.8	11.1906	11.4246	11.5608	11.5441	11.7623	11.7716	11.8045	11.7477	P	P	P	P	P	A	A	P	coding_gene_probe	NM_017412	RefSeq	chr8	+	28351721	28431785	13804	FZD3	7976	frizzled family receptor 3	Hs.40735		GO:0001736|GO:0001764|GO:0001843|GO:0001942|GO:0001944|GO:0004930|GO:0005515|GO:0005737|GO:0005886|GO:0007199|GO:0008406|GO:0016021|GO:0016324|GO:0016328|GO:0017147|GO:0021754|GO:0030165|GO:0030182|GO:0030424|GO:0030425|GO:0032589|GO:0033278|GO:0036342|GO:0042472|GO:0042813|GO:0042813|GO:0043025|GO:0045177|GO:0048786|GO:0060070|GO:0071679	GCGGTGCAGCCCCCCCACCCCTTGGAGCCAGGCGCCGGGGTCTGAG
ASPWP0006190	289.6	194	152.4	146.9	117	115.8	209.7	215.1	8.50656	8.02943	7.32127	7.27413	7.18368	7.2087	7.71348	7.7397	P	P	P	P	P	P	P	P	coding_gene_probe	NM_022454	RefSeq	chr8	+	55370494	55373456	2350	SOX17	64321	SRY (sex determining region Y)-box 17	Hs.98367		GO:0000122|GO:0001525|GO:0001570|GO:0001706|GO:0001828|GO:0001947|GO:0003142|GO:0003143|GO:0003151|GO:0003308|GO:0003705|GO:0003713|GO:0005634|GO:0005667|GO:0006355|GO:0007283|GO:0007493|GO:0008013|GO:0008134|GO:0021903|GO:0023019|GO:0030308|GO:0031648|GO:0035050|GO:0042074|GO:0042662|GO:0042789|GO:0043565|GO:0044212|GO:0045597|GO:0045732|GO:0045893|GO:0045944|GO:0045995|GO:0048617|GO:0048643|GO:…	CAAGCATCGCTGGGTTTAAGATAAAGGAGTCACAAAAACTAATCAA
ASPWP0006192	61.3	50.3	53.2	54.8	38.2	36.8	59.6	60.4	6.59679	6.28264	6.24485	6.22736	5.85548	5.90958	6.29879	6.2717	P	P	P	P	A	A	P	P	coding_gene_probe	NM_021205	RefSeq	chr1	+	228870823	228882416	4386	RHOU	58480	ras homolog family member U	Hs.647774	WRCH-1, DJ646B12.2, FLJ10616, WRCH1, CDC42L1, hG28K, fJ646B12.2	GO:0000082|GO:0000139|GO:0002102|GO:0003924|GO:0005515|GO:0005525|GO:0005829|GO:0005886|GO:0005925|GO:0007010|GO:0007264|GO:0008360|GO:0016601|GO:0030036|GO:0042995|GO:0046872|GO:0051056	TTAAAACAACCAGTTAAAGCCACAGATGGCTTTCAGGGCAGTAGCA
ASPWP0006211	66.1	52.7	70.1	69	61.8	63.6	100.5	100.5	6.65712	6.3333	6.4721	6.4414	6.38482	6.49027	6.81332	6.7858	A	P	A	M	P	P	P	P	coding_gene_probe	NM_003506	RefSeq	chr8	+	104311058	104345094	3806	FZD6	8323	frizzled family receptor 6	Hs.591863	Hfz6	GO:0001525|GO:0001736|GO:0001843|GO:0001942|GO:0004930|GO:0005515|GO:0005737|GO:0005886|GO:0005887|GO:0007199|GO:0007409|GO:0008406|GO:0016327|GO:0017147|GO:0017147|GO:0030165|GO:0030168|GO:0031625|GO:0032589|GO:0033278|GO:0035567|GO:0042472|GO:0042813|GO:0043433|GO:0045177|GO:0060071|GO:0090090	TCTTTGGATGGGGATCTTCTGAGGATGCAAAGAGTGATTCATCCAA
ASPWP0006221	49	58.1	70.2	74.5	72.3	74.4	81.4	84.1	6.32331	6.45778	6.49749	6.51868	6.61626	6.70302	6.60355	6.61396	P	P	P	P	P	P	P	P	coding_gene_probe	NM_002467	RefSeq	chr8	+	128748314	128753680	2379	MYC	4609	v-myc avian myelocytomatosis viral oncogene homolog	Hs.202453	c-Myc, bHLHe39, MYCC	GO:0000122|GO:0000165|GO:0001658|GO:0002053|GO:0003677|GO:0003677|GO:0003700|GO:0005515|GO:0005634|GO:0005654|GO:0005654|GO:0005730|GO:0006112|GO:0006338|GO:0006351|GO:0006367|GO:0006879|GO:0006974|GO:0007050|GO:0007179|GO:0007219|GO:0008134|GO:0008284|GO:0010332|GO:0010467|GO:0015671|GO:0032204|GO:0032403|GO:0032873|GO:0034644|GO:0035690|GO:0042493|GO:0043066|GO:0043234|GO:0043280|GO:0044346|GO:…	TTCTCTGAAAGGCTCTCCTTGCAGCTGCTTAGACGCTGGATTTTTT
ASPWP0006222	954.7	613	638.9	592.1	48.2	51	300.4	294.1	10.105	9.69376	9.09391	9.04282	6.12802	6.22295	8.16956	8.13995	A	P	M	P	A	A	P	P	coding_gene_probe	NM_003882	RefSeq	chr8	+	134203281	134243932	5194	WISP1	8840	WNT1 inducible signaling pathway protein 1	Hs.492974	CCN4	GO:0001558|GO:0005520|GO:0005615|GO:0005737|GO:0007155|GO:0007165|GO:0007267|GO:0016055	AATGATGGAGCATTGAGCATGTTCAATAAATGTGCAGATGGTGGAA
ASPWP0006246	269.2	209	154.6	150.7	109.4	78.4	130.8	130.7	8.38015	8.13616	7.32668	7.30883	7.01888	6.77158	7.12822	7.09847	A	P	A	P	A	P	M	P	coding_gene_probe	NM_000077	RefSeq	chr9	-	21967750	21975132	1267	CDKN2A	1029	cyclin-dependent kinase inhibitor 2A	Hs.512599	CDK4I, p16, INK4a, MTS1, CMM2, ARF, p19, p14, INK4, p16INK4a, p19Arf	GO:0000075|GO:0000082|GO:0000209|GO:0000278|GO:0001953|GO:0002039|GO:0003677|GO:0004861|GO:0005515|GO:0005634|GO:0005654|GO:0005730|GO:0005737|GO:0005739|GO:0005829|GO:0006309|GO:0006351|GO:0006364|GO:0006469|GO:0006919|GO:0007050|GO:0007050|GO:0007265|GO:0008134|GO:0008285|GO:0008285|GO:0008637|GO:0010389|GO:0016604|GO:0019901|GO:0030308|GO:0030889|GO:0031647|GO:0031648|GO:0032088|GO:0033088|GO:…	TGCCCGTGGACCTGGCTGAGGAGCTGGGCCATCGCGATGTCGCACG
ASPWP0006258	37.2	48.2	58.5	59.3	114.2	109.4	100.8	99.8	5.97875	6.21428	6.31954	6.31557	7.15426	7.14909	6.83014	6.80622	A	A	A	M	M	P	P	P	coding_gene_probe	NM_002732	RefSeq	chr9	-	71627448	71629039	1614	PRKACG	5568	protein kinase, cAMP-dependent, catalytic, gamma	Hs.158029	PKACg	GO:0004691|GO:0005524|GO:0005829|GO:0005975|GO:0006006|GO:0006094|GO:0006112|GO:0006833|GO:0007165|GO:0007173|GO:0007202|GO:0007243|GO:0007283|GO:0007596|GO:0008543|GO:0008584|GO:0019433|GO:0034199|GO:0044281|GO:0045087|GO:0048011|GO:0050796|GO:0055085|GO:0071377	GGTTTAGTGCCATGTTCAGTGGGCTGTTTGCTAGAATAAAAAATTA
ASPWP0006263	50.8	46.4	49.6	50.1	47.6	49	51.8	48.6	6.35305	6.21475	6.18013	6.1228	6.10984	6.17959	6.16586	6.09286	P	P	P	P	A	A	A	A	coding_gene_probe	NM_005077	RefSeq	chr9	-	84198597	84303596	3283	TLE1	7088	transducin-like enhancer of split 1 (E(sp1) homolog, Drosophila)	Hs.197320	ESG1, GRG1, ESG	GO:0001106|GO:0003682|GO:0005515|GO:0005634|GO:0005634|GO:0005654|GO:0005667|GO:0005829|GO:0007165|GO:0007219|GO:0007275|GO:0008134|GO:0008134|GO:0009887|GO:0010628|GO:0016055|GO:0030178|GO:0043124|GO:0045892|GO:2000811	CCTGAATTTTCCAATGACATCAAGAAAAGGAAGGTGGATGATAAGG
ASPWP0006265	13134.7	7333.5	9082.5	8781.4	2344.5	2360.9	7047.3	7076.2	13.7474	13.5498	12.9507	12.9821	11.3934	11.4532	12.5401	12.5543	P	P	P	P	M	M	M	P	coding_gene_probe	NM_002048	RefSeq	chr9	-	89559276	89562104	2844	GAS1	2619	growth arrest-specific 1	Hs.65029		GO:0002053|GO:0005515|GO:0005886|GO:0007050|GO:0007411|GO:0008589|GO:0010955|GO:0012501|GO:0016021|GO:0021587|GO:0021904|GO:0030308|GO:0035924|GO:0042473|GO:0042474|GO:0042476|GO:0042733|GO:0042981|GO:0043010|GO:0043066|GO:0045165|GO:0045879|GO:0045880|GO:0045930|GO:0045930|GO:0046658|GO:0048589|GO:0048592|GO:0048701|GO:0050679|GO:0050680|GO:0060021|GO:0060628	CGTTGTAGAAATGTACAAATGCATTTCCAAACTGCCTTAAACGTTG
ASPWP0006279	2229.7	3410.3	4753.1	4277.5	3699.5	3334.5	3618.9	4340.7	11.1806	12.0742	11.9335	11.6686	11.985	11.9514	11.63	11.8537	M	M	A	M	M	M	M	M	coding_gene_probe	NM_004235	RefSeq	chr9	-	110247132	110252047	2949	KLF4	9314	Kruppel-like factor 4 (gut)	Hs.376206	EZF, GKLF	GO:0000122|GO:0000790|GO:0000987|GO:0001010|GO:0001077|GO:0001085|GO:0001085|GO:0001190|GO:0003690|GO:0003700|GO:0005515|GO:0005667|GO:0006366|GO:0007500|GO:0008270|GO:0008285|GO:0009913|GO:0014067|GO:0014740|GO:0019827|GO:0031077|GO:0032088|GO:0032526|GO:0034115|GO:0035014|GO:0035166|GO:0043154|GO:0044212|GO:0045415|GO:0045444|GO:0045595|GO:0045892|GO:0045893|GO:0045893|GO:0045944|GO:0045944|GO:…	TCTGACATGGCTGTCAGCGACGCGCTGCTCCCATCTTTCTCCACGT
ASPWP0006295	47.7	46	48	49.7	43.8	44.6	56	53.7	6.26334	6.17473	6.14982	6.14431	6.04912	6.10688	6.24905	6.19285	M	A	P	P	A	A	A	P	coding_gene_probe	NM_005347	RefSeq	chr9	-	127997126	128003666	3973	HSPA5	3309	heat shock 70kDa protein 5 (glucose-regulated protein, 78kDa)	Hs.743241	BiP	GO:0002576|GO:0005509|GO:0005515|GO:0005524|GO:0005634|GO:0005783|GO:0005783|GO:0005783|GO:0005788|GO:0005789|GO:0005793|GO:0006200|GO:0006983|GO:0006987|GO:0007596|GO:0008180|GO:0009986|GO:0016887|GO:0019904|GO:0021589|GO:0021680|GO:0030168|GO:0030176|GO:0030433|GO:0030496|GO:0030512|GO:0030674|GO:0030968|GO:0031398|GO:0031625|GO:0034663|GO:0042149|GO:0042470|GO:0043022|GO:0043066|GO:0043066|GO:…	ACAGATTGACCTATTGGGGTGTTTCGCGAGTGTGAGAGGGAAGCGC
ASPWP0006370	125.8	103.7	153.3	155.7	174.2	175	168.9	159.7	7.43037	7.17769	7.32781	7.3518	7.68156	7.73602	7.42221	7.35555	A	P	P	P	P	P	P	P	coding_gene_probe	NM_007005	RefSeq	chr9	+	82186877	82341656	4749	TLE4	7091	transducin-like enhancer of split 4 (E(sp1) homolog, Drosophila)	Hs.444213	E(spI), ESG, GRG4	GO:0000122|GO:0003674|GO:0003682|GO:0003705|GO:0003714|GO:0005634|GO:0005654|GO:0007219|GO:0008150|GO:0016055|GO:0070491	GAAACTCGCCAGTGAGAAGACAGAGATGCAGCGGCATTATGTCATG
ASPWP0006376	1839.2	1248.1	1488	1429	782.9	781.6	2691.6	2631.3	10.9586	10.6268	10.2668	10.2857	9.91589	9.95087	11.2344	11.2092	M	P	P	P	P	P	P	P	coding_gene_probe	NM_001018064	RefSeq	chr9	+	87283465	87638505	5560	NTRK2	4915	neurotrophic tyrosine kinase, receptor, type 2	Hs.494312	TRKB	GO:0001570|GO:0001764|GO:0005524|GO:0005829|GO:0005887|GO:0007169|GO:0007190|GO:0007528|GO:0007568|GO:0007612|GO:0007616|GO:0007631|GO:0008284|GO:0009986|GO:0010008|GO:0010628|GO:0010976|GO:0010996|GO:0014047|GO:0014068|GO:0014069|GO:0021954|GO:0021987|GO:0030182|GO:0030426|GO:0031547|GO:0032314|GO:0035584|GO:0042490|GO:0042803|GO:0043025|GO:0043121|GO:0043121|GO:0043195|GO:0043197|GO:0043410|GO:…	CTGTTTCTGCTTAAGTTGGCAAGACACTCCAAGTTTGGCATGAAAG
ASPWP0006390	66.1	72.5	84.8	83.2	86.2	81.5	86.1	86.8	6.69752	6.74777	6.69962	6.64667	6.83125	6.81437	6.66332	6.66891	P	P	P	P	P	P	P	P	coding_gene_probe	NM_014425	RefSeq	chr9	+	102861501	103063426	3889	INVS	27130	inversin	Hs.558477		GO:0001822|GO:0005515|GO:0005516|GO:0005634|GO:0005737|GO:0005819|GO:0005874|GO:0005929|GO:0009791|GO:0016020|GO:0016055|GO:0031016|GO:0060971|GO:0090090	GCCTCCTGGAGCCGCCCCCGGGACGTCAGTCCTGGAGGAGGCGAGG
ASPWP0006406	57.4	49.5	53.9	52.5	45.8	44	52.2	51.7	6.51457	6.26062	6.24542	6.21421	6.10204	6.0923	6.18777	6.167	P	P	P	P	A	A	P	P	coding_gene_probe	NM_178001	RefSeq	chr9	+	131873592	131911225	2869	PPP2R4	5524	protein phosphatase 2A activator, regulatory subunit 4	Hs.400740	PTPA, PR53	GO:0000159|GO:0000413|GO:0003755|GO:0005102|GO:0005524|GO:0005634|GO:0005730|GO:0005737|GO:0006200|GO:0006457|GO:0008160|GO:0008601|GO:0008601|GO:0016887|GO:0030472|GO:0032515|GO:0032516|GO:0034704|GO:0035307|GO:0035308|GO:0042803|GO:0043065|GO:0043666|GO:0046982|GO:0051721	CTGGTCCAAAGTGAACCAGGGTCTCATCCGCATGTATAAGGCCGAG
ASPWP0006457	169.4	124.6	145.5	144.5	144.8	146.3	133.3	132.4	7.81637	7.43884	7.26618	7.25928	7.42821	7.49343	7.14831	7.12839	P	P	P	P	P	P	P	P	coding_gene_probe	NM_018486	RefSeq	chrX	-	71549365	71792953	2064	HDAC8	55869	histone deacetylase 8	Hs.310536	RPD3	GO:0000118|GO:0000122|GO:0000228|GO:0000278|GO:0004407|GO:0005634|GO:0005737|GO:0005829|GO:0006333|GO:0006351|GO:0007062|GO:0008134|GO:0016568|GO:0032041|GO:0046872|GO:0046969|GO:0046970|GO:0071922|GO:0097372	TGGTGCATTCTTTGATTGAAGCATATGCACTGCATAAGCAGATGAG
ASPWP0006486	4713.8	4715.8	9384.8	8887.9	5506	5183.9	8258.2	7865	12.1222	12.618	13.0097	13.0072	12.7631	12.7462	12.7676	12.7048	A	P	P	P	M	P	M	P	coding_gene_probe	NM_000425	RefSeq	chrX	-	153126970	153141399	5046	L1CAM	3897	L1 cell adhesion molecule	Hs.522818	CD171	GO:0005178|GO:0005886|GO:0006935|GO:0007155|GO:0007156|GO:0007157|GO:0007159|GO:0007166|GO:0007399|GO:0007411|GO:0007596|GO:0008219|GO:0009897|GO:0016021|GO:0022409|GO:0033631|GO:0033691|GO:0034109|GO:0042734|GO:0042802|GO:0043195|GO:0043621|GO:0050850|GO:0050900	CTCCTCCTCTGCAGCCCCTGCCTGCTTATCCAGATCCCCGAGGAAT
ASPWP0006497	1951.3	2541.7	3161	3045.8	84.9	80.8	667	651.9	9.91459	11.6411	11.4123	11.4306	6.81048	6.81346	9.20653	9.19787	P	M	A	M	P	M	P	P	coding_gene_probe	NM_005647	RefSeq	chrX	+	9433200	9687780	5715	TBL1X	6907	transducin (beta)-like 1X-linked	Hs.495656	EBI	GO:0000118|GO:0000122|GO:0003714|GO:0003714|GO:0005515|GO:0005634|GO:0005654|GO:0005876|GO:0006351|GO:0006508|GO:0007219|GO:0007605|GO:0008013|GO:0008022|GO:0008134|GO:0017053|GO:0019904|GO:0042393|GO:0043161|GO:0044212|GO:0044255|GO:0044281|GO:0045893|GO:0045944|GO:0060070	TGGGAAGCCTGCTGGTCCACAGGTCCATACATGAAGTCACCATAAG
ASPWP0006526	1155.4	1763	2912.8	2715.8	1235.8	1158.3	1712.2	1651.6	10.2434	11.2056	11.3034	11.2751	10.534	10.4775	10.5891	10.5503	P	P	P	P	P	P	P	P	coding_gene_probe	NM_203475	RefSeq	chrX	+	48368171	48379202	1761	PORCN	64840	porcupine homolog (Drosophila)	Hs.386453	MG61, PORC, PPN, por	GO:0009100|GO:0016055|GO:0016746|GO:0030176|GO:0032281	CTGCTCCTTGCCATCTGCCTCGCCTGCCGCCTCCTCTGGAGGCTCG
ASPWP0006538	52	59.9	71.6	76.6	72.3	70.6	84.6	86.2	6.31126	6.46845	6.47065	6.51182	6.57002	6.59138	6.61071	6.63607	M	P	P	M	P	P	P	A	coding_gene_probe	NM_000044	RefSeq	chrX	+	66763873	66950461	10661	AR	367	androgen receptor	Hs.76704	AIS, NR3C4, SMAX1, HUMARA	GO:0000790|GO:0001085|GO:0001701|GO:0003073|GO:0003677|GO:0003682|GO:0003700|GO:0004879|GO:0004882|GO:0004882|GO:0004882|GO:0004882|GO:0005102|GO:0005497|GO:0005515|GO:0005634|GO:0005654|GO:0005737|GO:0005886|GO:0006351|GO:0006367|GO:0006810|GO:0007165|GO:0007267|GO:0007283|GO:0007548|GO:0008013|GO:0008013|GO:0008013|GO:0008134|GO:0008219|GO:0008270|GO:0008283|GO:0008284|GO:0008584|GO:0010467|GO:…	TTGTCCATCTTGTCGTCTTCGGAAATGTTATGAAGCAGGGATGACT
ASPWP0006541	129	117.6	163.2	163	150.6	136.9	154.7	149.8	7.51978	7.3532	7.41446	7.40891	7.48182	7.41596	7.32132	7.27985	P	P	P	P	P	P	P	P	coding_gene_probe	NM_001399	RefSeq	chrX	+	68835910	69259321	5296	EDA	1896	ectodysplasin A	Hs.105407	EDA1, XLHED, HED, XHED, ED1-A1, ED1-A2, EDA-A1, EDA-A2	GO:0005102|GO:0005164|GO:0005515|GO:0005581|GO:0005789|GO:0005856|GO:0005886|GO:0005887|GO:0006955|GO:0007160|GO:0007165|GO:0007398|GO:0010467|GO:0016020|GO:0016021|GO:0030154|GO:0042346|GO:0042475|GO:0043123|GO:0043473|GO:0045177|GO:0051092|GO:0060662|GO:0060789|GO:0061153|GO:0090263	AAGCAGCAGCCATTGGAACCGGGAGAAGCCGCACTCCACTCTGACT
ASPWP0006544	592.5	436.7	604.9	583.1	592.6	595.3	442.9	441.7	9.44412	9.1731	9.01145	9.02141	9.48377	9.53742	8.64894	8.64853	M	M	M	M	A	M	M	M	coding_gene_probe	NM_001145408	RefSeq	chrX	+	70503041	70521018	3228	NONO	4841	non-POU domain containing, octamer-binding	Hs.533282	NRB54, NMT55, P54NRB, P54	GO:0000166|GO:0003677|GO:0003723|GO:0005515|GO:0005634|GO:0005730|GO:0006281|GO:0006310|GO:0006351|GO:0006355|GO:0006397|GO:0008380|GO:0016363|GO:0016607|GO:0042382|GO:0042802	ATGGAAGCTGCACGCCATGAGCACCAGGTCATGCTAATGAGACAGG
ASPWP0006546	1949.1	1230.4	1403.2	1355	267	266.4	721.4	707.4	11.0258	10.6168	10.1672	10.191	8.33844	8.3969	9.31597	9.30673	A	M	P	M	P	P	P	P	coding_gene_probe	ENST00000374867	gencode	chr10	-	33466421	33623833	5877	NRP1	8829	neuropilin 1	Hs.131704	NRP, VEGF165R, CD304	GO:0001569|GO:0001764|GO:0001938|GO:0002116|GO:0005021|GO:0005021|GO:0005515|GO:0005576|GO:0005829|GO:0005883|GO:0005886|GO:0005886|GO:0007155|GO:0007165|GO:0007267|GO:0007411|GO:0007411|GO:0007413|GO:0007507|GO:0008201|GO:0009611|GO:0009887|GO:0009986|GO:0010595|GO:0014911|GO:0015026|GO:0016021|GO:0016358|GO:0017154|GO:0019838|GO:0019838|GO:0019955|GO:0021636|GO:0021675|GO:0030424|GO:0030426|GO:…	AGAACAAGGTGTTCATGAGGAAGTTCAAGATCGGGTACAGCAACAA
ASPWP0006553	93.1	69.6	111.2	112.7	95.9	98.6	157.2	154.4	7.07058	6.64818	6.96018	6.95042	6.94839	7.02623	7.34516	7.29494	M	P	P	P	P	M	P	P	coding_gene_probe	NM_001198777	RefSeq	chr10	-	35297478	35379570	4246	CUL2	8453	cullin 2	Hs.82919		GO:0000082|GO:0005515|GO:0005654|GO:0005829|GO:0006511|GO:0007050|GO:0008285|GO:0016567|GO:0019048|GO:0031462|GO:0031625|GO:0061418|GO:0071456|GO:0097193	TCATGTTGGAATACGTCGAAAGAGCAACATGGAATGACCGTTTCTC
ASPWP0006560	59.1	75.8	94	88	72.2	71.7	90.5	93.9	6.50026	6.7652	6.77773	6.67769	6.596	6.62373	6.70404	6.71132	P	P	P	P	P	P	P	P	coding_gene_probe	NM_031866	RefSeq	chr10	-	35927176	35930362	3186	FZD8	8325	frizzled family receptor 8	Hs.302634		GO:0000122|GO:0001944|GO:0004930|GO:0005102|GO:0005515|GO:0005737|GO:0005794|GO:0005886|GO:0007409|GO:0007420|GO:0008406|GO:0009790|GO:0016021|GO:0017147|GO:0030165|GO:0030182|GO:0031625|GO:0033077|GO:0042813|GO:0042813|GO:0042995|GO:0043507|GO:0045944|GO:0060070	AGTTCTGGCCGCTGGTGGAGATCCAGTGCTCGCCCGATCTCAAGTT
ASPWP0006650	1412.5	1576.4	2799.1	2775.9	1279.7	1288.9	3066.3	3076.2	10.5621	11.017	11.2303	11.2848	10.5877	10.6337	11.4372	11.4477	P	A	P	P	P	P	P	P	coding_gene_probe	NM_012083	RefSeq	chr10	-	99092253	99094458	2222	FRAT2	23401	frequently rearranged in advanced T-cell lymphomas 2	Hs.140720		GO:0003674|GO:0005575|GO:0007275|GO:0008283|GO:0016055	GGAGTGTCTGAAATTGTGGTGGTCCTGATTTATAGGATTTCATAAT
ASPWP0006658	104.7	90	116.8	118.6	81.7	80	102	105	7.2135	7.00657	7.00318	7.022	6.77001	6.79404	6.83975	6.85515	P	P	P	P	P	P	P	P	coding_gene_probe	NM_022039	RefSeq	chr10	-	103370420	103454743	2303	FBXW4	6468	F-box and WD repeat domain containing 4	Hs.500822	Fbw4, dactylin	GO:0000151|GO:0002053|GO:0003674|GO:0006511|GO:0016055|GO:0030326|GO:0042733|GO:0051216	TCCCAGTGAAGGAACGAGTGAAGGTGTCTCAGAACTGGAGACTGGG
ASPWP0006674	136.1	228.5	276.5	283.8	215.4	197.8	339	344.8	7.47024	8.23984	8.02441	8.07063	7.98786	7.90505	8.31125	8.33469	A	M	M	M	M	M	M	M	coding_gene_probe	NM_000141	RefSeq	chr10	-	123237843	123357972	4654	FGFR2	2263	fibroblast growth factor receptor 2	Hs.533683	CEK3, TK14, TK25, ECT1, K-SAM, CD332	GO:0000122|GO:0001525|GO:0001657|GO:0001701|GO:0002053|GO:0003148|GO:0003149|GO:0004713|GO:0005007|GO:0005007|GO:0005007|GO:0005515|GO:0005524|GO:0005576|GO:0005634|GO:0005737|GO:0005794|GO:0005886|GO:0005886|GO:0005887|GO:0005938|GO:0006915|GO:0007173|GO:0007267|GO:0007409|GO:0007528|GO:0008201|GO:0008284|GO:0008284|GO:0008284|GO:0008285|GO:0008286|GO:0008543|GO:0008543|GO:0008543|GO:0008543|GO:…	CGGCCCTCCTTCAGTTTAGTTGAGGATACCACATTAGAGCCAGAAG
ASPWP0006726	124.1	100	56.6	55.5	46.5	46.5	125.1	125.5	7.40666	7.13948	6.29449	6.25289	6.10304	6.13193	7.07629	7.04924	A	P	P	P	A	A	P	P	coding_gene_probe	NM_012242	RefSeq	chr10	+	54074040	54077417	1815	DKK1	22943	dickkopf WNT signaling pathway inhibitor 1	Hs.40499	SK, DKK-1	GO:0000122|GO:0000122|GO:0000904|GO:0001706|GO:0001707|GO:0001942|GO:0002090|GO:0004871|GO:0005515|GO:0005615|GO:0005886|GO:0008083|GO:0030326|GO:0030514|GO:0030900|GO:0031333|GO:0032526|GO:0033137|GO:0042662|GO:0042663|GO:0048019|GO:0048642|GO:0050750|GO:0060325|GO:0060394|GO:0090082|GO:0090090|GO:0090090|GO:0090244|GO:1900116|GO:1901296|GO:2000726	GGGTATTCCAGAAGAACCACCTTGTCTTCAAAAATGTATCACACCA
ASPWP0006734	61.1	50.6	64.3	61.8	69.8	67.4	66.2	64.9	6.56012	6.26659	6.42801	6.34246	6.54775	6.57164	6.38628	6.34927	P	P	P	P	P	P	P	P	coding_gene_probe	NM_012238	RefSeq	chr10	+	69644426	69678147	4110	SIRT1	23411	sirtuin 1	Hs.369779	SIR2L1	GO:0000012|GO:0000122|GO:0000122|GO:0000183|GO:0000720|GO:0000731|GO:0000790|GO:0001525|GO:0001542|GO:0001678|GO:0001934|GO:0002039|GO:0002821|GO:0003714|GO:0003714|GO:0003950|GO:0004407|GO:0005515|GO:0005634|GO:0005635|GO:0005637|GO:0005654|GO:0005677|GO:0005719|GO:0005720|GO:0005730|GO:0005730|GO:0005737|GO:0005737|GO:0006260|GO:0006281|GO:0006342|GO:0006343|GO:0006344|GO:0006346|GO:0006351|GO:…	TCATGTGGAATACCTGACTTCAGGTCAAGGGATGGTATTTATGCTC
ASPWP0006747	188.2	145.1	188.4	185	76.5	78.6	156.2	153.1	7.92398	7.63252	7.57038	7.56246	6.67867	6.76855	7.32873	7.29783	M	P	M	A	M	P	M	M	coding_gene_probe	NM_014000	RefSeq	chr10	+	75757871	75879914	5647	VCL	7414	vinculin	Hs.643896		GO:0002009|GO:0002162|GO:0002576|GO:0003779|GO:0003779|GO:0005198|GO:0005515|GO:0005576|GO:0005829|GO:0005856|GO:0005911|GO:0005912|GO:0005913|GO:0005916|GO:0005925|GO:0005925|GO:0006928|GO:0006936|GO:0007155|GO:0007160|GO:0007596|GO:0008013|GO:0015629|GO:0017048|GO:0030018|GO:0030032|GO:0030055|GO:0030168|GO:0030336|GO:0034333|GO:0034394|GO:0042383|GO:0043034|GO:0043034|GO:0043234|GO:0043297|GO:…	TAAAAAAGACCTGGACAAGTGCAAGGTAGCTATGGCCAACATTCAG
ASPWP0006764	423.6	315.5	519.1	502.2	373.8	386.6	466.3	457.3	8.93033	8.7076	8.83238	8.83405	8.85421	8.93919	8.72157	8.70052	A	P	P	P	P	P	P	P	coding_gene_probe	NM_000314	RefSeq	chr10	+	89623194	89728532	5572	PTEN	5728	phosphatase and tensin homolog	Hs.500466	MMAC1, TEP1, PTEN1	GO:0000079|GO:0000287|GO:0001525|GO:0001933|GO:0002902|GO:0004438|GO:0004721|GO:0004722|GO:0004725|GO:0005515|GO:0005634|GO:0005737|GO:0005737|GO:0005829|GO:0005886|GO:0006470|GO:0006470|GO:0006644|GO:0006661|GO:0006915|GO:0007092|GO:0007173|GO:0007270|GO:0007416|GO:0007417|GO:0007507|GO:0007611|GO:0007626|GO:0008138|GO:0008283|GO:0008284|GO:0008285|GO:0008285|GO:0008289|GO:0008543|GO:0009898|GO:…	GGACGAACTGGTGTAATGATATGTGCATATTTATTACATCGGGGCA
ASPWP0006766	205.1	172.7	246.9	236.8	87.4	88.9	180.5	178.5	7.97899	7.86505	7.89648	7.84871	6.83502	6.90815	7.51698	7.48762	P	P	P	P	M	M	P	P	coding_gene_probe	NM_000043	RefSeq	chr10	+	90750287	90775542	2755	FAS	355	Fas cell surface death receptor	Hs.244139	CD95, APO-1	GO:0002377|GO:0003014|GO:0004871|GO:0004872|GO:0004888|GO:0005515|GO:0005576|GO:0005634|GO:0005737|GO:0005829|GO:0005886|GO:0005886|GO:0006461|GO:0006915|GO:0006915|GO:0006919|GO:0006924|GO:0006925|GO:0006927|GO:0007165|GO:0008625|GO:0009636|GO:0009897|GO:0009986|GO:0010467|GO:0010940|GO:0016021|GO:0019724|GO:0019900|GO:0031264|GO:0031265|GO:0032464|GO:0042802|GO:0042981|GO:0043065|GO:0043066|GO:…	TGTTACTACAGTTGAGACTCAGAACTTGGAAGGCCTGCATCATGAT
ASPWP0006783	94.5	95.5	119.2	119.1	106.8	104.4	104.4	109.2	7.12469	7.07235	7.02779	7.02641	7.07673	7.11088	6.86825	6.89323	P	P	P	P	P	P	P	P	coding_gene_probe	NM_005479	RefSeq	chr10	+	99079021	99081672	2651	FRAT1	10023	frequently rearranged in advanced T-cell lymphomas	Hs.126057		GO:0000578|GO:0005737|GO:0016055	AAACCATCTTGTGTCTTTGGAGGTGCTGCTTAATACCAAACATGCG
ASPWP0006794	53.1	45.5	48.4	50.9	51	50.9	56.8	54.8	6.44056	6.20729	6.16193	6.17098	6.19462	6.24874	6.25563	6.20348	P	A	M	A	P	A	A	P	coding_gene_probe	NM_033637	RefSeq	chr10	+	103113789	103317078	6180	BTRC	8945	beta-transducin repeat containing E3 ubiquitin protein ligase	Hs.643802	bTrCP, betaTrCP, FBXW1A, Fwd1, beta-TrCP1, bTrCP1	GO:0000209|GO:0000278|GO:0004842|GO:0005515|GO:0005634|GO:0005829|GO:0006470|GO:0006511|GO:0007165|GO:0008013|GO:0016032|GO:0016055|GO:0016567|GO:0019005|GO:0019048|GO:0031145|GO:0031648|GO:0033598|GO:0042753|GO:0043122|GO:0043433|GO:0045309|GO:0045862|GO:0045879|GO:0045892|GO:0045893|GO:0046983|GO:0051437|GO:0051439|GO:0051726|GO:0060444|GO:0061136|GO:0071407	ATGTTTAGCAAGCACTGCTATGAAGACTGAGAATTGTGTGGCCAAA
ASPWP0006824	1195.2	913.2	1715.7	1651.1	1985.3	1966.3	1477.3	1454.9	10.3035	10.2609	10.4899	10.5145	11.1465	11.1653	10.3629	10.3577	P	P	P	P	P	P	P	P	coding_gene_probe	NM_001130442	RefSeq	chr11	-	532241	535550	1169	HRAS	3265	Harvey rat sarcoma viral oncogene homolog	Hs.37003		GO:0000139|GO:0000165|GO:0000186|GO:0001934|GO:0003924|GO:0005515|GO:0005525|GO:0005634|GO:0005737|GO:0005794|GO:0005829|GO:0005886|GO:0005886|GO:0006897|GO:0006935|GO:0007050|GO:0007050|GO:0007093|GO:0007165|GO:0007166|GO:0007173|GO:0007264|GO:0007265|GO:0007265|GO:0007268|GO:0007411|GO:0007596|GO:0008022|GO:0008283|GO:0008284|GO:0008285|GO:0008286|GO:0008542|GO:0008543|GO:0009887|GO:0010629|GO:…	ACAAGTGTGACCTGGCTGCACGCACTGTGGAATCTCGGCAGGCTCA
ASPWP0006832	131.3	113.9	217.9	219.6	75.1	67.6	87.2	101.2	7.52782	7.31465	7.74973	7.75009	6.63143	6.55621	6.65727	6.78302	M	P	P	P	P	A	P	P	coding_gene_probe	NM_000612	RefSeq	chr11	-	2150346	2160204	5182	IGF2	3481	insulin-like growth factor 2 (somatomedin A)	Hs.272259	FLJ44734	GO:0001501|GO:0001503|GO:0001934|GO:0002576|GO:0005158|GO:0005159|GO:0005179|GO:0005515|GO:0005576|GO:0005615|GO:0005886|GO:0006006|GO:0006349|GO:0006355|GO:0007275|GO:0007596|GO:0008083|GO:0008284|GO:0008286|GO:0030168|GO:0030546|GO:0031093|GO:0038028|GO:0042104|GO:0043085|GO:0043410|GO:0043539|GO:0044267|GO:0045725|GO:0045840|GO:0046628|GO:0050731|GO:0051781|GO:0051897|GO:0071902|GO:2000273|GO:…	AGTGGATTAATTACACGCTTTCTGTTTCTCTCCGTGCTGTTCTCTC
ASPWP0006833	2046.8	1622.2	2028.8	1901.6	1574.5	1459.5	1922.4	1869.8	11.0865	11.0326	10.7332	10.7117	10.8658	10.7833	10.7722	10.7266	M	M	M	M	M	M	M	P	coding_gene_probe	NM_001185098	RefSeq	chr11	-	2181008	2182439	648	INS	3630	insulin	Hs.272259		GO:0000165|GO:0002020|GO:0002674|GO:0005158|GO:0005158|GO:0005159|GO:0005179|GO:0005179|GO:0005179|GO:0005515|GO:0005576|GO:0005576|GO:0005615|GO:0005788|GO:0005796|GO:0006006|GO:0006112|GO:0006355|GO:0006521|GO:0006953|GO:0007186|GO:0007267|GO:0008284|GO:0008286|GO:0014068|GO:0015758|GO:0022898|GO:0030307|GO:0030335|GO:0031018|GO:0031904|GO:0031954|GO:0032148|GO:0032270|GO:0032460|GO:0032880|GO:…	ACCCGCCGCCTCCTGCACCGAGAGAGATGGAATAAAGCCCTTGAAC
ASPWP0006858	280.6	199.6	203	199.6	96.6	92.4	188.4	189.2	8.45498	8.06768	7.65447	7.63941	6.95541	6.96671	7.56937	7.56591	A	P	P	P	P	A	P	P	coding_gene_probe	NM_015881	RefSeq	chr11	-	11984542	12030629	2769	DKK3	27122	dickkopf WNT signaling pathway inhibitor 3	Hs.292156	REIC, RIG	GO:0005615|GO:0009653|GO:0016055|GO:0030325|GO:0032348|GO:0045892|GO:0090090|GO:2000065	GAAGGTTGGAAATAATACCATCCATGTGCACCGAGAAATTCACAAG
ASPWP0006917	461.7	304.1	3691.3	3569.8	4923.9	4736	10037.8	9847.1	9.14248	8.65109	11.6317	11.646	12.6539	12.6492	13.0655	13.0379	M	P	P	P	P	A	P	P	coding_gene_probe	NM_005438	RefSeq	chr11	-	65659691	65667997	1668	FOSL1	8061	FOS-like antigen 1	Hs.283565	fra-1	GO:0000977|GO:0001701|GO:0003700|GO:0005515|GO:0005634|GO:0005829|GO:0006357|GO:0006366|GO:0006935|GO:0006968|GO:0007296|GO:0007565|GO:0007612|GO:0008284|GO:0008285|GO:0009612|GO:0009615|GO:0009629|GO:0031668|GO:0032570|GO:0034097|GO:0042493|GO:0042542|GO:0042734|GO:0043005|GO:0043065|GO:0045787|GO:0051091|GO:0051412|GO:0051591|GO:0060674	CGGCCCGAGCTCCGGGAACGGCGGCGGGTACGGCGGCCCCGCGCAG
ASPWP0006929	98.7	149.7	201.7	212.8	189.9	182.9	170.5	208.3	7.13637	7.62378	7.62649	7.66344	7.76461	7.79674	7.41172	7.64963	A	M	P	P	P	M	P	M	coding_gene_probe	NM_002007	RefSeq	chr11	-	69587796	69590171	1220	FGF4	2249	fibroblast growth factor 4	Hs.1755	K-FGF, HBGF-4, HST, HST-1, KFGF	GO:0001502|GO:0001934|GO:0005104|GO:0005576|GO:0005634|GO:0005829|GO:0007165|GO:0007173|GO:0007267|GO:0008083|GO:0008201|GO:0008284|GO:0008286|GO:0008543|GO:0008543|GO:0010463|GO:0019827|GO:0035116|GO:0038095|GO:0042475|GO:0043066|GO:0045087|GO:0045944|GO:0048011|GO:0048015|GO:0051781|GO:0060363|GO:0060561|GO:0060591|GO:0070374	CTCCCCGACGGCCGCATCGGCGGCGCGCACGCGGACACCCGCGACA
ASPWP0006943	72.7	90.5	107.4	104.6	82.9	76.5	106.1	113.3	6.79298	6.96939	6.89981	6.83792	6.73433	6.69151	6.87956	6.9222	M	M	A	M	P	M	P	M	coding_gene_probe	NM_004041	RefSeq	chr11	-	74971165	75062875	7539	ARRB1	408	arrestin, beta 1	Hs.503284		GO:0000139|GO:0000187|GO:0000785|GO:0001933|GO:0001934|GO:0002031|GO:0002092|GO:0004402|GO:0004857|GO:0005096|GO:0005159|GO:0005515|GO:0005634|GO:0005737|GO:0005765|GO:0005829|GO:0005834|GO:0005886|GO:0005905|GO:0006366|GO:0006892|GO:0007219|GO:0007596|GO:0007602|GO:0008134|GO:0014069|GO:0015031|GO:0016323|GO:0016567|GO:0030168|GO:0030331|GO:0030659|GO:0031143|GO:0031397|GO:0031398|GO:0031410|GO:…	AAACCTTCCATGTTCTGTGACACTGCAGCCGGGGCCCGAAGACACG
ASPWP0006951	628.9	769.9	1410	1388.3	1269.1	1266.3	1735.4	1732	9.53299	10.0289	10.1782	10.2333	10.573	10.6098	10.5881	10.6219	P	P	P	P	A	A	A	P	coding_gene_probe	NM_004626	RefSeq	chr11	-	75897369	75917574	1927	WNT11	7481	wingless-type MMTV integration site family, member 11	Hs.108219		GO:0001649|GO:0003151|GO:0005099|GO:0005109|GO:0005576|GO:0005578|GO:0005615|GO:0005737|GO:0006468|GO:0010628|GO:0030182|GO:0030182|GO:0030282|GO:0030295|GO:0030308|GO:0030325|GO:0030335|GO:0030336|GO:0032320|GO:0032915|GO:0034394|GO:0035567|GO:0043065|GO:0043066|GO:0044212|GO:0045165|GO:0045860|GO:0045892|GO:0045893|GO:0048706|GO:0048844|GO:0051496|GO:0060021|GO:0060070|GO:0060197|GO:0060412|GO:…	GCGGAGGACTTCGGCGCGGCTCCTCCTGGGTGTGACCCCGGGCGCG
ASPWP0006959	46.6	40.6	45.1	49.5	49.5	48.1	55.1	55.9	6.22307	6.0375	6.11098	6.14341	6.17193	6.19879	6.23229	6.22364	A	A	P	A	P	A	P	P	coding_gene_probe	NM_001364	RefSeq	chr11	-	83166055	84634465	7737	DLG2	1740	discs, large homolog 2 (Drosophila)	Hs.367656	PSD-93, PSD93, chapsyn-110, PPP1R58	GO:0004385|GO:0005515|GO:0005886|GO:0007268|GO:0010923|GO:0014069|GO:0019233|GO:0030054|GO:0044224|GO:0045211	ATGACCTACGAGAGCAGATGATGAACCACAGCATGAGCTCCGGGTC
ASPWP0007038	71.8	65.5	98.4	99.3	78.1	75.6	93.7	93.8	6.77471	6.58651	6.82698	6.81799	6.71684	6.71804	6.74308	6.73921	P	P	P	P	P	A	P	P	coding_gene_probe	NM_016231	RefSeq	chr17	+	26369687	26523404	3555	NLK	51701	nemo-like kinase	Hs.208759		GO:0000287|GO:0004672|GO:0004707|GO:0005515|GO:0005524|GO:0005634|GO:0005737|GO:0006351|GO:0006355|GO:0006468|GO:0007179|GO:0007243|GO:0008134|GO:0016055|GO:0018107|GO:0030178|GO:0031625|GO:0033136|GO:0042169|GO:0046777	GAAGAGTTTATACCAGTGACTTTGAGCCTGTCACCAATCCCAAATT
ASPWP0007045	52.7	64	84.3	89.5	63.7	59.4	83	89.2	6.41174	6.55894	6.66635	6.71044	6.44013	6.416	6.60703	6.66497	P	P	P	P	P	P	P	P	coding_gene_probe	NM_001243597	RefSeq	chr11	-	125826712	125933187	8116	CDON	50937	cell adhesion associated, oncogene regulated	Hs.38034	ORCAM, CDO, CDON1	GO:0001708|GO:0001934|GO:0002088|GO:0005515|GO:0005886|GO:0007155|GO:0007224|GO:0007520|GO:0009952|GO:0010172|GO:0014816|GO:0016021|GO:0021987|GO:0031012|GO:0042692|GO:0043410|GO:0043497|GO:0045666|GO:0045944|GO:0048643|GO:0051057|GO:0051149|GO:0060059|GO:2000179	TGACAATTCTTTCTCTCAACTCCTCTCTTTTGGGTTACTACCAGTG
ASPWP0007073	721.5	427.6	467.3	439.8	202.9	200.9	326.3	320.1	9.74369	9.13718	8.70136	8.65369	7.89778	7.95112	8.26728	8.23945	A	P	P	P	P	P	P	P	coding_gene_probe	NM_001014795	RefSeq	chr11	+	6625206	6632099	1931	ILK	3611	integrin-linked kinase	Hs.706355		GO:0001658|GO:0001954|GO:0004674|GO:0004871|GO:0005178|GO:0005515|GO:0005524|GO:0005737|GO:0005829|GO:0005886|GO:0005911|GO:0005925|GO:0006468|GO:0006469|GO:0007050|GO:0007160|GO:0007229|GO:0007229|GO:0007569|GO:0008283|GO:0008284|GO:0010667|GO:0014912|GO:0017124|GO:0018105|GO:0019901|GO:0021675|GO:0022011|GO:0030017|GO:0030027|GO:0030335|GO:0030513|GO:0032288|GO:0032956|GO:0034329|GO:0034446|GO:…	AAGATGGGCCAGAATCTCAACCGTATTCCATACAAGGACACATTCT
ASPWP0007104	198	159.8	313	300.3	337.9	334	360.9	355.9	7.93994	7.76084	8.1817	8.15618	8.70147	8.72871	8.40021	8.3812	A	P	M	M	M	P	P	P	coding_gene_probe	NM_000610	RefSeq	chr11	+	35160416	35253949	5748	CD44	960	CD44 molecule (Indian blood group)	Hs.502328	IN, MC56, Pgp1, CD44R, HCELL, CSPG8	GO:0001658|GO:0002246|GO:0004415|GO:0004888|GO:0005515|GO:0005518|GO:0005540|GO:0005540|GO:0005886|GO:0005887|GO:0005975|GO:0007160|GO:0009897|GO:0009986|GO:0010628|GO:0016055|GO:0016323|GO:0016337|GO:0019221|GO:0030198|GO:0030203|GO:0030212|GO:0030214|GO:0030214|GO:0033138|GO:0034116|GO:0043066|GO:0043154|GO:0043518|GO:0044281|GO:0044344|GO:0050731|GO:0051216|GO:0060333|GO:0060442|GO:0070374|GO:…	TGACGTGAGCAGCGGCTCCTCCAGTGAAAGGAGCAGCACTTCAGGA
ASPWP0007132	73.2	84.2	111.9	116.8	211.9	199.2	120.1	122	6.80035	6.90978	6.9633	6.9915	7.98173	7.94835	7.02902	7.00543	P	P	P	P	P	P	P	P	coding_gene_probe	NM_001039469	RefSeq	chr11	+	63606399	63678492	4748	MARK2	2011	MAP/microtubule affinity-regulating kinase 2	Hs.567261	PAR-1, Par1b, PAR-1B	GO:0000287|GO:0001764|GO:0004674|GO:0004674|GO:0005515|GO:0005524|GO:0005634|GO:0005886|GO:0006468|GO:0006468|GO:0007243|GO:0008289|GO:0010976|GO:0016020|GO:0016055|GO:0030010|GO:0030010|GO:0045180|GO:0045197|GO:0046777|GO:0050321|GO:0050770|GO:0051493	GCAACTCAGCCACCTCTGCTGATGAGCAGCCCCACATTGGAAACTA
ASPWP0007145	56.2	64.2	69.6	75.3	93.7	89	80.6	79.9	6.49245	6.57218	6.49252	6.53227	6.94478	6.93462	6.6108	6.57834	P	P	P	M	P	P	P	P	coding_gene_probe	NM_004561	RefSeq	chr11	+	65554504	65564690	3039	OVOL1	5017	ovo-like zinc finger 1	Hs.134434	HOVO1	GO:0000981|GO:0001078|GO:0001822|GO:0003677|GO:0005634|GO:0006366|GO:0007283|GO:0007498|GO:0008544|GO:0046872|GO:0051729|GO:1901994	ACCACAGCCCTACCGGGAGCCGGAACCCTCTGTGGCCGAACCCCCT
ASPWP0007150	4854.5	3666.4	1948.8	1840.3	4568.7	4635.9	2728.1	2673.3	12.2759	12.1604	10.6743	10.664	12.4726	12.6095	11.2562	11.2374	A	P	P	P	P	P	P	P	coding_gene_probe	NM_002228	RefSeq	chr1	-	59246462	59249785	3338	JUN	3725	jun proto-oncogene	Hs.696684	c-Jun, AP-1	GO:0000228|GO:0000980|GO:0001077|GO:0001102|GO:0001190|GO:0001525|GO:0001774|GO:0001836|GO:0001889|GO:0001938|GO:0002224|GO:0002755|GO:0002756|GO:0003151|GO:0003677|GO:0003690|GO:0003700|GO:0003705|GO:0003705|GO:0003713|GO:0005100|GO:0005515|GO:0005654|GO:0005667|GO:0005719|GO:0005829|GO:0007179|GO:0007184|GO:0007568|GO:0007612|GO:0007623|GO:0008134|GO:0008285|GO:0009314|GO:0009612|GO:0017053|GO:…	GGAATCTTCTCTTTGACAATTCCTAGATAAAAAGATGGCCTTTGCT
ASPWP0007162	188.4	150.6	373.1	338.7	483.5	443.8	368.7	352	7.92954	7.68083	8.39873	8.32402	9.21489	9.14815	8.43311	8.36613	M	P	A	P	P	P	P	P	coding_gene_probe	NM_004313	RefSeq	chr17	+	4613788	4624795	1936	ARRB2	409	arrestin, beta 2	Hs.435811	BARR2, DKFZp686L0365	GO:0001664|GO:0002031|GO:0002031|GO:0002032|GO:0002092|GO:0005102|GO:0005515|GO:0005634|GO:0005737|GO:0005829|GO:0005886|GO:0005886|GO:0005905|GO:0006366|GO:0007179|GO:0007219|GO:0007420|GO:0007596|GO:0007628|GO:0014069|GO:0015031|GO:0016323|GO:0016567|GO:0019904|GO:0030139|GO:0030168|GO:0031397|GO:0031398|GO:0031410|GO:0031623|GO:0031625|GO:0031691|GO:0031692|GO:0031701|GO:0031702|GO:0031748|GO:…	AGCGGGCGGCGGGCGCGCGCACCATGGGGGAGAAACCCGGGACCAG
ASPWP0007332	205.3	185.1	140.9	139	73.2	71.5	74.3	80.2	8.04224	7.95423	7.2251	7.19382	6.62395	6.65667	6.51748	6.56529	A	M	P	P	P	P	P	A	coding_gene_probe	NM_032019	RefSeq	chr22	-	50683612	50689834	2720	HDAC10	83933	histone deacetylase 10	Hs.26593	DKFZP761B039	GO:0000118|GO:0000122|GO:0004407|GO:0005515|GO:0005634|GO:0005654|GO:0005654|GO:0005737|GO:0006351|GO:0006355|GO:0006476|GO:0007219|GO:0014003|GO:0016568|GO:0016575|GO:0019899|GO:0032041|GO:0033558|GO:0042826|GO:0045892|GO:0046969|GO:0046970|GO:0097372	CTGGCCCGGGTGCTGAATGGAGAGGCACCTCCTAGCCTAGGCCCTT
ASPWP0007363	230.5	199.8	188.8	188.5	237.7	220	192.4	192.4	8.16713	8.06906	7.57808	7.57399	8.1611	8.08661	7.59177	7.58087	A	P	P	P	P	P	P	P	coding_gene_probe	ENST00000448226	gencode	chr3	+	69788621	70015180	2489	MITF	4286	microphthalmia-associated transcription factor	Hs.166017	MI, bHLHe32	GO:0001077|GO:0003677|GO:0003682|GO:0003705|GO:0005515|GO:0005634|GO:0006355|GO:0006461|GO:0016055|GO:0030316|GO:0030318|GO:0042127|GO:0043010|GO:0043066|GO:0043234|GO:0045165|GO:0045670|GO:0045893|GO:0045893|GO:0045944|GO:0046849|GO:0046983	GTGCAGACCCACCTCGAAAACCCCACCAAGTACCACATACAGCAAG
ASPWP0007371	6265.6	6946.4	4727	4468.1	9270	8744	3203	3090.3	12.5953	13.4818	11.9774	11.9588	13.2293	13.2083	11.5062	11.463	P	M	P	P	P	P	A	P	coding_gene_probe	uc021pyi.1	UCSC_knowngene	chr10	+	114710008	114927436	4072	TCF7L2	6934	transcription factor 7-like 2 (T-cell specific, HMG-box)	Hs.593995	TCF-4	GO:0000122|GO:0000790|GO:0000978|GO:0001103|GO:0001568|GO:0003682|GO:0003700|GO:0005515|GO:0005634|GO:0005654|GO:0005667|GO:0006351|GO:0006357|GO:0007050|GO:0007420|GO:0008013|GO:0008013|GO:0008134|GO:0008283|GO:0009749|GO:0010909|GO:0014003|GO:0016605|GO:0019901|GO:0021915|GO:0021983|GO:0030282|GO:0030514|GO:0030538|GO:0031016|GO:0031641|GO:0032024|GO:0032024|GO:0032092|GO:0032252|GO:0032350|GO:…	AAGAAGAAGAAGAGGAAAAGGGACAAGCAGCCGGGAGAGACCAATG
ASPWP0007407	36.6	48	51.3	51.5	55.7	51.9	49.1	47.8	6.01015	6.24664	6.19821	6.18765	6.30234	6.27181	6.12862	6.09854	A	P	P	P	P	P	P	A	coding_gene_probe	NM_012300	RefSeq	chr5	-	171288555	171433877	4575	FBXW11	23291	F-box and WD repeat domain containing 11	Hs.484138	KIAA0696, Fbw1b, BTRCP2, BTRC2, Hos, Fbw11	GO:0000151|GO:0000209|GO:0004842|GO:0004842|GO:0005515|GO:0005634|GO:0005813|GO:0005829|GO:0005829|GO:0006470|GO:0007049|GO:0016055|GO:0016567|GO:0016567|GO:0019005|GO:0031146|GO:0031648|GO:0042347|GO:0042753|GO:0043161|GO:0045862|GO:0045892|GO:0045893|GO:0046983|GO:0048511	AACTATCAAAAAGAAAAAGACTTGTGTATTAAATATTTTGACCAGT
ASPWP0007414	81.2	91.9	140.1	139.9	185	180.3	178.4	178.5	6.91935	7.01266	7.21294	7.21204	7.75849	7.79178	7.50487	7.48382	P	M	P	P	P	P	P	P	coding_gene_probe	NM_002701	RefSeq	chr6	-	31132113	31138451	1411	POU5F1	5460	POU class 5 homeobox 1	Hs.249184	OCT3, Oct4, MGC22487	GO:0000981|GO:0001714|GO:0001824|GO:0003130|GO:0003677|GO:0003700|GO:0005515|GO:0005634|GO:0005634|GO:0005654|GO:0005667|GO:0005737|GO:0005829|GO:0006355|GO:0006366|GO:0008134|GO:0009611|GO:0009653|GO:0009786|GO:0010468|GO:0031625|GO:0035019|GO:0035019|GO:0035198|GO:0035413|GO:0042789|GO:0043565|GO:0044212|GO:0045944|GO:0060391|GO:0060795|GO:0060913|GO:0060965|GO:0090081|GO:0090308	CTTTTTTCTTAAATAAAGAAGCCTGGGACACAGTAGATAGACACAC
ASPWP0007486	807.7	534.1	889.4	839	207.5	195.3	730.6	711.6	9.9134	9.49664	9.57543	9.55085	7.94031	7.8956	9.32841	9.30824	M	P	P	P	M	M	P	P	coding_gene_probe	NM_023110	RefSeq	chr8	-	38268655	38326352	5917	FGFR1	2260	fibroblast growth factor receptor 1	Hs.264887	H2, H3, H4, H5, CEK, FLG, BFGFR, N-SAM, CD331	GO:0000122|GO:0000165|GO:0001501|GO:0001525|GO:0001657|GO:0001701|GO:0001759|GO:0001764|GO:0002053|GO:0002062|GO:0004713|GO:0005007|GO:0005007|GO:0005515|GO:0005524|GO:0005576|GO:0005634|GO:0005829|GO:0005886|GO:0005886|GO:0005887|GO:0006351|GO:0006468|GO:0007173|GO:0007411|GO:0007605|GO:0008201|GO:0008284|GO:0008284|GO:0008284|GO:0008286|GO:0008543|GO:0008543|GO:0008543|GO:0008543|GO:0010518|GO:…	GACTCCTCTTCAGAGGAGAAAGAAACAGATAACACCAAACCAAACC
ASPWP0007494	81.9	61.7	126.1	119.5	84.1	81.9	119	112.3	6.90311	6.49831	7.09706	7.02286	6.78589	6.82335	7.00608	6.92665	P	P	P	P	P	P	P	P	coding_gene_probe	NM_145690	RefSeq	chr8	-	101930803	101964357	3077	YWHAZ	7534	tyrosine 3-monooxygenase/tryptophan 5-monooxygenase activation protein, zeta polypeptide	Hs.492407	KCIP-1, 14-3-3-zeta	GO:0002553|GO:0005515|GO:0005654|GO:0005737|GO:0005739|GO:0005829|GO:0006626|GO:0006915|GO:0007165|GO:0007596|GO:0008134|GO:0010467|GO:0014069|GO:0016070|GO:0016071|GO:0019901|GO:0019904|GO:0030168|GO:0030659|GO:0031252|GO:0032403|GO:0042470|GO:0042802|GO:0043066|GO:0043234|GO:0048471|GO:0070062|GO:0097193|GO:1900740	ACATCCAGTCATGGATAAAAATGAGCTGGTTCAGAAGGCCAAACTG
ASPWP0007589	55.6	50.6	64	65.6	64.4	57.4	71	71.8	6.47728	6.28075	6.38449	6.40411	6.4762	6.38877	6.46101	6.45248	P	M	P	A	P	P	P	P	coding_gene_probe	NM_177559	RefSeq	chr20	-	463337	524482	2849	CSNK2A1	1457	casein kinase 2, alpha 1 polypeptide	Hs.644056		GO:0000278|GO:0004674|GO:0004674|GO:0005515|GO:0005524|GO:0005634|GO:0005829|GO:0005886|GO:0006351|GO:0006355|GO:0006468|GO:0007165|GO:0007411|GO:0008013|GO:0008284|GO:0016055|GO:0016580|GO:0016581|GO:0019888|GO:0030177|GO:0030307|GO:0031519|GO:0043154|GO:0045732|GO:0046777|GO:0047485|GO:0051879|GO:0061077|GO:0071174	CTGGCCCACTAGGGATTCTTATTGGCCTCAATGTGAGAAGCCCTTC
ASPWP0007735	1594.7	1032.7	1515.8	1433.7	1658.8	1624.6	1620.8	1632.4	10.7714	10.4099	10.3014	10.2891	10.9249	10.925	10.5023	10.5312	A	P	P	P	P	P	P	P	coding_gene_probe	NM_002791	RefSeq	chr14	+	35761573	35786682	1035	PSMA6	5687	proteasome (prosome, macropain) subunit, alpha type, 6	Hs.446260	IOTA, PROS27, p27K, MGC22756, MGC2333, MGC23846	GO:0000082|GO:0000209|GO:0000278|GO:0000932|GO:0002474|GO:0002479|GO:0003723|GO:0003723|GO:0004175|GO:0004298|GO:0005515|GO:0005634|GO:0005654|GO:0005737|GO:0005739|GO:0005829|GO:0005839|GO:0005839|GO:0005844|GO:0006511|GO:0006521|GO:0006915|GO:0006977|GO:0010467|GO:0016032|GO:0016070|GO:0016071|GO:0016363|GO:0019773|GO:0019773|GO:0030016|GO:0030017|GO:0031145|GO:0034641|GO:0035639|GO:0042590|GO:…	TAGTGCTTCTACCAACATGTCCCGTGGTTCCAGCGCCGGTTTTGAC
ASPWP0008735	163.4	113.6	130.5	130.3	87.2	88.6	142.2	139.4	7.77524	7.30493	7.12849	7.13165	6.84763	6.93945	7.23486	7.19184	P	P	P	P	P	P	P	P	coding_transcript_probe	NM_004257	RefSeq	chr2	-	105883539	105946148	2978	TGFBRAP1	9392	transforming growth factor, beta receptor associated protein 1	Hs.446350	TRAP-1, TRAP1	GO:0005083|GO:0005160|GO:0005515|GO:0005737|GO:0006355|GO:0006886|GO:0007165|GO:0007179|GO:0016020|GO:0016192|GO:0046332	AGAAAAGTGAAGAGGTCGGAGTTCAGGTTTTCACCAAGAGACCTTT
ASPWP0008745	57.4	56.9	68.8	71.9	53.2	49	65.2	67.5	6.49705	6.42857	6.46232	6.48187	6.2434	6.22185	6.40083	6.40014	M	P	P	M	M	A	P	P	coding_transcript_probe	uc021pyi.1	UCSC_knowngene	chr10	+	114710008	114927436	4072	TCF7L2	6934	transcription factor 7-like 2 (T-cell specific, HMG-box)	Hs.593995	TCF-4	GO:0000122|GO:0000790|GO:0000978|GO:0001103|GO:0001568|GO:0003682|GO:0003700|GO:0005515|GO:0005634|GO:0005654|GO:0005667|GO:0006351|GO:0006357|GO:0007050|GO:0007420|GO:0008013|GO:0008013|GO:0008134|GO:0008283|GO:0009749|GO:0010909|GO:0014003|GO:0016605|GO:0019901|GO:0021915|GO:0021983|GO:0030282|GO:0030514|GO:0030538|GO:0031016|GO:0031641|GO:0032024|GO:0032024|GO:0032092|GO:0032252|GO:0032350|GO:…	CTTGATCAACAGAATAACTGGTGCGGCCCTTGCAGGAGAAAAAAAA
ASPWP0008781	892.9	564	681.3	654.2	428.4	441.8	445.3	445.9	10.0526	9.5767	9.19911	9.18451	9.06728	9.12725	8.66375	8.6667	P	P	P	P	P	P	P	P	coding_transcript_probe	NM_002752	RefSeq	chr5	-	179660594	179719071	4336	MAPK9	5601	mitogen-activated protein kinase 9	Hs.484371	JNK2, p54a, SAPK	GO:0001836|GO:0001934|GO:0002224|GO:0002755|GO:0002756|GO:0004705|GO:0005515|GO:0005524|GO:0005654|GO:0005739|GO:0005829|GO:0006626|GO:0006950|GO:0007254|GO:0007254|GO:0007417|GO:0008134|GO:0008656|GO:0009612|GO:0009636|GO:0010628|GO:0010744|GO:0010770|GO:0014075|GO:0031175|GO:0031394|GO:0031396|GO:0031435|GO:0032308|GO:0032722|GO:0034134|GO:0034138|GO:0034142|GO:0034146|GO:0034162|GO:0034166|GO:…	TGGTGTTGTAAAAGATCAGCCTTCAGATGCAGCAGTAAGTAGCAAC
ASPWP0008806	382.4	499.7	793.3	772.4	764.4	736.6	770.5	761.8	8.8863	9.39006	9.40609	9.42671	9.87227	9.83665	9.41811	9.40988	P	P	P	A	P	P	P	P	coding_transcript_probe	NM_058244	RefSeq	chr5	+	137419773	137427199	1498	WNT8A	7478	wingless-type MMTV integration site family, member 8A	Hs.591274	WNT8D	GO:0005109|GO:0005576|GO:0005578|GO:0005615|GO:0005615|GO:0007492|GO:0009949|GO:0010085|GO:0014034|GO:0030182|GO:0032526|GO:0032880|GO:0044324|GO:0044335|GO:0048018|GO:0048561|GO:0060021|GO:0060070|GO:0060070|GO:0061317	GTGCCTCTGCCTGGTCAGTGAACAATTTCCTGATAACAGGTCCCAA
ASPWP0008821	185.6	135.5	191.4	184.1	51.9	50.1	193.1	194.2	7.90429	7.53039	7.59265	7.55176	6.21433	6.18898	7.59942	7.58739	A	P	P	M	A	A	P	M	coding_transcript_probe	NM_003881	RefSeq	chr20	+	43343884	43356452	1433	WISP2	8839	WNT1 inducible signaling pathway protein 2	Hs.592145	CT58, CTGF-L, CCN5	GO:0001558|GO:0005520|GO:0005615|GO:0005886|GO:0007155|GO:0007165|GO:0007267	CTGTGCCTCTTGGCAGAGGACGACAGCAGCTGTGAGGTGAACGGCC
ASPWP0008827	72	72.2	181	181.7	243.3	243.2	220.5	221.9	6.70135	6.70638	7.53816	7.53774	8.20003	8.25138	7.78197	7.78865	P	P	P	P	P	P	P	P	coding_transcript_probe	NM_001786	RefSeq	chr10	+	62538211	62554610	1923	CDK1	983	cyclin-dependent kinase 1	Hs.732435	CDC28A	GO:0000082|GO:0000083|GO:0000086|GO:0000165|GO:0000186|GO:0000187|GO:0000226|GO:0000278|GO:0002224|GO:0002755|GO:0002756|GO:0004672|GO:0004693|GO:0004693|GO:0005515|GO:0005524|GO:0005634|GO:0005654|GO:0005737|GO:0005739|GO:0005815|GO:0005829|GO:0005876|GO:0006260|GO:0006281|GO:0006461|GO:0006915|GO:0007067|GO:0007077|GO:0007095|GO:0007098|GO:0007173|GO:0007264|GO:0007265|GO:0007344|GO:0007411|GO:…	TCTTCAGGATTTTCAGAGCTTTGGGCACTCCCAATAATGAAGTGTG
ASPWP0008828	54.7	68.9	79.4	81.8	80.2	77.9	84.3	86.9	6.41385	6.62821	6.62174	6.59899	6.70008	6.71873	6.6305	6.64083	P	P	P	P	P	A	P	P	coding_transcript_probe	NM_139049	RefSeq	chr10	+	49609686	49643183	1412	MAPK8	5599	mitogen-activated protein kinase 8	Hs.138211	JNK, JNK1, SAPK1	GO:0001503|GO:0002224|GO:0002755|GO:0002756|GO:0004674|GO:0004705|GO:0005515|GO:0005524|GO:0005634|GO:0005654|GO:0005739|GO:0005829|GO:0006915|GO:0006950|GO:0007254|GO:0007254|GO:0007258|GO:0009411|GO:0010628|GO:0018105|GO:0018107|GO:0018107|GO:0031063|GO:0032091|GO:0032880|GO:0034134|GO:0034138|GO:0034142|GO:0034146|GO:0034162|GO:0034166|GO:0035033|GO:0035666|GO:0038095|GO:0038123|GO:0038124|GO:…	AAGGAAAACGTGGATTTATGGTCTGTGGGGTGCATTATGGGAGAAA
ASPWP0008855	279.8	225.8	318.3	303	176.3	185.8	237.3	237.4	8.44272	8.22514	8.20743	8.17252	7.70034	7.8332	7.88425	7.87256	P	P	P	P	P	P	P	P	coding_transcript_probe	NM_145690	RefSeq	chr8	-	101930803	101964357	3077	YWHAZ	7534	tyrosine 3-monooxygenase/tryptophan 5-monooxygenase activation protein, zeta polypeptide	Hs.492407	KCIP-1, 14-3-3-zeta	GO:0002553|GO:0005515|GO:0005654|GO:0005737|GO:0005739|GO:0005829|GO:0006626|GO:0006915|GO:0007165|GO:0007596|GO:0008134|GO:0010467|GO:0014069|GO:0016070|GO:0016071|GO:0019901|GO:0019904|GO:0030168|GO:0030659|GO:0031252|GO:0032403|GO:0042470|GO:0042802|GO:0043066|GO:0043234|GO:0048471|GO:0070062|GO:0097193|GO:1900740	ACCCACTCCGGACACAGAACATCCAGTCATGGATAAAAATGAGCTG
ASPWP0008871	930.3	1243.3	2634	2422.4	1295.3	1157.8	3778.9	3580.1	10.1001	10.6245	11.1466	11.0935	10.6052	10.4932	11.7314	11.6641	P	P	P	P	P	P	P	P	coding_transcript_probe	NM_000600	RefSeq	chr7	+	22766765	22771621	1201	IL6	3569	interleukin 6 (interferon, beta 2)	Hs.654458	IL-6, BSF2, HGF, HSF	GO:0001781|GO:0002384|GO:0002384|GO:0002446|GO:0002548|GO:0002675|GO:0002690|GO:0005125|GO:0005125|GO:0005138|GO:0005138|GO:0005138|GO:0005576|GO:0005615|GO:0005896|GO:0006469|GO:0006953|GO:0006954|GO:0006959|GO:0007568|GO:0008083|GO:0008284|GO:0008284|GO:0008285|GO:0008360|GO:0009408|GO:0009409|GO:0009612|GO:0009897|GO:0010574|GO:0010888|GO:0016049|GO:0019221|GO:0030168|GO:0031000|GO:0031018|GO:…	TATGAACTCCTTCTCCACAAGCGCCTTCGGTCCAGTTGCCTTCTCC
ASPWP0008907	67.4	70.9	98.6	100.4	69.6	70.6	98	99.9	6.68349	6.68463	6.81824	6.82614	6.57066	6.63062	6.80232	6.78921	A	P	P	P	P	P	P	P	coding_transcript_probe	NM_005633	RefSeq	chr2	-	39208689	39347604	8331	SOS1	6654	son of sevenless homolog 1 (Drosophila)	Hs.709893	HGF, GF1	GO:0003677|GO:0005088|GO:0005088|GO:0005089|GO:0005100|GO:0005515|GO:0005543|GO:0005829|GO:0005886|GO:0007165|GO:0007173|GO:0007264|GO:0007265|GO:0007411|GO:0007596|GO:0008286|GO:0008543|GO:0030168|GO:0032321|GO:0038095|GO:0043065|GO:0045087|GO:0046982|GO:0048011|GO:0050900|GO:0051056|GO:0097190	CATGGCCCAAGATCTGCTTCTGTATCATCTATAAGTTTAACCAAAG
ASPWP0008945	96.5	82.5	70.4	69.5	51.9	49.9	69.4	67.4	7.13932	6.87376	6.48626	6.45264	6.23214	6.24031	6.45199	6.40533	P	P	M	M	P	A	A	P	coding_transcript_probe	ENST00000448226	gencode	chr3	+	69788621	70015180	2489	MITF	4286	microphthalmia-associated transcription factor	Hs.166017	MI, bHLHe32	GO:0001077|GO:0003677|GO:0003682|GO:0003705|GO:0005515|GO:0005634|GO:0006355|GO:0006461|GO:0016055|GO:0030316|GO:0030318|GO:0042127|GO:0043010|GO:0043066|GO:0043234|GO:0045165|GO:0045670|GO:0045893|GO:0045893|GO:0045944|GO:0046849|GO:0046983	ACTCAAAAGTCAACCGCTGAAGAGCAGCAGTTCCGCCGAGCATCCT
ASPWP0008958	73.5	94.9	136.6	152.5	138.1	125.5	129.9	139.4	6.7896	7.03767	7.18108	7.30842	7.36152	7.29254	7.10865	7.17545	P	A	P	P	A	A	P	A	coding_transcript_probe	NM_007005	RefSeq	chr9	+	82186877	82341656	4749	TLE4	7091	transducin-like enhancer of split 4 (E(sp1) homolog, Drosophila)	Hs.444213	E(spI), ESG, GRG4	GO:0000122|GO:0003674|GO:0003682|GO:0003705|GO:0003714|GO:0005634|GO:0005654|GO:0007219|GO:0008150|GO:0016055|GO:0070491	ACTTAGCCTTAATGAAAAATCTACTACTCCCGTCTCAAAGTCCAAT
ASPWP0008991	969.3	1161.4	2085.8	2078.6	1229.7	1051.1	1822.1	1883.6	10.1371	10.5081	10.7648	10.8256	10.4534	10.2985	10.672	10.6925	P	P	P	P	P	P	P	P	coding_transcript_probe	NM_023110	RefSeq	chr8	-	38268655	38326352	5917	FGFR1	2260	fibroblast growth factor receptor 1	Hs.264887	H2, H3, H4, H5, CEK, FLG, BFGFR, N-SAM, CD331	GO:0000122|GO:0000165|GO:0001501|GO:0001525|GO:0001657|GO:0001701|GO:0001759|GO:0001764|GO:0002053|GO:0002062|GO:0004713|GO:0005007|GO:0005007|GO:0005515|GO:0005524|GO:0005576|GO:0005634|GO:0005829|GO:0005886|GO:0005886|GO:0005887|GO:0006351|GO:0006468|GO:0007173|GO:0007411|GO:0007605|GO:0008201|GO:0008284|GO:0008284|GO:0008284|GO:0008286|GO:0008543|GO:0008543|GO:0008543|GO:0008543|GO:0010518|GO:…	CACCTACTTCTCCGTCAATGTTTCAGATGCTCTCCCCTCCTCGGAG
ASPWP0008998	141.6	102.2	218.6	213.5	37.2	38.6	71.9	70.8	7.62716	7.14657	7.75361	7.72935	5.83443	5.90252	6.44853	6.43493	P	P	P	P	A	A	P	P	coding_transcript_probe	NM_001024630	RefSeq	chr6	+	45296053	45518819	5553	RUNX2	860	runt-related transcription factor 2	Hs.535845	AML3, PEBP2A1, PEBP2aA1	GO:0000790|GO:0001503|GO:0001649|GO:0001649|GO:0001958|GO:0002051|GO:0002063|GO:0002076|GO:0003682|GO:0003700|GO:0005515|GO:0005524|GO:0005634|GO:0005667|GO:0005730|GO:0005737|GO:0006367|GO:0008284|GO:0010467|GO:0019904|GO:0030217|GO:0030509|GO:0032332|GO:0035115|GO:0040036|GO:0042475|GO:0042487|GO:0043425|GO:0044212|GO:0045669|GO:0045879|GO:0045892|GO:0045893|GO:0048469|GO:0048701|GO:0048863|GO:…	GACCAACAGAGTCATTTAAGGCTGCAAGCAGTATTTACAACAGAGG
ASPWP0009008	104.5	98.7	154.8	158.4	103.3	100.8	129	125.8	7.17625	7.09469	7.32106	7.34325	7.02863	7.06837	7.09434	7.03847	P	P	P	M	P	P	A	P	coding_transcript_probe	NM_001250	RefSeq	chr20	+	44746905	44758384	1616	CD40	958	CD40 molecule, TNF receptor superfamily member 5	Hs.472860	p50, Bp50	GO:0001934|GO:0002768|GO:0004871|GO:0004872|GO:0005515|GO:0005576|GO:0005886|GO:0005886|GO:0005887|GO:0006461|GO:0006874|GO:0006954|GO:0009897|GO:0019899|GO:0030168|GO:0030890|GO:0031625|GO:0032735|GO:0032855|GO:0035631|GO:0042100|GO:0042511|GO:0043089|GO:0043123|GO:0043231|GO:0043406|GO:0045944|GO:0048304|GO:0050776|GO:0051023|GO:0051092|GO:0051607|GO:0071260|GO:0090037|GO:2000353	ATCTGCTTTCGAAAAATGTCACCCTTGGACAAGCTGTGAGACCAAA
ASPWP0009028	429	286.8	478.2	453.3	251.3	250.9	293.6	292.3	9.06008	8.56996	8.73451	8.68985	8.2482	8.29591	8.14434	8.13605	P	M	P	M	P	P	P	M	coding_transcript_probe	NM_001017405	RefSeq	chr4	+	1283671	1333925	2207	MAEA	10296	macrophage erythroblast attacher	Hs.139896	EMP, GID9	GO:0003779|GO:0005634|GO:0005819|GO:0005826|GO:0005856|GO:0005887|GO:0007010|GO:0007049|GO:0007155|GO:0007346|GO:0016363|GO:0033033|GO:0043249|GO:0048822|GO:0051301	AAGAGACTGGACGCTGTGAGACATGCAAGAAAGCACTTCAGCCAAG
ASPWP0009031	6013.1	3660.6	2186.1	2112.9	581.2	573	2149.4	2134.7	12.5907	12.155	10.8416	10.871	9.45941	9.48792	10.9271	10.9309	A	M	M	M	M	M	P	P	coding_transcript_probe	NM_013409	RefSeq	chr5	+	52776263	52782304	1834	FST	10468	follistatin	Hs.9914	FS	GO:0000122|GO:0002244|GO:0004871|GO:0005515|GO:0005576|GO:0005576|GO:0005634|GO:0005737|GO:0007276|GO:0007389|GO:0008585|GO:0030509|GO:0031069|GO:0032926|GO:0042475|GO:0043395|GO:0043616|GO:0045596|GO:0046882|GO:0048185|GO:0051798	TCTTGCAACTCCATTTCGGAAGACACCGAGGAAGAGGAGGAAGATG
ASPWP0009034	44	49.6	63.7	68	57.8	53.5	70.1	69.4	6.18034	6.25765	6.40431	6.42949	6.30153	6.26007	6.43895	6.41089	A	A	P	P	P	A	P	P	coding_transcript_probe	NM_016269	RefSeq	chr4	-	108968700	109090112	3620	LEF1	51176	lymphoid enhancer-binding factor 1	Hs.743478	TCF1ALPHA, TCF10, TCF7L3	GO:0000122|GO:0000977|GO:0001228|GO:0001569|GO:0001649|GO:0001755|GO:0001756|GO:0001837|GO:0002040|GO:0003677|GO:0003682|GO:0003700|GO:0003705|GO:0005515|GO:0005634|GO:0005634|GO:0005667|GO:0005737|GO:0006366|GO:0008013|GO:0008013|GO:0008013|GO:0008134|GO:0008284|GO:0008301|GO:0010628|GO:0010718|GO:0016055|GO:0016202|GO:0021542|GO:0021854|GO:0021861|GO:0021873|GO:0021879|GO:0021943|GO:0022407|GO:…	ACTGTCAGTCGACACTTCCATGTCCAGGTTTTCCCATCATATGATT
ASPWP0009040	70.2	82.5	102.3	100.2	91.2	93	99.4	105.9	6.73659	6.84991	6.85786	6.80504	6.8703	6.95683	6.81015	6.84216	M	P	M	P	P	M	A	A	coding_transcript_probe	NM_005349	RefSeq	chr4	+	26321331	26436752	5878	RBPJ	3516	recombination signal binding protein for immunoglobulin kappa J region	Hs.479396	SUH, IGKJRB, RBPJK, KBF2, RBP-J, CBF1	GO:0000122|GO:0000122|GO:0000150|GO:0000978|GO:0000979|GO:0001077|GO:0001103|GO:0001525|GO:0001837|GO:0001974|GO:0002193|GO:0002437|GO:0003151|GO:0003160|GO:0003198|GO:0003214|GO:0003222|GO:0003256|GO:0003677|GO:0003682|GO:0003700|GO:0005515|GO:0005634|GO:0005654|GO:0005667|GO:0005730|GO:0005737|GO:0006310|GO:0006367|GO:0006959|GO:0007219|GO:0007219|GO:0007221|GO:0008285|GO:0009912|GO:0009957|GO:…	GGGGCTGCAGTCTCCACGTACGTCCCTCAAAGCGCGTCCTAAAACC
ASPWP0009043	59.8	55.6	88.3	91.3	63.9	60.3	440.2	437.2	6.551	6.39685	6.71326	6.72056	6.47184	6.44787	8.65071	8.64167	P	P	P	P	A	P	P	P	coding_transcript_probe	NM_001040058	RefSeq	chr4	+	88896801	88904563	1641	SPP1	6696	secreted phosphoprotein 1	Hs.313	BSPI, ETA-1	GO:0001649|GO:0005125|GO:0005576|GO:0005615|GO:0006954|GO:0007155|GO:0007566|GO:0010811|GO:0030198|GO:0030593|GO:0031214|GO:0031988|GO:0033280|GO:0042995|GO:0045177|GO:0045780|GO:0046697|GO:0048471|GO:0048545|GO:0048685|GO:0050840	CAATGACTTTAAACAAGAGACCCTTCCAAGTAAGTCCAACGAAAGC
ASPWP0009061	4585.7	2656.9	5383.3	5095.2	4861.6	4673.8	4898.2	4685.7	12.3311	11.723	12.1187	12.1179	12.6221	12.6274	12.1541	12.0874	A	P	P	P	P	P	P	P	coding_transcript_probe	uc001nul.2	UCSC_knowngene	chr11	-	62443971	62446527	1116	UBXN1	51035	UBX domain protein 1	Hs.351296	LOC51035, 2B28, UBXD10, SAKS1	GO:0000502|GO:0005515|GO:0005634|GO:0005737|GO:0030425|GO:0031397|GO:0031593|GO:0031625|GO:0032435|GO:0034098|GO:0043025|GO:0043130|GO:0043161|GO:0051117|GO:0071796	CGGCCTCTGCAGGAGCTGGGACTCGTGCCTTCTGCTGTTCTCATTG
ASPWP0009110	900.6	1289.8	2014.4	2036.6	1549.2	1453.1	1828.7	1995.7	10.0477	10.6606	10.715	10.8012	10.7812	10.7347	10.6589	10.7922	A	M	P	P	M	P	P	M	coding_transcript_probe	NM_000527	RefSeq	chr19	+	11200037	11244505	5292	LDLR	3949	low density lipoprotein receptor	Hs.213289	LDLCQ2	GO:0001523|GO:0001948|GO:0005041|GO:0005509|GO:0005515|GO:0005764|GO:0005769|GO:0005770|GO:0005794|GO:0005886|GO:0005887|GO:0005905|GO:0006629|GO:0006897|GO:0006898|GO:0007603|GO:0008203|GO:0009897|GO:0009986|GO:0010008|GO:0010867|GO:0010899|GO:0015914|GO:0019048|GO:0030169|GO:0030229|GO:0030299|GO:0030301|GO:0030669|GO:0034362|GO:0034383|GO:0042157|GO:0042159|GO:0042632|GO:0044281|GO:0070508	CAAGGCTGTCCCCCCAAGACGTGCTCCCAGGACGAGTTTCGCTGCC
ASPWP0009120	35.4	35.2	49.1	48.8	70.6	73.6	84.6	82.6	5.92214	5.92264	6.17135	6.12887	6.58692	6.67004	6.63888	6.5841	A	A	P	A	P	P	P	P	coding_transcript_probe	NM_004360	RefSeq	chr16	+	68771194	68869444	4815	CDH1	999	cadherin 1, type 1, E-cadherin (epithelial)	Hs.461086	uvomorulin, CD324	GO:0001829|GO:0005509|GO:0005515|GO:0005737|GO:0005768|GO:0005794|GO:0005802|GO:0005886|GO:0005886|GO:0005913|GO:0005925|GO:0006915|GO:0006921|GO:0007156|GO:0007416|GO:0007605|GO:0008013|GO:0009636|GO:0009898|GO:0009986|GO:0015629|GO:0016021|GO:0016235|GO:0016323|GO:0016328|GO:0016337|GO:0016342|GO:0019538|GO:0019903|GO:0019904|GO:0021983|GO:0022408|GO:0030054|GO:0030054|GO:0030506|GO:0031175|GO:…	ATGGCATTTTGAAAACAGCAAAGGGCTTGGATTTTGAGGCCAAGCA
ASPWP0009138	568.1	381.1	644.6	637.9	382.9	374.1	526.9	546.9	9.40274	8.9648	9.10831	9.14924	8.89223	8.88177	8.88581	8.9419	P	M	P	P	P	P	P	P	coding_transcript_probe	NM_001893	RefSeq	chr17	-	80200536	80231594	3714	CSNK1D	1453	casein kinase 1, delta	Hs.631725	HCKID, CKID, CKIdelta	GO:0000086|GO:0000278|GO:0001934|GO:0004672|GO:0004672|GO:0004672|GO:0004674|GO:0005515|GO:0005524|GO:0005634|GO:0005794|GO:0005813|GO:0005819|GO:0005829|GO:0005876|GO:0005886|GO:0006281|GO:0006468|GO:0007165|GO:0016055|GO:0032436|GO:0032922|GO:0042752|GO:0048471|GO:0050321|GO:0051225|GO:0090263	ACAAGATACCTCTCGCATGTCCACCTCACAGATTCCTGGTCGGGTG
ASPWP0009181	75.4	66.9	86.2	93.9	77	70.3	97.2	100.6	6.8212	6.58992	6.66686	6.74163	6.67968	6.61585	6.7884	6.78784	M	M	M	M	M	A	M	P	coding_transcript_probe	NM_000551	RefSeq	chr3	+	10183318	10195354	4560	VHL	7428	von Hippel-Lindau tumor suppressor, E3 ubiquitin protein ligase	Hs.517792	VHL1	GO:0000122|GO:0000902|GO:0004842|GO:0005515|GO:0005634|GO:0005654|GO:0005739|GO:0005783|GO:0005829|GO:0006355|GO:0006508|GO:0006950|GO:0008134|GO:0008285|GO:0016020|GO:0016567|GO:0019899|GO:0043066|GO:0045597|GO:0045893|GO:0050821|GO:0061418|GO:0061428|GO:0071456	CGCATCCACAGCTACCGAGGTCACCTTTGGCTCTTCAGAGATGCAG
ASPWP0009224	1202.3	891.9	1261.8	1203.4	819.6	801.4	1095.9	1091.2	10.3325	10.2309	10.0056	10.0085	9.98587	9.98393	9.90539	9.92465	A	M	M	P	P	P	P	P	coding_transcript_probe	NM_001892	RefSeq	chr5	-	148874844	148931007	3065	CSNK1A1	1452	casein kinase 1, alpha 1	Hs.529862	CK1, CK1a, CK1alpha, CKIa, CKIalpha	GO:0000777|GO:0004672|GO:0004674|GO:0005515|GO:0005524|GO:0005813|GO:0005829|GO:0005847|GO:0006468|GO:0007067|GO:0007165|GO:0007166|GO:0016055|GO:0016607|GO:0051301	GCAAACTGACAAAACCAAGAGTAACATGAAAGGTTTCTAAGCATGA
ASPWP0009237	173.8	210.8	305.4	308.2	218.2	188.9	263.9	267.2	7.84105	8.11169	8.14267	8.16782	7.99877	7.81652	8.00433	7.98786	P	P	P	P	P	P	P	P	coding_transcript_probe	NM_001037954	RefSeq	chr11	+	111807926	111893307	5899	DIXDC1	85458	DIX domain containing 1	Hs.655626	KIAA1735	GO:0003779|GO:0004871|GO:0005515|GO:0005829|GO:0005925|GO:0005938|GO:0021695|GO:0030900|GO:0031435|GO:0043010|GO:0043015|GO:0043025|GO:0043679|GO:0046328|GO:0050772|GO:0060071|GO:0090263	AAGGTCCCCGTCTGAATCCAGCTGCTCCAGCCTGACTTCACCCAGT
ASPWP0009240	617.9	452.8	520.3	500.7	281.5	277.7	345.9	345.4	9.43209	9.23099	8.84282	8.83849	8.4187	8.44977	8.34233	8.34075	A	P	P	P	P	P	P	P	coding_transcript_probe	NM_001040092	RefSeq	chr8	-	120569316	120651106	3122	ENPP2	5168	ectonucleotide pyrophosphatase/phosphodiesterase 2	Hs.190977	ATX, PD-IALPHA	GO:0003676|GO:0004528|GO:0004551|GO:0004622|GO:0005044|GO:0005509|GO:0005615|GO:0005886|GO:0005887|GO:0006796|GO:0006928|GO:0006935|GO:0006955|GO:0007186|GO:0008134|GO:0008270|GO:0016787|GO:0030247|GO:0030334|GO:0034638|GO:0047391	ATACAAAAGGGTCTACAGAAGAGAGACACCTCCTCTATGGGCGACC
ASPWP0009256	69	59.4	68.3	69	42.1	41.9	64	64.7	6.71132	6.45752	6.45918	6.43907	6.00468	6.00135	6.3635	6.35246	A	P	P	P	A	A	P	A	coding_transcript_probe	NM_003199	RefSeq	chr18	-	52889561	53255860	8320	TCF4	6925	transcription factor 4	Hs.605153	SEF2-1B, ITF2, bHLHb19, E2-2	GO:0000978|GO:0001011|GO:0001077|GO:0001087|GO:0001093|GO:0003677|GO:0003700|GO:0005515|GO:0005634|GO:0005667|GO:0006352|GO:0006367|GO:0008022|GO:0045666|GO:0045893|GO:0045944|GO:0046982|GO:0046982|GO:0065004|GO:0070888	TCGCGCGCGGGCGGTTTGTGTGATTTTGCTAAAATGCATCACCAAC
ASPWP0009265	39.1	37.6	60.9	58.2	170.5	168.8	73	70.4	6.02248	5.95858	6.3503	6.29369	7.64702	7.70514	6.48638	6.42836	A	A	M	P	P	P	M	P	coding_transcript_probe	NM_001110219	RefSeq	chr13	-	20796100	20806534	2178	GJB6	10804	gap junction protein, beta 6, 30kDa	Hs.511757	EDH, HED, CX30	GO:0005886|GO:0005922|GO:0007154|GO:0007605|GO:0016021|GO:0042471|GO:0043231	AAGGGTCAGGGAAGGAAAAGAAGTACAGAAGATCTGGCTAAACAAT
ASPWP0009279	7978.3	9270	13322.6	12420.1	13209.4	12201.3	11640.3	13544.5	12.9205	13.7922	13.5373	13.5131	13.642	13.5587	13.3651	13.6408	P	P	P	P	P	P	P	P	coding_transcript_probe	NM_001128844	RefSeq	chr19	+	11071597	11172958	5779	SMARCA4	6597	SWI/SNF related, matrix associated, actin dependent regulator of chromatin, subfamily a, member 4	Hs.327527	hSNF2b, BRG1, BAF190, SNF2, SWI2, SNF2-BETA, SNF2LB, FLJ39786	GO:0000122|GO:0000790|GO:0000792|GO:0000902|GO:0000977|GO:0001105|GO:0001570|GO:0001832|GO:0001835|GO:0001889|GO:0002039|GO:0003407|GO:0003682|GO:0003713|GO:0003713|GO:0003714|GO:0004386|GO:0005515|GO:0005524|GO:0005634|GO:0005719|GO:0005726|GO:0006337|GO:0006338|GO:0006338|GO:0006346|GO:0006357|GO:0007070|GO:0007403|GO:0008094|GO:0010424|GO:0016514|GO:0019827|GO:0030198|GO:0030216|GO:0030308|GO:…	GCGGCTCCTGCGTCTCGCCCTTTTGCCCAGGCTAGAGTGCAGTGGT
ASPWP0009280	213.9	169	221.3	208.4	165.2	153.5	206.4	207.5	8.09503	7.83748	7.77554	7.69558	7.59749	7.55718	7.69742	7.68821	P	P	P	P	P	P	P	P	coding_transcript_probe	NM_001130	RefSeq	chr19	-	3052907	3062371	1687	AES	166	amino-terminal enhancer of split	Hs.515053	GRG5, TLE5	GO:0000122|GO:0001501|GO:0003714|GO:0003714|GO:0005515|GO:0005634|GO:0006351|GO:0007275|GO:0009887|GO:0010629|GO:0016055|GO:0031668|GO:0032091|GO:0040008|GO:0045892|GO:0060761|GO:0070555|GO:0090090|GO:2000210	AGCTGAACTCTATCATCCGACAGCAGCTCCAAGCCCACCAGCTGTC
ASPWP0009290	66.1	53.8	69.8	66.9	57.4	56.5	91.3	90.2	6.68145	6.39819	6.50255	6.41802	6.36083	6.37702	6.7278	6.69591	P	P	P	P	P	P	P	P	coding_transcript_probe	NM_001142782	RefSeq	chr1	+	113933474	114228545	6536	MAGI3	260425	membrane associated guanylate kinase, WW and PDZ domain containing 3	Hs.486189	MAGI-3	GO:0004385|GO:0005109|GO:0005515|GO:0005524|GO:0005634|GO:0005886|GO:0005923|GO:0006915|GO:0016020|GO:0019048|GO:0035556|GO:0043507	CCTGACCATGGTGATTGGGATATTAATAATCCTTCGTCTTCAAATG
ASPWP0009291	74.6	67	74.9	75.6	61.6	55.4	70.5	70.2	6.78271	6.56311	6.53688	6.51433	6.3737	6.32949	6.44173	6.41916	M	M	M	M	M	M	M	M	coding_transcript_probe	NM_005585	RefSeq	chr15	+	66994673	67074337	2886	SMAD6	4091	SMAD family member 6	Hs.153863	HsT17432	GO:0001657|GO:0003682|GO:0003700|GO:0005515|GO:0005634|GO:0005667|GO:0005737|GO:0005829|GO:0006351|GO:0006955|GO:0007179|GO:0007352|GO:0008285|GO:0010991|GO:0030509|GO:0030512|GO:0030514|GO:0030617|GO:0030617|GO:0031589|GO:0031625|GO:0034616|GO:0034713|GO:0043066|GO:0043627|GO:0044212|GO:0046872|GO:0060394|GO:0060394|GO:0070410|GO:0070411|GO:0070412|GO:0070698	ATCACTGCTCCGGGTGAATTCTCAGACGCCAGCATGTCTCCGGACG
ASPWP0009311	254.9	275.4	622	617.9	1635.7	1606.7	739.9	716.7	8.32353	8.50807	9.05144	9.09911	10.9148	10.9167	9.35526	9.32293	P	P	P	P	P	P	P	P	coding_transcript_probe	NM_005269	RefSeq	chr12	+	57853933	57866047	3618	GLI1	2735	GLI family zinc finger 1	Hs.632702		GO:0001649|GO:0003677|GO:0003682|GO:0003705|GO:0005515|GO:0005634|GO:0005737|GO:0005829|GO:0007224|GO:0007224|GO:0007283|GO:0007418|GO:0008017|GO:0008284|GO:0008589|GO:0009913|GO:0009953|GO:0009954|GO:0021696|GO:0021938|GO:0021983|GO:0030324|GO:0044212|GO:0045740|GO:0045880|GO:0045893|GO:0045944|GO:0046872|GO:0048546|GO:0060032|GO:0072372|GO:0090090	CCAGACAGAGTGTCCCCACACCCTCCTCTGAGACGCCATGTTCAAC
ASPWP0009314	221.5	161.9	149.8	145.2	172.1	168.4	169.7	164.5	8.12971	7.78084	7.2991	7.25602	7.66747	7.68455	7.44314	7.38585	A	P	P	P	P	P	P	P	coding_transcript_probe	NM_001955	RefSeq	chr6	+	12290528	12297427	2112	EDN1	1906	endothelin 1	Hs.511899	ET1	GO:0000122|GO:0001516|GO:0001569|GO:0001666|GO:0001701|GO:0001821|GO:0003100|GO:0005125|GO:0005179|GO:0005515|GO:0005576|GO:0005615|GO:0005737|GO:0006885|GO:0007166|GO:0007186|GO:0007204|GO:0007205|GO:0007243|GO:0007267|GO:0007507|GO:0007585|GO:0007589|GO:0008284|GO:0009953|GO:0010259|GO:0010460|GO:0010595|GO:0010613|GO:0010870|GO:0014032|GO:0014065|GO:0014824|GO:0014824|GO:0014826|GO:0015758|GO:…	GACAAACCAGGTCGGAGACCATGAGAAACAGCGTCAAATCATCTTT
ASPWP0009317	159.3	213.5	274.1	267.7	249	232	250.3	243.8	7.71708	8.17003	8.0162	8.01309	8.24103	8.18006	7.96296	7.91667	A	P	M	P	M	A	P	P	coding_transcript_probe	NM_001171623	RefSeq	chr6	+	43737945	43754223	3677	VEGFA	7422	vascular endothelial growth factor A	Hs.73793	VEGF-A, VPF	GO:0000122|GO:0001525|GO:0001541|GO:0001569|GO:0001570|GO:0001666|GO:0001701|GO:0001822|GO:0001934|GO:0001938|GO:0001938|GO:0001968|GO:0002042|GO:0002052|GO:0002053|GO:0002092|GO:0002575|GO:0002576|GO:0002687|GO:0003007|GO:0003151|GO:0003169|GO:0005125|GO:0005125|GO:0005161|GO:0005172|GO:0005515|GO:0005576|GO:0005578|GO:0005615|GO:0005615|GO:0005737|GO:0006357|GO:0007399|GO:0007498|GO:0007595|GO:…	CTGGCCCCCATCCCTGTGGGCCTTGCTCAGAGCGGAGAAAGCATTT
ASPWP0009369	48.2	45.8	52	54.3	58.9	56.8	56	54.7	6.21375	6.18318	6.18197	6.19577	6.33405	6.29976	6.24544	6.20134	A	A	M	P	M	M	P	P	coding_transcript_probe	NM_172229	RefSeq	chr16	+	3014216	3018384	2068	KREMEN2	79412	kringle containing transmembrane protein 2	Hs.661128	MGC10791, KRM2	GO:0016021|GO:0016055	TGCGCCGACGGAGCTGTCTGCTGGCTCCGGGAAAAGGGCCCCCGGC
ASPWP0009392	84.3	70.9	121.1	118.5	74.4	73.2	131.5	128	6.96477	6.67322	7.05165	7.02145	6.63013	6.66692	7.12892	7.0796	M	P	P	P	P	P	P	P	coding_transcript_probe	NM_001319	RefSeq	chr19	+	1941160	1981336	2921	CSNK1G2	1455	casein kinase 1, gamma 2	Hs.651905	CK1g2	GO:0000287|GO:0001948|GO:0004674|GO:0005524|GO:0005737|GO:0005829|GO:0006468|GO:0006665|GO:0007165|GO:0016055|GO:0030148|GO:0042277|GO:0044281|GO:0046777|GO:0051219	CTCCGCCTAGGAAAGAATCTCTATACAAATGAATACGTGGCTATCA
ASPWP0009394	48.8	52	59.4	62.5	57.9	55.2	64.4	64.8	6.30088	6.3381	6.33131	6.3548	6.31187	6.3078	6.35976	6.34247	P	P	P	P	P	A	P	P	coding_transcript_probe	NM_001328	RefSeq	chr4	-	1205227	1242908	2288	CTBP1	1487	C-terminal binding protein 1	Hs.208597	BARS	GO:0000122|GO:0001106|GO:0003700|GO:0005515|GO:0005634|GO:0005634|GO:0005667|GO:0005730|GO:0005829|GO:0006468|GO:0007030|GO:0008022|GO:0008134|GO:0008285|GO:0016616|GO:0017053|GO:0017053|GO:0019048|GO:0019079|GO:0019904|GO:0019904|GO:0031065|GO:0034401|GO:0035067|GO:0042803|GO:0045892|GO:0050872|GO:0051287|GO:0051726|GO:0070491|GO:0090241	CTGCCGCTTGGCGTCCGACCTCCGATCATGAACGGGCCCCTGCACC
ASPWP0009395	192	138.2	165.5	154	54.6	55	176.8	171.7	7.94015	7.56352	7.42761	7.32818	6.24272	6.30665	7.48272	7.43475	A	P	P	P	M	P	M	P	coding_transcript_probe	NM_001343	RefSeq	chr5	-	39371775	39425335	4617	DAB2	1601	Dab, mitogen-responsive phosphoprotein, homolog 2 (Drosophila)	Hs.696631	DOC-2	GO:0000904|GO:0001701|GO:0001921|GO:0001934|GO:0005178|GO:0005515|GO:0005546|GO:0005634|GO:0005765|GO:0005886|GO:0005905|GO:0006898|GO:0006907|GO:0006915|GO:0007257|GO:0007492|GO:0007588|GO:0008022|GO:0008283|GO:0010718|GO:0010862|GO:0015031|GO:0016055|GO:0016324|GO:0030099|GO:0030132|GO:0030335|GO:0030511|GO:0030665|GO:0032091|GO:0032436|GO:0032968|GO:0035612|GO:0035615|GO:0038024|GO:0043066|GO:…	TAGTCCAACAGAAAGCAAAGATATCCTGTTAGTGGATCTAAACTCT
ASPWP0009413	39.1	45.1	53	56.6	50.4	56.1	57.5	55.4	6.06605	6.1762	6.23099	6.26106	6.18899	6.32041	6.26088	6.22544	A	A	P	P	M	A	M	P	coding_transcript_probe	NM_001728	RefSeq	chr19	+	572453	583493	2107	BSG	682	basigin	Hs.501293	EMMPRIN, CD147	GO:0000139|GO:0002080|GO:0005515|GO:0005537|GO:0005739|GO:0005886|GO:0006090|GO:0007166|GO:0007566|GO:0007596|GO:0016021|GO:0042383|GO:0042470|GO:0042475|GO:0043434|GO:0044237|GO:0044281|GO:0045121|GO:0046689|GO:0046697|GO:0050900|GO:0051591	TCCGGGGCTGCCGGCTTCGTCCAGGCGCCGCTGTCCCAGCAGAGGT
ASPWP0009459	309.9	211.3	311.8	301.1	227.5	226.9	370.7	373.8	8.60478	8.14366	8.17593	8.15726	8.09015	8.12905	8.44435	8.45619	P	P	M	P	P	M	P	P	coding_transcript_probe	NM_002706	RefSeq	chr2	+	44395999	44458611	2636	PPM1B	5495	protein phosphatase, Mg2+/Mn2+ dependent, 1B	Hs.416769	PPC2BETAX, PP2CB, PP2CBETA	GO:0000287|GO:0004722|GO:0005515|GO:0005829|GO:0005829|GO:0006470|GO:0006499|GO:0016020|GO:0019221|GO:0030145|GO:0032688|GO:0035970|GO:0042347|GO:0043124|GO:0050687	TCCACATAGAGAAAGTGATGGGGCCTCCGATGAAGCAGAGGAAAGT
ASPWP0009475	1144.7	1718.6	1893.4	1922.6	1731.8	1454.4	1676.2	1901.9	10.0626	11.1535	10.6253	10.7189	10.9756	10.7575	10.5463	10.7374	A	A	M	P	M	A	P	A	coding_transcript_probe	NM_003031	RefSeq	chr16	-	48394453	48419229	2003	SIAH1	6477	siah E3 ubiquitin protein ligase 1	Hs.706828	hSIAH1	GO:0004842|GO:0004842|GO:0005515|GO:0005634|GO:0005737|GO:0005769|GO:0005829|GO:0005886|GO:0006508|GO:0006915|GO:0007049|GO:0007283|GO:0007399|GO:0007411|GO:0008022|GO:0008270|GO:0008270|GO:0009653|GO:0030163|GO:0030877|GO:0031648|GO:0042787|GO:0043065|GO:0043161|GO:0051402|GO:2001244	GCGCTCTCCGCCCACAGAAATGAGCCGTCAGACTGCTACAGCATTA
ASPWP0009479	243.7	268.5	499.3	482.7	160.6	149.7	279.4	285.7	8.27031	8.4703	8.78683	8.78685	7.56864	7.52104	8.0916	8.11077	A	P	P	P	P	P	P	P	coding_transcript_probe	NM_003181	RefSeq	chr6	-	166571145	166582157	2500	T	6862	T, brachyury homolog (mouse)	Hs.389457		GO:0000122|GO:0000790|GO:0000978|GO:0000980|GO:0001085|GO:0001102|GO:0001191|GO:0001570|GO:0001756|GO:0001839|GO:0001843|GO:0003007|GO:0003257|GO:0003700|GO:0003705|GO:0005737|GO:0007165|GO:0007341|GO:0007498|GO:0007509|GO:0008284|GO:0008595|GO:0014028|GO:0023019|GO:0030509|GO:0036342|GO:0048706|GO:0060070|GO:0060349|GO:0060395|GO:0061371|GO:0090009	GCGGGGACAGTCTTGGTCCGCGCCCTCCTCCCGGGTCTGTGCCGGG
ASPWP0009484	212.5	155.8	250.9	249	312	311.6	288.4	269.8	8.07282	7.73138	7.91761	7.91212	8.57196	8.62597	8.11678	8.0427	A	A	P	P	P	A	P	P	coding_transcript_probe	NM_003257	RefSeq	chr15	-	29992356	30114706	7165	TJP1	7082	tight junction protein 1	Hs.743990	ZO-1, MGC133289, DKFZp686M05161	GO:0001825|GO:0005515|GO:0005516|GO:0005634|GO:0005737|GO:0005829|GO:0005886|GO:0005886|GO:0005913|GO:0005921|GO:0005923|GO:0006915|GO:0006921|GO:0007043|GO:0008022|GO:0014704|GO:0016323|GO:0016324|GO:0016327|GO:0019904|GO:0030054|GO:0032496|GO:0035329|GO:0042493|GO:0043116|GO:0043296|GO:0045177|GO:0045471|GO:0046581|GO:0071000|GO:0071333|GO:1901350	CGCTTACCACACTGTGATCCTAAAACCTGGCAAAACAAGTGTCTTC
ASPWP0009499	227.2	167.6	337.5	329.4	210	213.2	338.8	337.8	8.15329	7.8146	8.2795	8.28221	7.95301	8.03305	8.30397	8.30038	A	P	P	P	P	M	M	A	coding_transcript_probe	NM_003590	RefSeq	chr2	-	225334866	225450114	6790	CUL3	8452	cullin 3	Hs.372286		GO:0000082|GO:0000090|GO:0000209|GO:0000910|GO:0001831|GO:0004842|GO:0005515|GO:0005634|GO:0005794|GO:0005827|GO:0006513|GO:0006888|GO:0007050|GO:0007229|GO:0007369|GO:0008054|GO:0008284|GO:0016055|GO:0016477|GO:0016567|GO:0017145|GO:0030332|GO:0031208|GO:0031463|GO:0031625|GO:0032467|GO:0035024|GO:0040016|GO:0043149|GO:0043161|GO:0048208|GO:0051322|GO:0097193	GGCCTTTCCGATGACCATGGATGAAAAATATGTAAACAGCATTTGG
ASPWP0009500	110.8	86.5	105.2	103.7	94.8	91.1	100	101.9	7.3336	6.94661	6.88283	6.86355	6.94056	6.95716	6.82928	6.82188	P	P	P	P	P	P	P	P	coding_transcript_probe	NM_003620	RefSeq	chr17	+	58677543	58743640	4790	PPM1D	8493	protein phosphatase, Mg2+/Mn2+ dependent, 1D	Hs.286073	Wip1, PP2C-DELTA	GO:0000086|GO:0004722|GO:0005515|GO:0005634|GO:0006470|GO:0008285|GO:0009314|GO:0009617|GO:0035970|GO:0046872	ATGTTCTACACCACCAGTCAAGTCACTGGAGGAGGATCCATGGCCA
ASPWP0009514	97.6	104	114	115.2	112.1	105.2	154.8	155.9	7.13704	7.18941	6.97828	6.96736	7.13581	7.11358	7.32978	7.31957	A	P	P	P	P	P	P	P	coding_transcript_probe	NM_004041	RefSeq	chr11	-	74971165	75062875	7539	ARRB1	408	arrestin, beta 1	Hs.503284		GO:0000139|GO:0000187|GO:0000785|GO:0001933|GO:0001934|GO:0002031|GO:0002092|GO:0004402|GO:0004857|GO:0005096|GO:0005159|GO:0005515|GO:0005634|GO:0005737|GO:0005765|GO:0005829|GO:0005834|GO:0005886|GO:0005905|GO:0006366|GO:0006892|GO:0007219|GO:0007596|GO:0007602|GO:0008134|GO:0014069|GO:0015031|GO:0016323|GO:0016567|GO:0030168|GO:0030331|GO:0030659|GO:0031143|GO:0031397|GO:0031398|GO:0031410|GO:…	TTGCATCCAGCGACGTGGCCGTGGAACTGCCCTTCACCCTAATGCA
ASPWP0009521	104.8	97.6	145	150.2	163.9	162.3	148	150.4	7.2343	7.09834	7.26328	7.28705	7.61157	7.64314	7.28598	7.28056	P	P	A	P	P	A	P	P	coding_transcript_probe	NM_004235	RefSeq	chr9	-	110247132	110252047	2949	KLF4	9314	Kruppel-like factor 4 (gut)	Hs.376206	EZF, GKLF	GO:0000122|GO:0000790|GO:0000987|GO:0001010|GO:0001077|GO:0001085|GO:0001085|GO:0001190|GO:0003690|GO:0003700|GO:0005515|GO:0005667|GO:0006366|GO:0007500|GO:0008270|GO:0008285|GO:0009913|GO:0014067|GO:0014740|GO:0019827|GO:0031077|GO:0032088|GO:0032526|GO:0034115|GO:0035014|GO:0035166|GO:0043154|GO:0044212|GO:0045415|GO:0045444|GO:0045595|GO:0045892|GO:0045893|GO:0045893|GO:0045944|GO:0045944|GO:…	CATTACCAAGAGCTCATGCCACCCGGTTCCTGCATGCCAGAGGAGC
ASPWP0009529	279.2	287.3	284.7	264.6	57.1	56.4	287	278.9	8.44386	8.56716	8.05961	7.99772	6.33692	6.35694	8.11908	8.09084	P	P	P	P	P	P	P	P	coding_transcript_probe	NM_004385	RefSeq	chr5	+	82767492	82878122	12416	VCAN	1462	versican	Hs.643801	PG-M	GO:0005509|GO:0005515|GO:0005539|GO:0005540|GO:0005576|GO:0005578|GO:0005615|GO:0005796|GO:0005975|GO:0007155|GO:0007275|GO:0007507|GO:0008037|GO:0008347|GO:0030198|GO:0030203|GO:0030204|GO:0030206|GO:0030207|GO:0030208|GO:0030246|GO:0031012|GO:0031012|GO:0043202|GO:0044281	GAAAATAAGACAGGTCGAATGAGTGATTTGAGTGTAATTGGTCATC
ASPWP0009541	233.1	189.4	364	356.9	160.3	163.7	348.9	353.7	8.11674	7.98274	8.37503	8.38208	7.56648	7.64391	8.35792	8.37164	A	P	P	P	P	P	P	P	coding_transcript_probe	NM_004586	RefSeq	chrX	-	20168028	20284750	7723	RPS6KA3	6197	ribosomal protein S6 kinase, 90kDa, polypeptide 3	Hs.445387	RSK, RSK2, HU-3	GO:0000287|GO:0001501|GO:0002224|GO:0002224|GO:0002755|GO:0002756|GO:0004672|GO:0004674|GO:0005524|GO:0005654|GO:0005829|GO:0007049|GO:0007165|GO:0007268|GO:0007411|GO:0007417|GO:0019901|GO:0030307|GO:0032496|GO:0034134|GO:0034138|GO:0034142|GO:0034146|GO:0034162|GO:0034166|GO:0035666|GO:0038123|GO:0038124|GO:0043027|GO:0043066|GO:0043154|GO:0043555|GO:0043620|GO:0045087|GO:0045597|GO:0045944|GO:…	AATTGTTCAGCAGTTACACAGGAACAGTATTCAGTTTACTGATGGA
ASPWP0009560	496.9	307.4	487.5	470	731	729.3	508.4	490.2	9.24077	8.6674	8.76143	8.742	9.80501	9.82647	8.83851	8.79433	P	P	P	M	M	P	M	P	coding_transcript_probe	NM_005228	RefSeq	chr7	+	55086724	55275031	5616	EGFR	1956	epidermal growth factor receptor	Hs.488293	ERBB1	GO:0000139|GO:0000165|GO:0000186|GO:0001503|GO:0001892|GO:0001934|GO:0001942|GO:0003682|GO:0003690|GO:0004709|GO:0004713|GO:0004713|GO:0004713|GO:0004714|GO:0004716|GO:0004888|GO:0005006|GO:0005006|GO:0005515|GO:0005524|GO:0005615|GO:0005634|GO:0005737|GO:0005768|GO:0005789|GO:0005886|GO:0005886|GO:0006950|GO:0007165|GO:0007165|GO:0007166|GO:0007173|GO:0007173|GO:0007202|GO:0007411|GO:0007435|GO:…	CCAGTGCCTGAATACATAAACCAGTCCGTTCCCAAAAGGCCCGCTG
ASPWP0009597	115.7	79.8	112.9	107.6	72.9	72.7	81.6	80.6	7.36707	6.84065	6.96769	6.90314	6.60015	6.68179	6.60072	6.57141	A	P	M	A	A	P	A	P	coding_transcript_probe	NM_006221	RefSeq	chr19	+	9945882	9960365	1138	PIN1	5300	peptidylprolyl cis/trans isomerase, NIMA-interacting 1	Hs.465849	dod	GO:0000413|GO:0001934|GO:0003755|GO:0005515|GO:0005634|GO:0005654|GO:0005737|GO:0006457|GO:0007049|GO:0007088|GO:0016607|GO:0019221|GO:0030496|GO:0030512|GO:0031434|GO:0032321|GO:0032465|GO:0032465|GO:0032480|GO:0032794|GO:0042127|GO:0045087|GO:0050815|GO:0050816|GO:0050816|GO:0051443|GO:0060393|GO:0070373|GO:2000146	GCATGAGCCGCAGCTCAGGCCGAGTGTACTACTTCAACCACATCAC
ASPWP0009598	57.2	66.4	62.2	64.2	64.4	62.1	61.3	67.3	6.51611	6.59679	6.37668	6.37121	6.43049	6.41609	6.30328	6.3775	P	A	P	P	P	P	P	P	coding_transcript_probe	NM_006254	RefSeq	chr3	+	53195222	53226733	2850	PRKCD	5580	protein kinase C, delta	Hs.155342		GO:0001666|GO:0004674|GO:0004697|GO:0004699|GO:0004715|GO:0005515|GO:0005524|GO:0005634|GO:0005654|GO:0005737|GO:0005739|GO:0005783|GO:0005829|GO:0005829|GO:0005886|GO:0005886|GO:0005911|GO:0006468|GO:0006915|GO:0006915|GO:0006921|GO:0007049|GO:0007165|GO:0007173|GO:0007202|GO:0007596|GO:0008022|GO:0008047|GO:0008543|GO:0009408|GO:0009612|GO:0009749|GO:0010467|GO:0010469|GO:0014070|GO:0015810|GO:…	GCAACGGGAGGTCTGCAGGGAACTGGCCAGGCAAGGGGGCAGGCCC
ASPWP0009599	89	88.1	113.9	119.4	98.2	95.3	117.5	121.8	7.01081	6.95095	6.983	7.01142	6.96681	6.98982	7.00248	6.98561	P	P	P	P	M	A	P	M	coding_transcript_probe	NM_006255	RefSeq	chr14	+	61788514	62017698	3522	PRKCH	5583	protein kinase C, eta	Hs.333907	PKC-L, PKCL	GO:0004697|GO:0005524|GO:0005737|GO:0005829|GO:0005829|GO:0005886|GO:0006468|GO:0007165|GO:0007596|GO:0010744|GO:0019899|GO:0030168|GO:0034351|GO:0035556|GO:0045618|GO:0046872|GO:0050861|GO:0051092|GO:0060252|GO:2000810	CCTTCGAGGGTTGGGTGGATCTCGAGCCAGAGGGGAAAGTATTTGT
ASPWP0009632	607.1	500.3	616.8	594.7	730.8	728.5	522.9	522.1	9.32646	9.39037	9.04793	9.04968	9.80271	9.82453	8.88265	8.87822	A	P	P	P	P	P	P	P	coding_transcript_probe	NM_007054	RefSeq	chr5	-	132028322	132073265	6257	KIF3A	11127	kinesin family member 3A	Hs.43670	FLA10, KLP-20	GO:0001701|GO:0001822|GO:0005515|GO:0005524|GO:0005813|GO:0005829|GO:0005876|GO:0006996|GO:0007018|GO:0007224|GO:0007368|GO:0007507|GO:0007596|GO:0008017|GO:0008574|GO:0009952|GO:0016939|GO:0019886|GO:0021904|GO:0032391|GO:0042384|GO:0043005|GO:0072372|GO:0072383	CTTGAAGAAGGAGAAGAAATATCAGGCTCTGATATCAGTGGGTCAG
ASPWP0009645	41.7	46.5	60.8	63.7	59.6	57.7	73.6	74.2	6.10255	6.175	6.36045	6.35982	6.3255	6.33103	6.4753	6.44125	A	M	M	M	M	M	M	M	coding_transcript_probe	NM_012300	RefSeq	chr5	-	171288555	171433877	4575	FBXW11	23291	F-box and WD repeat domain containing 11	Hs.484138	KIAA0696, Fbw1b, BTRCP2, BTRC2, Hos, Fbw11	GO:0000151|GO:0000209|GO:0004842|GO:0004842|GO:0005515|GO:0005634|GO:0005813|GO:0005829|GO:0005829|GO:0006470|GO:0007049|GO:0016055|GO:0016567|GO:0016567|GO:0019005|GO:0031146|GO:0031648|GO:0042347|GO:0042753|GO:0043161|GO:0045862|GO:0045892|GO:0045893|GO:0046983|GO:0048511	TGTCAGATGTCTCCAGATAAGTAATGGAACATCATCTGTGATCGTC
ASPWP0009665	49.6	49.2	46.9	49.9	48.6	47	51.4	54.7	6.32694	6.24384	6.10431	6.14043	6.14482	6.1354	6.1572	6.20828	P	P	P	A	A	A	P	A	coding_transcript_probe	NM_014425	RefSeq	chr9	+	102861501	103063426	3889	INVS	27130	inversin	Hs.558477		GO:0001822|GO:0005515|GO:0005516|GO:0005634|GO:0005737|GO:0005819|GO:0005874|GO:0005929|GO:0009791|GO:0016020|GO:0016055|GO:0031016|GO:0060971|GO:0090090	CAGCCCAGAAGGGAAATTATCGTTTCATGAAACTCTTACTTACACG
ASPWP0009692	76.4	65	76.8	77.5	64.1	60.3	63.7	64.6	6.82487	6.55151	6.55168	6.54495	6.41258	6.4141	6.34244	6.32767	P	M	M	M	M	M	M	M	coding_transcript_probe	NM_016169	RefSeq	chr10	+	104263718	104393214	4994	SUFU	51684	suppressor of fused homolog (Drosophila)	Hs.404089	SUFUH, SUFUXL, PRO1280	GO:0000122|GO:0001501|GO:0001843|GO:0001947|GO:0003714|GO:0004871|GO:0005515|GO:0005634|GO:0005730|GO:0005737|GO:0005737|GO:0006355|GO:0006508|GO:0007165|GO:0007275|GO:0008013|GO:0008134|GO:0019901|GO:0021775|GO:0021776|GO:0042992|GO:0042994|GO:0043433|GO:0043588|GO:0045668|GO:0045879|GO:0072372|GO:1901621|GO:2000059	CTGGTTACAAATTCTGTTGACCGAAGAGTTTGTAGAGAAAATGTTG
ASPWP0009719	167.2	133.2	219.6	216.1	68.7	68.3	234.8	241.1	7.79234	7.52731	7.75489	7.74078	6.52803	6.58561	7.85741	7.88911	A	P	P	M	M	P	P	P	coding_transcript_probe	NM_018490	RefSeq	chr11	-	27387507	27494334	5248	LGR4	55366	leucine-rich repeat containing G protein-coupled receptor 4	Hs.502176		GO:0001649|GO:0004888|GO:0004930|GO:0005515|GO:0005887|GO:0007283|GO:0030282|GO:0030539|GO:0034122|GO:0045087|GO:0045892|GO:0045893|GO:0046849|GO:0050673|GO:0050710|GO:0061290|GO:0072202|GO:0072224|GO:0072282|GO:0090190|GO:0090263	AACTTTCCTTTTCTAGAAGAGCTACAATTGGCGGGCAACGACCTTT
ASPWP0009732	1927.5	1630.5	1531.3	1420.5	550.6	513.2	946.4	916.2	11.0053	11.039	10.3203	10.2779	9.38134	9.33713	9.67743	9.65776	P	P	P	P	P	P	P	P	coding_transcript_probe	NM_020399	RefSeq	chr6	-	117881432	117923705	4640	GOPC	57120	golgi-associated PDZ and coiled-coil motif containing	Hs.191539	dJ94G16.2, PIST, FIG, GOPC1, CAL	GO:0000139|GO:0005083|GO:0005109|GO:0005515|GO:0005737|GO:0005794|GO:0005886|GO:0006888|GO:0006893|GO:0007289|GO:0008022|GO:0014069|GO:0015031|GO:0016020|GO:0030054|GO:0030140|GO:0030140|GO:0030425|GO:0042803|GO:0043004|GO:0043234|GO:0044325|GO:0045176|GO:0045211|GO:0051260	TGGAGGAGCTGGAAAGAGAGCTTGAGGCAAACAAAAAAGAAAAAAT
ASPWP0009741	51.1	54.1	59.6	62.7	56.1	57.5	71.3	67.4	6.34804	6.37354	6.34407	6.35967	6.28406	6.37873	6.46429	6.40665	P	P	P	P	P	P	P	P	coding_transcript_probe	NM_021003	RefSeq	chr14	+	60715965	60765805	8210	PPM1A	5494	protein phosphatase, Mg2+/Mn2+ dependent, 1A	Hs.130036	MGC9201, PP2Calpha, PP2CA	GO:0000122|GO:0000287|GO:0004722|GO:0004722|GO:0004871|GO:0005515|GO:0005634|GO:0005654|GO:0005829|GO:0005829|GO:0005891|GO:0006351|GO:0006367|GO:0006470|GO:0006499|GO:0007050|GO:0007179|GO:0008022|GO:0008286|GO:0010467|GO:0010991|GO:0016020|GO:0016055|GO:0016311|GO:0030145|GO:0030177|GO:0030512|GO:0033192|GO:0035970|GO:0042347|GO:0043005|GO:0043123|GO:0043124|GO:0045893|GO:0070412	GGCTGCTCCGGACCTAGAGGATCAAGACATAATGGGAGCATTTTTA
ASPWP0009754	62.9	59.5	82.2	82.4	71	70	107.2	107	6.60059	6.4655	6.64353	6.62454	6.56979	6.64656	6.88788	6.85821	A	P	P	P	P	P	P	P	coding_transcript_probe	NM_022048	RefSeq	chr15	-	64457715	64648442	8163	CSNK1G1	53944	casein kinase 1, gamma 1	Hs.646508	CK1gamma1	GO:0000287|GO:0001948|GO:0004674|GO:0005524|GO:0005737|GO:0016055|GO:0042277|GO:0046777|GO:0051219	AGGAAGCTAAGTGCTGCTGTTTCTTTAAGAGGAAAAGGAAGAAGAC
ASPWP0009769	82.9	71.3	83.2	88.2	70.6	67.4	110.9	111.2	6.89208	6.64552	6.62751	6.66953	6.5789	6.54809	6.91872	6.90797	A	M	M	M	M	M	M	A	coding_transcript_probe	NM_022739	RefSeq	chr17	-	62540734	62658386	3866	SMURF2	64750	SMAD specific E3 ubiquitin protein ligase 2	Hs.515011		GO:0000122|GO:0000151|GO:0004842|GO:0004842|GO:0005160|GO:0005515|GO:0005634|GO:0005634|GO:0005654|GO:0005737|GO:0005829|GO:0005886|GO:0006351|GO:0006367|GO:0006511|GO:0007179|GO:0007179|GO:0010467|GO:0017015|GO:0030509|GO:0030512|GO:0030579|GO:0042787|GO:0042802|GO:0045121|GO:0045892|GO:0046332	GAAAAAGGATTTTTTCCGACTTCCTGATCCATTTGCTAAGGTGGTG
ASPWP0009777	80.1	71.7	65.2	69.2	45.9	44.5	57.6	57.4	6.88285	6.69743	6.43736	6.43849	6.06221	6.04696	6.23816	6.21447	P	P	P	P	A	A	P	M	coding_transcript_probe	NM_025208	RefSeq	chr11	-	103777913	104035027	3997	PDGFD	80310	platelet derived growth factor D	Hs.352298	SCDGF-B, MSTP036, IEGF	GO:0000139|GO:0005161|GO:0005576|GO:0005788|GO:0007275|GO:0008083|GO:0048008|GO:0050730|GO:0051781|GO:0071230	AACCTCAGGCGAGATGAGAGCAATCACCTCACAGACTTGTACCGAA
ASPWP0009815	68.4	59.2	57.1	56.8	63.8	66.2	63.3	66.5	6.71262	6.47273	6.30223	6.27455	6.42147	6.51133	6.32962	6.36322	P	P	P	P	P	P	P	P	coding_transcript_probe	NM_139033	RefSeq	chr17	+	19281033	19286857	3183	MAPK7	5598	mitogen-activated protein kinase 7	Hs.150136	BMK1, ERK5	GO:0002224|GO:0002755|GO:0002756|GO:0004707|GO:0005515|GO:0005524|GO:0005634|GO:0005654|GO:0005737|GO:0005829|GO:0005829|GO:0006915|GO:0007049|GO:0007165|GO:0016605|GO:0018105|GO:0019933|GO:0030154|GO:0030821|GO:0034115|GO:0034134|GO:0034138|GO:0034142|GO:0034146|GO:0034162|GO:0034166|GO:0035666|GO:0036003|GO:0038123|GO:0038124|GO:0045087|GO:0045765|GO:0045944|GO:0048011|GO:0050728|GO:0051019|GO:…	AGCCAGTAGCCAAGACACCATGGCCGAGCCTCTGAAGGAGGAAGAC
ASPWP0009828	324126	267350	302452	310338	274718	289910	306854	314519	18.188	18.188	18.188	18.188	18.188	18.188	18.188	18.188	A	M	M	A	A	M	M	M	coding_transcript_probe	NM_153026	RefSeq	chr12	-	42852139	42983572	4321	PRICKLE1	144165	prickle homolog 1 (Drosophila)	Hs.524348	FLJ31937, EPM1B	GO:0001843|GO:0005515|GO:0005634|GO:0005829|GO:0006606|GO:0006606|GO:0008270|GO:0031398|GO:0031965|GO:0032436|GO:0045892|GO:0090090|GO:2000691	TGCGTCTCCCTCGCGCGAGCAGCCATTGTTTGATGTCCTGTGACTG
ASPWP0009836	44.3	44.2	45.2	49.8	42.2	42.2	52.1	49.1	6.17085	6.16044	6.11014	6.14123	5.98988	6.03138	6.17124	6.12023	P	A	P	A	A	A	P	P	coding_transcript_probe	uc010xfg.2	UCSC_knowngene	chr18	+	77155771	77289323	5031	NFATC1	4772	nuclear factor of activated T-cells, cytoplasmic, calcineurin-dependent 1	Hs.534074	NF-ATC, NFATc, NFAT2	GO:0000082|GO:0000790|GO:0000980|GO:0001085|GO:0001205|GO:0001837|GO:0003700|GO:0003705|GO:0005515|GO:0005528|GO:0005654|GO:0005667|GO:0005737|GO:0005829|GO:0006366|GO:0006816|GO:0007507|GO:0030316|GO:0035556|GO:0038095|GO:0044212|GO:0045087|GO:0045893|GO:0045944|GO:0048273	GTACCTGGATGACGTAAATGAAATAATACGAAATGACCTCTCCAGC
ASPWP0009846	45.9	57.9	60.3	62.2	64.5	62.9	73.3	73.8	6.22048	6.42966	6.33606	6.3295	6.43173	6.45117	6.47047	6.45746	A	P	M	A	P	P	M	M	coding_transcript_probe	NM_181674	RefSeq	chr5	-	145969067	146435700	2376	PPP2R2B	5521	protein phosphatase 2, regulatory subunit B, beta	Hs.655213	PR55-BETA, PR52B	GO:0000159|GO:0005515|GO:0005739|GO:0005741|GO:0005829|GO:0005856|GO:0006626|GO:0007165|GO:0007286|GO:0007420|GO:0008601|GO:0030182|GO:0032403|GO:0033554|GO:0034047|GO:0043525|GO:0043653	TTCTTCCAGCTGCCACACAGAAGGCTCGGACCATGGTGCAGTCCCA
ASPWP0009853	3372.2	3298.9	4324.6	4070.8	311.6	279.3	1421	1375.1	11.6018	12.0516	11.8345	11.8206	8.55472	8.43455	10.2901	10.2551	A	M	M	M	M	M	M	M	coding_transcript_probe	NM_198149	RefSeq	chr1	+	201857804	201861715	1653	SHISA4	149345	shisa family member 4	Hs.632471	hShisa4	GO:0016021	GCTCCCCTGGTGCTGGCCGGCGAGGACTGCCTGTGGTACCTGGACC
ASPWP0009862	130.6	183.5	229.9	224.4	267.4	255.6	194.5	190.4	7.53084	7.94195	7.82106	7.79241	8.35086	8.32379	7.61535	7.57103	A	P	P	P	P	A	M	M	coding_transcript_probe	NM_203475	RefSeq	chrX	+	48368171	48379202	1761	PORCN	64840	porcupine homolog (Drosophila)	Hs.386453	MG61, PORC, PPN, por	GO:0009100|GO:0016055|GO:0016746|GO:0030176|GO:0032281	CCCTCAACGGTGACCGCCTCCTTCGCAACAAGAAACGCAAAGCCAG
ASPWP0009866	77.8	69.2	100.6	101	98.8	97.9	80.6	82.2	6.84379	6.63222	6.83671	6.83063	6.98175	7.05007	6.57285	6.58198	M	M	M	M	M	P	M	M	coding_transcript_probe	NM_212535	RefSeq	chr16	+	23847299	24231932	2711	PRKCB	5579	protein kinase C, beta	Hs.460355		GO:0003682|GO:0004674|GO:0004697|GO:0005080|GO:0005246|GO:0005515|GO:0005524|GO:0005634|GO:0005737|GO:0005829|GO:0005886|GO:0005886|GO:0006351|GO:0006357|GO:0006468|GO:0006816|GO:0006874|GO:0006915|GO:0007165|GO:0007268|GO:0007596|GO:0008270|GO:0010829|GO:0030168|GO:0030374|GO:0030949|GO:0035403|GO:0035408|GO:0035556|GO:0042113|GO:0042393|GO:0042953|GO:0043123|GO:0045766|GO:0046627|GO:0050681|GO:…	TAAGCCAAAAGCTAGAGACAAGAGAGACACCTCCAACTTCGACAAA
ASPWP0009871	63.8	66.7	66.6	68.8	97.2	92.8	87.8	87.6	6.63096	6.62029	6.45235	6.44525	6.96837	6.97773	6.678	6.65148	P	P	P	P	A	P	P	P	coding_transcript_probe	NM_002335	RefSeq	chr11	+	68080107	68216743	5161	LRP5	4041	low density lipoprotein receptor-related protein 5	Hs.6347	LR3, BMND1, HBM, OPS, OPTA1, VBCH2	GO:0001702|GO:0002053|GO:0002076|GO:0005515|GO:0005783|GO:0005886|GO:0006007|GO:0006897|GO:0008217|GO:0008284|GO:0009952|GO:0015026|GO:0016021|GO:0016055|GO:0017147|GO:0019534|GO:0030326|GO:0042632|GO:0042813|GO:0043235|GO:0044332|GO:0045600|GO:0045668|GO:0045840|GO:0045893|GO:0045944|GO:0046849|GO:0048539|GO:0048596|GO:0060042|GO:0060059|GO:0060070|GO:0060070|GO:0060349|GO:0060444|GO:0060612|GO:…	AGAGAACCCTAAAATCGAGTGTGCCAACTTGGATGGGCAGGAGCGG
ASPWP0009873	13407.9	8843.2	15211.6	14467.6	13210.9	13700.5	29824.2	29987.2	13.5421	13.7492	13.6793	13.6738	13.6365	13.7395	14.6618	14.6827	A	P	P	M	P	P	P	A	coding_transcript_probe	NM_053056	RefSeq	chr11	+	69455872	69469242	4304	CCND1	595	cyclin D1	Hs.523852	U21B31	GO:0000082|GO:0000082|GO:0000278|GO:0000307|GO:0000320|GO:0001889|GO:0001934|GO:0004672|GO:0005515|GO:0005622|GO:0005634|GO:0005654|GO:0005829|GO:0005923|GO:0006974|GO:0007595|GO:0010039|GO:0010165|GO:0010243|GO:0016020|GO:0016538|GO:0019899|GO:0019901|GO:0030178|GO:0030857|GO:0030968|GO:0031100|GO:0031571|GO:0032026|GO:0032403|GO:0033197|GO:0033327|GO:0033598|GO:0033601|GO:0042493|GO:0043627|GO:…	ACCGGCATGTTTCCAGCAGAAGACAAAAAGACAAACATGAAAGTCT
ASPWP0009909	66.9	55.3	88.3	87.8	149.5	152.7	145.9	137.7	6.63276	6.36948	6.66624	6.6469	7.42661	7.52136	7.23668	7.16141	M	M	M	M	M	M	M	M	coding_transcript_probe	NM_033360	RefSeq	chr12	-	25358179	25403854	5436	KRAS	3845	Kirsten rat sarcoma viral oncogene homolog	Hs.505033	KRAS1	GO:0000165|GO:0000186|GO:0001934|GO:0003924|GO:0005515|GO:0005525|GO:0005739|GO:0005886|GO:0007173|GO:0007264|GO:0007265|GO:0007411|GO:0007596|GO:0008284|GO:0008286|GO:0008542|GO:0008543|GO:0010628|GO:0019002|GO:0019003|GO:0019221|GO:0030036|GO:0030275|GO:0032228|GO:0035022|GO:0035176|GO:0038095|GO:0043406|GO:0043524|GO:0045087|GO:0045121|GO:0048011|GO:0048169|GO:0050900|GO:0051000|GO:0051092|GO:…	GCTTTTTATACATTGGTGAGGGAGATCCGACAATACAGATTGAAAA
ASPWP0009917	65474.5	42999.6	131400	129994	160147	158470	138518	137582	15.8607	16.0973	16.9061	16.9387	17.3314	17.3028	16.9642	16.9642	A	M	M	M	M	M	M	M	coding_transcript_probe	NM_000424	RefSeq	chr12	-	52908358	52914243	2320	KRT5	3852	keratin 5	Hs.433845	KRT5A	GO:0005200|GO:0005515|GO:0005737|GO:0005739|GO:0005829|GO:0005882|GO:0005886|GO:0008544|GO:0031581|GO:0034329|GO:0045095|GO:0097110	CCCCAATCCCAAATTTTGTTTTGGTTCTAACTACCTCCAGAATGTG
ASPWP0009926	45.2	40.9	46.4	43.6	80.4	77	54.7	56.3	6.23301	6.08887	6.13211	6.06245	6.73076	6.73096	6.23166	6.22436	A	A	A	A	P	P	P	P	coding_transcript_probe	NM_000619	RefSeq	chr12	-	68548549	68553521	1240	IFNG	3458	interferon, gamma	Hs.856		GO:0000060|GO:0000122|GO:0001781|GO:0002026|GO:0002053|GO:0002250|GO:0002302|GO:0003340|GO:0005125|GO:0005133|GO:0005576|GO:0005576|GO:0005615|GO:0006915|GO:0006928|GO:0006959|GO:0007050|GO:0007166|GO:0009615|GO:0009897|GO:0019221|GO:0019882|GO:0030593|GO:0030968|GO:0031642|GO:0032224|GO:0032700|GO:0032735|GO:0032747|GO:0032760|GO:0033141|GO:0033141|GO:0034393|GO:0042102|GO:0042493|GO:0042511|GO:…	ATTGTTGACAACTGTGACTGTACCCAAATGGAAAGTAACTCATTTG
ASPWP0009936	2803.7	1611.9	1351.6	1321	493.3	500.8	557.4	560.6	11.4787	11.0153	10.1006	10.1501	9.23129	9.29607	8.96579	8.97842	P	P	P	P	P	P	P	P	coding_transcript_probe	NM_001111285	RefSeq	chr12	-	102811453	102874378	949	IGF1	3479	insulin-like growth factor 1 (somatomedin C)	Hs.160562	IGF1A	GO:0001501|GO:0001974|GO:0002576|GO:0005158|GO:0005159|GO:0005178|GO:0005179|GO:0005515|GO:0005576|GO:0005576|GO:0005615|GO:0005886|GO:0006260|GO:0006928|GO:0007165|GO:0007265|GO:0007517|GO:0007596|GO:0008083|GO:0008284|GO:0008285|GO:0009441|GO:0010001|GO:0010613|GO:0014068|GO:0014834|GO:0014896|GO:0014904|GO:0014911|GO:0016942|GO:0021940|GO:0030104|GO:0030166|GO:0030168|GO:0030879|GO:0031017|GO:…	AGTAGGCCTGCTGGAGCTAGATGATGATGTGATGGAAATAGAAGTA
ASPWP0009946	341.8	281.9	866.8	798.3	241.6	238.9	691.7	642.1	8.71378	8.53785	9.54082	9.47453	8.18243	8.20585	9.25254	9.17274	M	M	M	P	M	M	M	M	coding_transcript_probe	NM_001561	RefSeq	chr1	-	7975930	8003225	6001	TNFRSF9	3604	tumor necrosis factor receptor superfamily, member 9	Hs.86447	CD137, 4-1BB	GO:0004872|GO:0005615|GO:0005887|GO:0006915|GO:0008285|GO:0009897|GO:0019955|GO:0070207|GO:2001180|GO:2001183	GTGTGTGGTAGGACTTGGAGAGTGATCTTTATCAACGTTTTTATTT
ASPWP0009967	51.4	57.5	65.7	71.3	63.2	59.2	69.8	70.5	6.34414	6.44287	6.43475	6.4734	6.43947	6.37838	6.43852	6.41493	P	P	P	P	P	P	P	P	coding_transcript_probe	NM_005430	RefSeq	chr12	+	49372235	49376396	2284	WNT1	7471	wingless-type MMTV integration site family, member 1	Hs.248164		GO:0000578|GO:0001658|GO:0001934|GO:0005109|GO:0005109|GO:0005125|GO:0005576|GO:0005578|GO:0005615|GO:0005737|GO:0005788|GO:0005796|GO:0005886|GO:0007267|GO:0007520|GO:0008284|GO:0008284|GO:0009611|GO:0009986|GO:0010592|GO:0010812|GO:0016055|GO:0019904|GO:0021527|GO:0021536|GO:0021551|GO:0021588|GO:0021797|GO:0022004|GO:0022408|GO:0030182|GO:0030512|GO:0030514|GO:0030579|GO:0030901|GO:0031100|GO:…	AAGGGGCGGGACCTGCGCTTCCTCATGAACCTTCACAACAACGAGG
ASPWP0009977	141.6	135	167.6	170.4	110.2	102.9	160.3	164.6	7.62961	7.53655	7.44135	7.45669	7.0941	7.07048	7.37777	7.39157	P	P	P	P	P	P	P	P	coding_transcript_probe	NM_002332	RefSeq	chr12	+	57522281	57607125	14905	LRP1	4035	low density lipoprotein receptor-related protein 1	Hs.162757	LRP, CD91, LRP1A, APOER	GO:0001523|GO:0004872|GO:0005509|GO:0005515|GO:0005634|GO:0005765|GO:0005886|GO:0005887|GO:0005905|GO:0006898|GO:0007603|GO:0008203|GO:0010875|GO:0014912|GO:0030178|GO:0030666|GO:0032370|GO:0032374|GO:0032403|GO:0032429|GO:0032956|GO:0034185|GO:0034185|GO:0035909|GO:0042953|GO:0042954|GO:0043277|GO:0070325|GO:0097242|GO:2000587	AACTTCTACCTGGGCAGCGATGGGCGCACCTGTGTGTCCAACTGCA
ASPWP0010022	239.4	203	256.9	249.8	74.6	71.4	203.1	200.4	8.21711	8.0859	7.94098	7.9228	6.63748	6.63816	7.66813	7.64493	M	M	M	A	M	M	M	M	coding_transcript_probe	NM_001007538	RefSeq	chr13	-	26618734	26625198	2889	SHISA2	387914	shisa family member 2	Hs.433791	bA398O19.2, PRO28631, WGAR9166, hShisa	GO:0005789|GO:0007275|GO:0016021	CTGCTAGCACAACCAGTATTTTGTAATTAAACAAATCGCTGTATGG
ASPWP0010026	84.1	72.7	117.1	111.2	53.6	52.6	123.6	120.3	6.9582	6.70284	7.00919	6.95031	6.23904	6.28514	7.05145	7.0016	P	A	P	P	M	P	P	P	coding_transcript_probe	NM_001127217	RefSeq	chr13	-	37418967	37494409	5592	SMAD9	4093	SMAD family member 9	Hs.123119		GO:0001657|GO:0001666|GO:0001880|GO:0003677|GO:0003700|GO:0005515|GO:0005622|GO:0005634|GO:0005654|GO:0005667|GO:0005829|GO:0006351|GO:0006468|GO:0007179|GO:0030509|GO:0030618|GO:0030901|GO:0030902|GO:0045597|GO:0045893|GO:0046872|GO:0051216|GO:0060348|GO:0071407	AGATGCCACAGCTGATAGACATGTAGTGCTATCGATACCAAATGGA
ASPWP0010028	9053.9	5636.1	2369.5	2204.2	90	84.8	3764.5	3711.7	13.0878	12.9738	10.9656	10.9387	6.87164	6.87652	11.7204	11.7148	P	P	P	P	P	P	P	P	coding_transcript_probe	NM_006475	RefSeq	chr13	-	38136718	38172981	3390	POSTN	10631	periostin, osteoblast specific factor	Hs.136348	OSF-2, PN, periostin	GO:0001501|GO:0005578|GO:0005794|GO:0007155|GO:0008201|GO:0008593|GO:0009888|GO:0030198|GO:0031012	GGAACCAAAAATTAAAGTGATTGAAGGCAGTCTTCAGCCTATTATC
ASPWP0010029	112.5	101.8	125.1	124.6	82.5	78.6	126.7	122.7	7.32203	7.15141	7.08592	7.06463	6.7681	6.77377	7.08592	7.02498	P	P	M	P	M	P	M	P	coding_transcript_probe	NM_002015	RefSeq	chr13	-	41129800	41240734	5738	FOXO1	2308	forkhead box O1	Hs.370666	FKH1	GO:0001078|GO:0001568|GO:0001659|GO:0001678|GO:0003682|GO:0005515|GO:0005634|GO:0005654|GO:0005737|GO:0005739|GO:0005829|GO:0005829|GO:0006473|GO:0006915|GO:0006974|GO:0007173|GO:0007389|GO:0008286|GO:0008301|GO:0008543|GO:0009267|GO:0009790|GO:0009888|GO:0031018|GO:0032873|GO:0034599|GO:0035947|GO:0038095|GO:0042127|GO:0043066|GO:0043565|GO:0045087|GO:0045444|GO:0045599|GO:0045722|GO:0045892|GO:…	AAGAGCGTGCCCTACTTCAAGGATAAGGGTGACAGCAACAGCTCGG
ASPWP0010037	3762.7	2490.9	6273.2	5943.6	6596.4	6486.5	7899.6	7801.3	11.9744	11.6166	12.305	12.3012	12.9446	12.9468	12.6963	12.6971	A	M	P	P	P	P	P	P	coding_transcript_probe	NM_004093	RefSeq	chr13	-	107142078	107187388	4404	EFNB2	1948	ephrin-B2	Hs.149239	LERK5, Htk-L, HTKL, MGC126226, MGC126227, MGC126228	GO:0001945|GO:0002042|GO:0005515|GO:0005886|GO:0005887|GO:0007155|GO:0007267|GO:0007399|GO:0009653|GO:0009887|GO:0010839|GO:0019048|GO:0030154|GO:0046875|GO:0048013|GO:0050920|GO:2000727	AATCCGTGAAGTCACATTCCACATCTGTTTCAAACTGAATTTGTTC
ASPWP0010041	52.1	48.4	60.9	61.8	46.6	47.8	68.5	67.4	6.35946	6.26348	6.36926	6.31898	6.11099	6.15236	6.40909	6.38294	P	P	P	M	A	A	M	P	coding_transcript_probe	NM_001260	RefSeq	chr13	+	26828755	26978569	1772	CDK8	1024	cyclin-dependent kinase 8	Hs.382306	K35	GO:0004672|GO:0004693|GO:0005515|GO:0005524|GO:0005634|GO:0005654|GO:0006351|GO:0006367|GO:0007179|GO:0007219|GO:0008353|GO:0010467|GO:0016592|GO:0045944	ATTTTAGTTATGGGTGAAGGTCCTGAGCGAGGAAGAGTAAAAATTG
ASPWP0010048	171.8	192.7	358.3	335.3	272.8	263	353.6	344.5	7.80326	8.01873	8.3557	8.3047	8.3698	8.37584	8.37208	8.33383	P	M	M	P	M	M	P	P	coding_transcript_probe	NM_001730	RefSeq	chr13	+	73633141	73651676	3350	KLF5	688	Kruppel-like factor 5 (intestinal)	Hs.508234	IKLF, CKLF	GO:0001525|GO:0003677|GO:0003700|GO:0005515|GO:0005634|GO:0005730|GO:0005794|GO:0006366|GO:0030033|GO:0035914|GO:0043231|GO:0045893|GO:0046872	TTCGAAAACTGCCTGCCGCTGTCTGAGGAGTCCACCCGAAACCTCC
ASPWP0010057	42.6	46.3	54.1	55.6	90	83.2	54.5	54.8	6.12811	6.21287	6.24701	6.25705	6.85604	6.83995	6.21654	6.2077	A	A	A	A	M	P	M	P	coding_transcript_probe	NM_001170629	RefSeq	chr14	-	21853352	21899867	8254	CHD8	57680	chromodomain helicase DNA binding protein 8	Hs.530698	KIAA1564, DUPLIN	GO:0001701|GO:0002039|GO:0003677|GO:0003678|GO:0005515|GO:0005524|GO:0005634|GO:0006351|GO:0008013|GO:0008094|GO:0030178|GO:0032508|GO:0035064|GO:0042393|GO:0043044|GO:0043066|GO:0043234|GO:0045892|GO:0045893|GO:0045944|GO:0045945|GO:0060070|GO:0070016|GO:0071339	AGTAAAGCAGCTGGTCCTCCAGCCAGTTAAGGGTTCAGCTCCTGCT
ASPWP0010066	410.5	266	415.3	397.2	235.6	241.8	503.2	495.6	8.99877	8.46062	8.53679	8.51655	8.14972	8.23335	8.82195	8.80714	A	P	P	P	P	P	P	P	coding_transcript_probe	NM_006939	RefSeq	chr14	-	50583845	50698099	5313	SOS2	6655	son of sevenless homolog 2 (Drosophila)	Hs.291533		GO:0003677|GO:0005085|GO:0005089|GO:0005515|GO:0005543|GO:0005829|GO:0007264|GO:0007264|GO:0007411|GO:0035023|GO:0043065|GO:0046982|GO:0048011|GO:0051056|GO:0097190	GTCACTAGAAATTGAACCTCGAAACTGCAAACAGCCACCTCGATTT
ASPWP0010072	108.3	100.6	87.1	86.2	66.8	62.8	69.3	67.9	7.25086	7.14054	6.696	6.68892	6.49876	6.47532	6.41651	6.40154	P	P	P	P	P	P	P	A	coding_transcript_probe	NM_005982	RefSeq	chr14	-	61111416	61116155	2687	SIX1	6495	SIX homeobox 1	Hs.633506		GO:0000122|GO:0001657|GO:0001658|GO:0001759|GO:0001822|GO:0003151|GO:0003677|GO:0003682|GO:0003700|GO:0003700|GO:0005515|GO:0005634|GO:0005667|GO:0005730|GO:0005737|GO:0006351|GO:0006355|GO:0006915|GO:0007389|GO:0007519|GO:0007605|GO:0008582|GO:0021610|GO:0030855|GO:0030878|GO:0032880|GO:0034504|GO:0035909|GO:0042472|GO:0042474|GO:0043524|GO:0043565|GO:0044212|GO:0045664|GO:0045893|GO:0045944|GO:…	ACAACCACCCCAAACTGCAGCAACTGTGGCTGAAGGCGCATTACGT
ASPWP0010080	23643.5	16316.6	18695.7	18208	1029.2	1031.8	11088.1	11389.7	14.5953	14.545	13.9267	13.9465	10.3103	10.329	13.3146	13.3708	M	P	P	P	P	P	P	P	coding_transcript_probe	NM_003239	RefSeq	chr14	-	76424441	76448092	3183	TGFB3	7043	transforming growth factor, beta 3	Hs.592317		GO:0000187|GO:0001666|GO:0001701|GO:0002576|GO:0005114|GO:0005114|GO:0005515|GO:0005515|GO:0005576|GO:0005615|GO:0005634|GO:0005886|GO:0007179|GO:0007184|GO:0007435|GO:0007565|GO:0007568|GO:0007596|GO:0008083|GO:0008156|GO:0008285|GO:0009986|GO:0010718|GO:0010718|GO:0010862|GO:0010936|GO:0016049|GO:0022601|GO:0030168|GO:0030198|GO:0030315|GO:0030501|GO:0030512|GO:0030879|GO:0031012|GO:0031093|GO:…	GCATCCTGGATGATTTCATCTTCTGGAATATTGTTTCTAGAACAGT
ASPWP0010095	1570.8	948.4	1419	1335.9	1523.2	1507.4	2117.3	2105.5	10.7727	10.3089	10.1818	10.1677	10.8208	10.8246	10.9081	10.9068	P	P	M	P	M	M	P	P	coding_transcript_probe	NM_014992	RefSeq	chr14	+	59730158	59838123	5820	DAAM1	23002	dishevelled associated activator of morphogenesis 1	Hs.19156	KIAA0666	GO:0001725|GO:0003779|GO:0005515|GO:0005737|GO:0005886|GO:0017048|GO:0030036|GO:0042802	CACTTAGTCTTTAGGTGCAAGACTGTTGTTAGATAGTACTGAGAAA
ASPWP0010099	791.7	873.6	1411.8	1333.2	826.8	814.1	1772.6	1743.9	9.65289	10.2068	10.173	10.1687	10.0159	10.0203	10.6303	10.6309	P	P	A	M	P	P	P	P	coding_transcript_probe	NM_000021	RefSeq	chr14	+	73603142	73690399	6107	PSEN1	5663	presenilin 1	Hs.3260	FAD, S182, PS1	GO:0000045|GO:0000122|GO:0000139|GO:0000186|GO:0000776|GO:0001568|GO:0001708|GO:0001756|GO:0001764|GO:0001921|GO:0001947|GO:0002244|GO:0002286|GO:0002573|GO:0004175|GO:0004190|GO:0005262|GO:0005515|GO:0005640|GO:0005739|GO:0005743|GO:0005765|GO:0005783|GO:0005789|GO:0005790|GO:0005791|GO:0005794|GO:0005813|GO:0005887|GO:0005938|GO:0006486|GO:0006509|GO:0006816|GO:0006839|GO:0006974|GO:0006979|GO:…	GACACTGCTTTGTACTTAATTCAGACAGACTGTGAATACACCTTTT
ASPWP0010115	174.9	170.6	159.6	159.2	140.1	131.5	165.2	170.6	7.85638	7.85376	7.3874	7.3763	7.39383	7.37106	7.40707	7.42994	P	P	A	P	P	P	P	P	coding_transcript_probe	NM_138300	RefSeq	chr1	-	154929501	154934258	3227	PYGO2	90780	pygopus family PHD finger 2	Hs.533597		GO:0001701|GO:0001822|GO:0002088|GO:0005515|GO:0005634|GO:0007420|GO:0008270|GO:0009791|GO:0030879|GO:0033599|GO:0042393|GO:0048589|GO:0051569|GO:0060021|GO:0060070	CCGCCCCCTGCGCCGCCCAGCACCGGGAGGAAGCAGGGCAAGGCCG
ASPWP0010118	170	185.7	268.7	270.8	208.4	201.4	232.3	219.5	7.81136	7.9603	7.99033	8.02293	7.94014	7.96193	7.86378	7.77459	P	P	P	P	P	P	P	P	coding_transcript_probe	NM_183001	RefSeq	chr1	-	154934773	154943223	3493	SHC1	6464	SHC (Src homology 2 domain containing) transforming protein 1	Hs.433795	p66	GO:0000165|GO:0000187|GO:0001525|GO:0004713|GO:0005068|GO:0005154|GO:0005158|GO:0005159|GO:0005168|GO:0005515|GO:0005543|GO:0005759|GO:0005829|GO:0005886|GO:0005886|GO:0006987|GO:0007173|GO:0007176|GO:0007265|GO:0007507|GO:0007596|GO:0008284|GO:0008286|GO:0008286|GO:0008543|GO:0016337|GO:0018108|GO:0030168|GO:0030968|GO:0031532|GO:0038095|GO:0040008|GO:0044267|GO:0045087|GO:0045740|GO:0046875|GO:…	CGTAGGGGCAGCCATGCCAGACTCAGGCCCCCTACCCCTCCTCCAG
ASPWP0010129	187.8	258.3	288.3	313.7	308.1	288	322.4	318.8	7.92565	8.41933	8.01438	8.21595	8.55242	8.50997	8.25348	8.23446	P	P	A	P	A	P	P	A	coding_transcript_probe	NM_015617	RefSeq	chr15	-	55838220	55881050	1260	PYGO1	26108	pygopus family PHD finger 1	Hs.256587		GO:0001822|GO:0005515|GO:0005634|GO:0008270|GO:0009791|GO:0016055|GO:0034504|GO:0045944	CCCGCCGAGAACTCTCCAGCTCCCGCTTACAAAGTTTCCTCGCATG
ASPWP0010133	101.8	87.8	81.3	77.9	207.5	175.9	61.7	60.6	7.2019	6.97799	6.64301	6.5394	7.94598	7.75346	6.32454	6.29514	P	P	P	M	P	P	P	P	coding_transcript_probe	NM_001142617	RefSeq	chr15	-	74471807	74501371	2866	STRA6	64220	stimulated by retinoic acid 6	Hs.24553	FLJ12541	GO:0001523|GO:0001568|GO:0001822|GO:0003184|GO:0003281|GO:0004872|GO:0005886|GO:0007507|GO:0007603|GO:0007612|GO:0007631|GO:0016021|GO:0030324|GO:0030325|GO:0030540|GO:0042297|GO:0042573|GO:0043234|GO:0043583|GO:0043585|GO:0048286|GO:0048520|GO:0048546|GO:0048566|GO:0048589|GO:0048745|GO:0048844|GO:0050890|GO:0050905|GO:0051183|GO:0060322|GO:0060323|GO:0060325|GO:0060426|GO:0060539|GO:0060900|GO:…	CAAGTTTCCGGGAGAGATCAATAAAGGAAAGGAAAGAGACAAGGAA
ASPWP0010134	640.3	460.4	818.4	789.9	255	256.6	898.5	892.5	9.51411	9.25542	9.45211	9.45484	8.2622	8.33603	9.62141	9.62706	A	P	P	P	P	P	P	P	coding_transcript_probe	NM_001145358	RefSeq	chr15	-	75661719	75744087	6795	SIN3A	25942	SIN3 transcription regulator family member A	Hs.513039	KIAA0700, DKFZP434K2235	GO:0000122|GO:0000776|GO:0001102|GO:0001103|GO:0001106|GO:0001701|GO:0002218|GO:0002230|GO:0003677|GO:0003682|GO:0003700|GO:0003714|GO:0005515|GO:0005634|GO:0005634|GO:0005654|GO:0005667|GO:0005730|GO:0006260|GO:0006476|GO:0007568|GO:0007596|GO:0010243|GO:0010971|GO:0016580|GO:0016580|GO:0017053|GO:0031937|GO:0032403|GO:0033558|GO:0034613|GO:0043066|GO:0043619|GO:0044255|GO:0044281|GO:0045892|GO:…	CGTGTGATCTGCATTTGAAATGTTGTAAACTTGGTCAGTATTTCCA
ASPWP0010135	142.7	127.4	156.2	152.7	98.2	97.5	121.1	120.8	7.60406	7.47559	7.3524	7.32631	6.99051	7.04214	7.04488	6.995	P	P	P	P	P	P	P	P	coding_transcript_probe	NM_015154	RefSeq	chr15	-	81268094	81282205	4243	MESDC2	23184	mesoderm development candidate 2	Hs.578450	KIAA0081, BOCA, MESD	GO:0003674|GO:0005575|GO:0005783|GO:0005886|GO:0006457|GO:0007498|GO:0016055|GO:0034394|GO:0050750	CAGCCTTGGGCATCACATTTACCAGTTTAATAGATTGTAAAACCAT
ASPWP0010147	74.3	63	59.3	59.6	47.2	46.6	50.6	50.2	6.82216	6.53418	6.34502	6.3351	6.09886	6.12585	6.15326	6.15006	P	P	P	P	A	A	P	P	coding_transcript_probe	NM_019074	RefSeq	chr15	+	41221530	41231258	3420	DLL4	54567	delta-like 4 (Drosophila)	Hs.511076		GO:0000122|GO:0001525|GO:0001569|GO:0001974|GO:0003208|GO:0003209|GO:0003222|GO:0003344|GO:0005112|GO:0005509|GO:0005886|GO:0007165|GO:0007219|GO:0007220|GO:0008015|GO:0008285|GO:0010596|GO:0016021|GO:0035912|GO:0035924|GO:0044344|GO:0050767|GO:0061314|GO:0072554|GO:0090051	TGTGTTTGATATCAGAGGAGAGGAATGAATGTGTCATTGCCACGGA
ASPWP0010149	86.7	74	93.7	93.7	72.6	71.4	119.9	119.9	6.97082	6.75207	6.75792	6.75447	6.58857	6.64433	7.01525	6.99079	A	P	P	P	P	P	P	P	coding_transcript_probe	NM_002748	RefSeq	chr15	+	52311410	52358462	4225	MAPK6	5597	mitogen-activated protein kinase 6	Hs.411847	ERK3, p97MAPK, HsT17250	GO:0004674|GO:0004707|GO:0005515|GO:0005524|GO:0005634|GO:0005737|GO:0006468|GO:0007049|GO:0007165|GO:0019901|GO:0046982	CAGCTAATCTTTTCATTAATACGGAAGACTTGGTGCTGAAGATAGG
ASPWP0010153	84.6	83.1	117.2	114.8	87.1	80.5	113.9	108.5	6.94251	6.89158	7.01513	6.96665	6.83191	6.77472	6.96247	6.88085	P	P	P	M	A	P	P	P	coding_transcript_probe	NM_002755	RefSeq	chr15	+	66679210	66783882	2603	MAP2K1	5604	mitogen-activated protein kinase kinase 1	Hs.145442	MEK1, MAPKK1	GO:0000165|GO:0000186|GO:0000187|GO:0002224|GO:0002755|GO:0002756|GO:0003056|GO:0004672|GO:0004674|GO:0004708|GO:0004712|GO:0004713|GO:0004728|GO:0005515|GO:0005524|GO:0005634|GO:0005737|GO:0005739|GO:0005769|GO:0005770|GO:0005794|GO:0005816|GO:0005829|GO:0005886|GO:0005925|GO:0005938|GO:0006928|GO:0006935|GO:0006979|GO:0007050|GO:0007067|GO:0007165|GO:0007173|GO:0007264|GO:0007265|GO:0007411|GO:…	TCCAAAATGCCCAAGAAGAAGCCGACGCCCATCCAGCTGAACCCGG
ASPWP0010155	59.8	60.8	73	77.5	48.1	47.2	72.6	75.7	6.52244	6.49634	6.52601	6.53764	6.12868	6.10065	6.46648	6.48735	M	P	A	M	A	A	P	P	coding_transcript_probe	NM_005545	RefSeq	chr15	+	74466086	74469212	2312	ISLR	3671	immunoglobulin superfamily containing leucine-rich repeat	Hs.699822	HsT17563	GO:0005576|GO:0007155	GGTTCCACCTTAGAAGAGGCTCCGCTTGACTAAGAGTAGCTTGAAG
ASPWP0010165	214.1	180.7	252.9	257.2	243.1	247.8	237.2	249.7	8.09613	7.91822	7.91418	7.95932	8.1956	8.28966	7.8826	7.94159	A	P	A	P	P	P	P	P	coding_transcript_probe	NM_004380	RefSeq	chr16	-	3775055	3930121	10197	CREBBP	1387	CREB binding protein	Hs.459759	RTS, CBP, KAT3A	GO:0000122|GO:0000123|GO:0000790|GO:0000940|GO:0000987|GO:0001078|GO:0001085|GO:0001102|GO:0001105|GO:0001191|GO:0001666|GO:0002039|GO:0003682|GO:0003700|GO:0003713|GO:0003713|GO:0003713|GO:0004402|GO:0004871|GO:0005515|GO:0005634|GO:0005634|GO:0005654|GO:0005667|GO:0005737|GO:0006355|GO:0006355|GO:0006367|GO:0006461|GO:0007165|GO:0007219|GO:0008134|GO:0008270|GO:0008589|GO:0010467|GO:0016407|GO:…	GTTTGCCTCCCTTTGAAAAATGCCAGTGACAAGCGAAACCAACAAA
ASPWP0010180	86.3	69.4	141.5	140.7	126	124.6	138.3	131.6	6.97338	6.65214	7.2237	7.21576	7.27124	7.29538	7.21289	7.10172	M	P	P	M	P	P	P	P	coding_transcript_probe	NM_024336	RefSeq	chr16	-	54317211	54320378	2308	IRX3	79191	iroquois homeobox 3	Hs.499205	IRX-1	GO:0001656|GO:0003700|GO:0005634|GO:0005737|GO:0006351|GO:0007498|GO:0030424|GO:0043565|GO:0045665|GO:0045666|GO:0072086	AAATAGCGACTCGGAAGATAGCTCTGAGGGCTTAGAGGACCGGCCA
ASPWP0010183	355.7	229.8	494.9	481.2	1131.4	1137	493.8	508.2	8.77119	8.253	8.77706	8.77132	10.4156	10.4571	8.79901	8.8363	A	M	P	P	P	P	P	P	coding_transcript_probe	NM_001896	RefSeq	chr16	-	58191811	58231782	1674	CSNK2A2	1459	casein kinase 2, alpha prime polypeptide	Hs.82201	CSNK2A1	GO:0000278|GO:0004674|GO:0005515|GO:0005524|GO:0005634|GO:0005829|GO:0006351|GO:0006355|GO:0006915|GO:0007411|GO:0016055|GO:0031519|GO:0047485|GO:0071174	GGATGTGAAACCTCACAATGTCATGATAGATCACCAACAGAAAAAG
ASPWP0010249	103.4	110	136.8	131.9	142.9	136.5	143.4	149.8	7.23669	7.2617	7.19012	7.14225	7.41488	7.41336	7.24905	7.27304	P	P	P	P	P	P	P	P	coding_transcript_probe	NM_021633	RefSeq	chr1	-	202860229	202896371	3338	KLHL12	59349	kelch-like family member 12	Hs.706793	C3IP1	GO:0005515|GO:0006513|GO:0006888|GO:0016055|GO:0030134|GO:0031463|GO:0048208	AGGCTGGGGACGGGCCCGGTGCGGCTGTGTGGGTTCGGGAGCGGAG
ASPWP0010255	3664.1	4430.2	7439.5	7128.1	4515.2	4376.3	6325.9	6169.4	11.9282	12.4957	12.5692	12.5933	12.4477	12.4757	12.4197	12.3907	P	P	P	M	P	P	P	P	coding_transcript_probe	NM_001128827	RefSeq	chr17	-	7093209	7120928	3478	DLG4	1742	discs, large homolog 4 (Drosophila)	Hs.463928	PSD-95, PSD95, SAP90, SAP-90	GO:0001973|GO:0002091|GO:0005515|GO:0005737|GO:0005783|GO:0005886|GO:0005886|GO:0006461|GO:0007165|GO:0007204|GO:0007268|GO:0007399|GO:0007411|GO:0007612|GO:0008021|GO:0008022|GO:0008328|GO:0014069|GO:0016188|GO:0019903|GO:0030054|GO:0030165|GO:0030666|GO:0030863|GO:0031234|GO:0031697|GO:0031748|GO:0031812|GO:0032281|GO:0032403|GO:0032839|GO:0033130|GO:0035255|GO:0035418|GO:0044224|GO:0044306|GO:…	CCAAGCCCCCTCCCCTCCACTGGGGAGCCCCTTTTAGGGCCCCCTT
ASPWP0010256	3668.9	2382.1	3884.3	3706.1	2147.9	2213.6	3679.7	3671.6	11.9327	11.5535	11.687	11.6818	11.2588	11.3428	11.6918	11.6938	A	P	P	P	M	M	M	M	coding_transcript_probe	NM_004422	RefSeq	chr17	-	7128660	7137863	3046	DVL2	1856	dishevelled segment polarity protein 2	Hs.118640		GO:0001843|GO:0001934|GO:0003007|GO:0003151|GO:0004871|GO:0005109|GO:0005515|GO:0005634|GO:0005737|GO:0005829|GO:0005886|GO:0005938|GO:0006366|GO:0007379|GO:0007507|GO:0016055|GO:0019904|GO:0021535|GO:0022007|GO:0030136|GO:0034613|GO:0035329|GO:0035567|GO:0042802|GO:0043507|GO:0043507|GO:0043621|GO:0044340|GO:0045177|GO:0045893|GO:0051091|GO:0060026|GO:0060070|GO:0060071|GO:0061098|GO:0090103|GO:…	GGCCATGTAGCTGCCTTTGTTACTCTATTTATTTTAGTCACTTGTA
ASPWP0010265	458.5	787.7	1094	1152.1	788.6	766.6	1047.1	1158.8	8.82346	10.0407	9.81267	9.95036	9.89636	9.90215	9.8152	9.98629	P	P	P	P	P	A	P	P	coding_transcript_probe	NM_000625	RefSeq	chr17	-	26083791	26127555	4206	NOS2	4843	nitric oxide synthase 2, inducible	Hs.709191	iNOS, NOS, HEP-NOS	GO:0001666|GO:0001912|GO:0002227|GO:0003958|GO:0004517|GO:0005102|GO:0005506|GO:0005515|GO:0005516|GO:0005622|GO:0005634|GO:0005737|GO:0005777|GO:0005829|GO:0005829|GO:0006527|GO:0006801|GO:0006809|GO:0006954|GO:0007263|GO:0007596|GO:0009617|GO:0010181|GO:0010629|GO:0018119|GO:0020037|GO:0030863|GO:0031284|GO:0034617|GO:0034618|GO:0042127|GO:0042177|GO:0042742|GO:0042742|GO:0042803|GO:0043457|GO:…	GTCTTCCCTGTATGATTCCTTGATGGAGATATTTACATGAATTGCA
ASPWP0010279	2850.7	1935.2	7376.2	7145.6	9606.3	9500.9	9943.5	9876.6	11.516	11.3286	12.5607	12.5975	13.2509	13.2649	13.0604	13.0541	A	M	M	M	M	M	M	M	coding_transcript_probe	ENST00000167586	gencode	chr17	-	39738530	39743173	1662	KRT14	3861	keratin 14	Hs.654380		GO:0005200|GO:0005515|GO:0005634|GO:0005730|GO:0005737|GO:0005829|GO:0005882|GO:0005882|GO:0008544|GO:0010043|GO:0010212|GO:0030855|GO:0031581|GO:0034329|GO:0045095|GO:0045110|GO:0071944	ATGTCCTTCTGCAGATTGACAATGCCCGTCTGGCCGCGGATGACTT
ASPWP0010283	93.6	80.2	250.2	246.8	299.7	291.6	316.6	312.7	7.09603	6.84538	7.9157	7.90536	8.51283	8.53227	8.23311	8.2177	A	P	P	P	P	P	P	P	coding_transcript_probe	NM_002497	RefSeq	chr1	-	211836113	211848972	2161	NEK2	4751	NIMA-related kinase 2	Hs.153704	NLK1, NEK2A	GO:0000070|GO:0000086|GO:0000278|GO:0000776|GO:0000776|GO:0000777|GO:0000794|GO:0000922|GO:0001824|GO:0004672|GO:0004674|GO:0005515|GO:0005524|GO:0005730|GO:0005813|GO:0005829|GO:0005874|GO:0006468|GO:0007059|GO:0007067|GO:0007088|GO:0007126|GO:0019903|GO:0030496|GO:0043234|GO:0043392|GO:0046602|GO:0046777|GO:0046777|GO:0046872|GO:0051225|GO:0051299|GO:0051301|GO:0051988|GO:0090307	CAGAATATGAGCTGTCTGTCATTTACCTACTTCTTTCCCACTAAAT
ASPWP0010287	792.8	766.8	1047.6	1018.2	635.2	624.3	1481.8	1475.9	9.73861	10.029	9.7832	9.79553	9.59226	9.60168	10.3621	10.369	P	P	P	P	P	M	P	M	coding_transcript_probe	NM_005474	RefSeq	chr17	-	42154120	42201014	5324	HDAC5	10014	histone deacetylase 5	Hs.438782	KIAA0600, NY-CO-9, FLJ90614	GO:0000118|GO:0000122|GO:0000122|GO:0002076|GO:0003714|GO:0004407|GO:0005080|GO:0005515|GO:0005634|GO:0005654|GO:0005730|GO:0005737|GO:0005794|GO:0005829|GO:0006325|GO:0006338|GO:0006342|GO:0006351|GO:0006954|GO:0007219|GO:0007507|GO:0008134|GO:0010830|GO:0010832|GO:0016568|GO:0016575|GO:0016604|GO:0030183|GO:0032041|GO:0032869|GO:0042113|GO:0042220|GO:0043393|GO:0044212|GO:0045668|GO:0045892|GO:…	CCGTTACACTGTGTGTCCTTGTGTAAATAAACTTGTTTCTGGCAGT
ASPWP0010289	140.9	118.1	196.5	191.5	391	384.3	495.2	488	7.53851	7.36786	7.62051	7.61479	8.93097	8.9312	8.80499	8.78596	P	P	P	P	P	P	P	P	coding_transcript_probe	NM_030753	RefSeq	chr17	-	44841686	44896082	1506	WNT3	7473	wingless-type MMTV integration site family, member 3	Hs.445884	MGC131950, MGC138321, MGC138323	GO:0000902|GO:0001707|GO:0005109|GO:0005576|GO:0005578|GO:0005615|GO:0005788|GO:0005796|GO:0005886|GO:0007411|GO:0009948|GO:0009950|GO:0010628|GO:0019904|GO:0030182|GO:0030182|GO:0035115|GO:0035116|GO:0044338|GO:0044339|GO:0045165|GO:0048018|GO:0048697|GO:0048843|GO:0060064|GO:0060070|GO:0060174|GO:0060323|GO:0061180|GO:0071300	AGTGTATTCGCATCTACGACGTGCACACCTGCAAGTAGGGCACCAG
ASPWP0010301	44.7	47.4	57.6	59	57.4	56.2	58	58.1	6.22049	6.21426	6.30137	6.29217	6.32493	6.3499	6.26392	6.24023	A	A	P	A	P	A	P	P	coding_transcript_probe	NM_004655	RefSeq	chr17	-	63524682	63557740	4241	AXIN2	8313	axin 2	Hs.156527	MGC126582, DKFZp781B0869	GO:0001934|GO:0001957|GO:0003413|GO:0004871|GO:0005096|GO:0005515|GO:0005634|GO:0005737|GO:0005813|GO:0005881|GO:0005886|GO:0005938|GO:0008013|GO:0008013|GO:0008219|GO:0008283|GO:0008285|GO:0009950|GO:0010718|GO:0010942|GO:0014069|GO:0016023|GO:0019899|GO:0019901|GO:0030282|GO:0030877|GO:0031625|GO:0032423|GO:0034613|GO:0035414|GO:0038032|GO:0042476|GO:0043547|GO:0043570|GO:0045668|GO:0045860|GO:…	ATGTCTGGCAGTGGATGCTGGAGAGTGAGCGGCAGAGCAAGCCCAA
ASPWP0010312	870.7	777.9	1362.2	1280.9	1158.5	1047.9	1177.2	1127.3	9.74332	10.0698	10.1097	10.0952	10.4426	10.344	9.99802	9.96987	A	P	P	A	P	P	P	P	coding_transcript_probe	ENST00000331204	gencode	chr17	-	79845712	79849462	1095	ALYREF	10189	Aly/REF export factor	Hs.534385	ALY, BEF, ALY/REF, REF	GO:0000166|GO:0000346|GO:0000398|GO:0000398|GO:0003723|GO:0005515|GO:0005634|GO:0005654|GO:0005730|GO:0005829|GO:0006366|GO:0006369|GO:0006406|GO:0006406|GO:0008380|GO:0010467|GO:0016607|GO:0019048|GO:0031124|GO:0035145|GO:0046784|GO:0071013	GGTGGCGTTTCCACCTTTTCCATAATAAAATAGAAATGTGTGTAGA
ASPWP0010344	54.5	85.5	110.6	118.4	104.1	105.7	113.7	117.9	6.4422	6.88863	6.92731	6.99368	7.02471	7.10585	6.9631	6.96762	P	P	P	P	P	P	P	P	coding_transcript_probe	NM_000805	RefSeq	chr17	+	39868577	39872221	475	GAST	2520	gastrin	Hs.2681		GO:0005179|GO:0005515|GO:0005576|GO:0007165|GO:0007186	ATCTTTGCACTGGCTCTGGCCGCCTTCTCTGAAGCTTCTTGGAAGC
ASPWP0010359	1306.9	858.8	1309.7	1236.5	696	725.3	1468.4	1482.1	10.4372	10.1881	10.063	10.0503	9.72134	9.82105	10.342	10.3796	M	M	M	M	M	P	M	M	coding_transcript_probe	NM_003161	RefSeq	chr17	+	57970442	58027786	5332	RPS6KB1	6198	ribosomal protein S6 kinase, 70kDa, polypeptide 1	Hs.463642	S6K1, p70(S6K)-alpha, PS6K	GO:0000082|GO:0003009|GO:0004672|GO:0004711|GO:0005515|GO:0005524|GO:0005634|GO:0005634|GO:0005737|GO:0005739|GO:0005741|GO:0005829|GO:0006468|GO:0006915|GO:0007165|GO:0007281|GO:0007568|GO:0007584|GO:0007616|GO:0008286|GO:0009408|GO:0009611|GO:0009612|GO:0009636|GO:0009749|GO:0009986|GO:0014732|GO:0014878|GO:0014911|GO:0016477|GO:0030054|GO:0031929|GO:0032496|GO:0033574|GO:0033762|GO:0034612|GO:…	TGAGGGTAACACCTGTTCTGCTTTTCATCTTGTATTTAGTTGACTG
ASPWP0010362	79	71.5	75.8	76.3	73.1	71.8	73.1	69.6	6.88659	6.69726	6.56248	6.55465	6.61876	6.67065	6.49181	6.43758	P	P	M	P	P	A	P	P	coding_transcript_probe	ENST00000413366	gencode	chr17	+	64298943	64806861	8751	PRKCA	5578	protein kinase C, alpha	Hs.531704		GO:0000188|GO:0001525|GO:0001750|GO:0001934|GO:0001938|GO:0002026|GO:0002062|GO:0002159|GO:0004672|GO:0004697|GO:0004698|GO:0005515|GO:0005524|GO:0005654|GO:0005737|GO:0005783|GO:0005829|GO:0005829|GO:0005886|GO:0005886|GO:0006112|GO:0006468|GO:0006874|GO:0006937|GO:0007155|GO:0007165|GO:0007173|GO:0007190|GO:0007194|GO:0007202|GO:0007268|GO:0007596|GO:0007603|GO:0008270|GO:0008285|GO:0008543|GO:…	GAAAAACTGGAGAACAGGGAGATCCAGCCACCATTCAAGCCCAAAG
ASPWP0010365	1431.4	879.1	3427	3261	3134.9	3061.5	5472.1	5352.9	10.5836	10.2162	11.5169	11.513	11.7817	11.8197	12.2925	12.2816	P	P	P	P	P	P	P	P	coding_transcript_probe	NM_004252	RefSeq	chr17	+	72744750	72765499	2032	SLC9A3R1	9368	solute carrier family 9, subfamily A (NHE3, cation proton antiporter 3), member 3 regulator 1	Hs.724482	NHERF, EBP50	GO:0001726|GO:0003096|GO:0005102|GO:0005515|GO:0005634|GO:0005737|GO:0005813|GO:0005886|GO:0005902|GO:0006461|GO:0007191|GO:0008013|GO:0008285|GO:0008285|GO:0010642|GO:0010766|GO:0012505|GO:0014067|GO:0015629|GO:0016020|GO:0016055|GO:0016324|GO:0017081|GO:0019902|GO:0019933|GO:0030033|GO:0030036|GO:0030165|GO:0030175|GO:0030336|GO:0030643|GO:0031526|GO:0031528|GO:0031698|GO:0032415|GO:0032416|GO:…	TAAGGAAACACTTTCAGAAATTCAGCTGGTTCCTCCAAACCCTTCA
ASPWP0010377	537.8	418	569	528.3	439.1	430.1	477.2	469.9	9.3341	9.1062	8.94702	8.89961	9.10726	9.10066	8.75107	8.733	P	P	P	P	P	P	P	P	coding_transcript_probe	NM_001003652	RefSeq	chr18	-	45359465	45457517	10551	SMAD2	4087	SMAD family member 2	Hs.12253	MADR2, JV18-1	GO:0000122|GO:0001657|GO:0001701|GO:0001706|GO:0001707|GO:0003677|GO:0003682|GO:0003690|GO:0003700|GO:0003700|GO:0005160|GO:0005515|GO:0005634|GO:0005654|GO:0005667|GO:0005737|GO:0005829|GO:0006351|GO:0006367|GO:0007179|GO:0007179|GO:0007179|GO:0007182|GO:0007183|GO:0007352|GO:0007369|GO:0008134|GO:0008285|GO:0009749|GO:0009791|GO:0009952|GO:0010467|GO:0010718|GO:0017015|GO:0019902|GO:0030073|GO:…	TAGATCAGTGGGATACAACAGGCCTTTACAGCTTCTCTGAACAAAC
ASPWP0010396	1217.3	2128.3	2758.2	2892.7	2740.3	2149.7	2637.7	2696.8	10.3512	11.3621	11.1942	11.3245	11.5757	11.2871	11.2093	11.2283	A	A	P	P	A	P	P	A	coding_transcript_probe	NM_005359	RefSeq	chr18	+	48556582	48611411	8789	SMAD4	4089	SMAD family member 4	Hs.75862	DPC4	GO:0000122|GO:0000987|GO:0000988|GO:0001076|GO:0001085|GO:0001658|GO:0001666|GO:0001701|GO:0001702|GO:0003190|GO:0003198|GO:0003251|GO:0003279|GO:0003360|GO:0003677|GO:0003682|GO:0003700|GO:0005515|GO:0005518|GO:0005634|GO:0005654|GO:0005667|GO:0005667|GO:0005730|GO:0005737|GO:0005813|GO:0005829|GO:0006351|GO:0006367|GO:0007179|GO:0007179|GO:0007183|GO:0007411|GO:0007492|GO:0007498|GO:0008283|GO:…	CAGCAGCGCGGGAGAGCGGACTCCCCTCGCCACCGCCCGAGCCCAG
ASPWP0010403	47.3	54.3	88.2	65.9	89.8	85.6	81.9	75.6	6.24785	6.33849	6.63331	6.39023	6.84818	6.83014	6.56894	6.47548	A	P	A	A	M	M	M	M	coding_transcript_probe	NM_003260	RefSeq	chr19	-	2997635	3029165	2722	TLE2	7089	transducin-like enhancer of split 2 (E(sp1) homolog, Drosophila)	Hs.332173	ESG2, GRG2, ESG, FLJ41188	GO:0003714|GO:0005515|GO:0005634|GO:0005654|GO:0006351|GO:0007165|GO:0007219|GO:0009887|GO:0016055|GO:0045892|GO:0090090	ATATCATCAAGCTCTGGTGGCGCCTGGGGGGCTTTTCGGATCGGCA
ASPWP0010409	88.8	127.5	143.8	149.4	98.8	89.5	115.3	120.3	7.02531	7.43	7.24141	7.26238	6.98773	6.9255	6.96378	7.00473	P	P	P	P	P	P	P	P	coding_transcript_probe	NM_007322	RefSeq	chr19	-	5916151	5978320	3415	RANBP3	8498	RAN binding protein 3	Hs.531752		GO:0005515|GO:0005634|GO:0005730|GO:0005737|GO:0008536|GO:0015031|GO:0046907|GO:0070412	CGCTCCTGAAGCCCAGCTTCCTCCTTTTCCGCGAGAACTGGCAGGG
ASPWP0010421	49.9	49.7	50	50.7	50.6	51.1	54.5	54.9	6.32073	6.2832	6.19773	6.16301	6.20421	6.24454	6.22556	6.20319	P	P	P	P	P	P	P	P	coding_transcript_probe	NM_002730	RefSeq	chr19	-	14202506	14228559	2689	PRKACA	5566	protein kinase, cAMP-dependent, catalytic, alpha	Hs.631630	PKACa	GO:0000086|GO:0000278|GO:0001707|GO:0002027|GO:0004691|GO:0004691|GO:0004691|GO:0005515|GO:0005524|GO:0005634|GO:0005739|GO:0005813|GO:0005829|GO:0005886|GO:0005929|GO:0005952|GO:0005975|GO:0006006|GO:0006094|GO:0006112|GO:0006468|GO:0006833|GO:0007165|GO:0007173|GO:0007202|GO:0007243|GO:0007596|GO:0008543|GO:0010881|GO:0016020|GO:0018105|GO:0019433|GO:0019901|GO:0031588|GO:0031594|GO:0031625|GO:…	GGGCTGGGCGGGGGTCGCGGCGCCGCAGCTAGCGCAGCCAGCCCGA
ASPWP0010437	8743.4	4737.8	7503.3	7377.8	1759.2	1753.2	4732.6	4710.3	13.045	12.6195	12.5856	12.6587	11.004	11.0313	12.0942	12.0932	M	M	M	M	P	P	P	P	coding_transcript_probe	NM_000660	RefSeq	chr19	-	41836811	41859831	2217	TGFB1	7040	transforming growth factor, beta 1	Hs.645227	CED, TGFbeta	GO:0000060|GO:0000122|GO:0000165|GO:0001657|GO:0001666|GO:0001837|GO:0001933|GO:0001934|GO:0002028|GO:0002062|GO:0002244|GO:0002248|GO:0002460|GO:0002513|GO:0002576|GO:0005114|GO:0005114|GO:0005515|GO:0005576|GO:0005578|GO:0005615|GO:0005634|GO:0005737|GO:0005796|GO:0005902|GO:0006468|GO:0006611|GO:0006754|GO:0006796|GO:0006874|GO:0006954|GO:0007050|GO:0007093|GO:0007173|GO:0007179|GO:0007179|GO:…	TTAAGGACACCCGTGCCCCAAGCCCACCTGGGGCCCCATTAAAGAT
ASPWP0010438	50.6	52	48.8	50.5	47.5	48.7	54	55.5	6.34925	6.34243	6.19323	6.17596	6.09142	6.20896	6.1935	6.21466	P	P	P	P	P	A	A	P	coding_transcript_probe	NM_019884	RefSeq	chr19	-	42734337	42746736	2200	GSK3A	2931	glycogen synthase kinase 3 alpha	Hs.466828		GO:0003073|GO:0003214|GO:0004674|GO:0005515|GO:0005524|GO:0005829|GO:0005977|GO:0006468|GO:0006987|GO:0007173|GO:0007399|GO:0008286|GO:0008543|GO:0010905|GO:0016055|GO:0030819|GO:0030877|GO:0030877|GO:0030968|GO:0032007|GO:0032869|GO:0034236|GO:0036016|GO:0038095|GO:0043161|GO:0044267|GO:0045087|GO:0045719|GO:0045732|GO:0045823|GO:0046325|GO:0046627|GO:0048011|GO:0048015|GO:0050321|GO:0051348|GO:…	CCCGGCGCAGGCACTAGCTTCCCGCCGCCCGGGGTGAAGCTGGGCC
ASPWP0010442	3824.2	2645.3	3171.3	2969.7	503.4	473.4	1410.3	1386.9	11.9979	11.7196	11.4112	11.3908	9.19614	9.18782	10.279	10.2802	P	P	P	P	P	P	P	P	coding_transcript_probe	NM_002659	RefSeq	chr19	-	44152722	44174498	1570	PLAUR	5329	plasminogen activator, urokinase receptor	Hs.466871	URKR, UPAR, CD87	GO:0004872|GO:0005515|GO:0005576|GO:0005788|GO:0005789|GO:0005886|GO:0005887|GO:0006501|GO:0006928|GO:0006935|GO:0007165|GO:0007596|GO:0007596|GO:0009986|GO:0016021|GO:0016255|GO:0019898|GO:0019899|GO:0030162|GO:0030377|GO:0031225|GO:0042730|GO:0043687|GO:0044267	TGAACCACATTGATGTCTCCTGCTGTACTAAAAGTGGCTGTAACCA
ASPWP0010463	270.4	306.5	400.3	387.2	319.4	305	306.4	326.4	8.3783	8.67075	8.48685	8.48631	8.61206	8.60213	8.16157	8.26632	A	P	P	P	P	P	A	P	coding_transcript_probe	NM_005883	RefSeq	chr19	+	1450147	1473243	10151	APC2	10297	adenomatosis polyposis coli 2	Hs.446376	APCL	GO:0000139|GO:0005515|GO:0005737|GO:0005794|GO:0005881|GO:0005881|GO:0005884|GO:0008013|GO:0008017|GO:0016055|GO:0016342|GO:0031258|GO:0035414|GO:0048471|GO:0090090	AGGCCCCAGACCCAGGCGCCCCGCCAGCCCAGCTGCACGTAAGCGG
ASPWP0010467	280.5	187.7	339.4	330	234.4	241.4	289.7	285.2	8.44379	7.97102	8.28888	8.28676	8.13958	8.23516	8.12844	8.10854	M	M	M	M	P	P	P	P	coding_transcript_probe	NM_015897	RefSeq	chr19	+	4007748	4038067	1835	PIAS4	51588	protein inhibitor of activated STAT, 4	Hs.105779	Piasg, PIASY, FLJ12419, ZMIZ6	GO:0000122|GO:0003677|GO:0003714|GO:0005515|GO:0005634|GO:0005634|GO:0005730|GO:0005737|GO:0006351|GO:0008270|GO:0016055|GO:0016363|GO:0016605|GO:0016925|GO:0016925|GO:0019789|GO:0019789|GO:0031625|GO:0032088|GO:0033235|GO:0045892|GO:0045892|GO:1902174	AGATCCTGAGCGAGTGTGAGGACGCCGACGAGATCGAGTACCTGGT
ASPWP0010471	109.6	139.7	209.9	212.1	193.6	185.5	233	243.2	7.29307	7.57618	7.70346	7.70835	7.82087	7.81898	7.84673	7.88783	P	P	P	P	A	A	P	M	coding_transcript_probe	NM_139314	RefSeq	chr19	+	8429010	8439257	1967	ANGPTL4	51129	angiopoietin-like 4	Hs.9613	pp1158, PGAR, ARP4, HFARP, FIAF, NL2	GO:0001525|GO:0001666|GO:0004857|GO:0005515|GO:0005576|GO:0005576|GO:0005578|GO:0005615|GO:0030154|GO:0043066|GO:0044255|GO:0044281|GO:0045766|GO:0051005|GO:0051260|GO:0070328	CCTCAGGGGTCTCCGCCATTTTTGGTGAACTGCAAGATGACCTCAG
ASPWP0010516	1445.8	970.3	1741.5	1677.9	1793.9	1769.6	1473.4	1431.5	10.625	10.3386	10.5166	10.5394	11.0267	11.044	10.3644	10.3281	P	M	M	P	M	P	P	P	coding_transcript_probe	NM_006666	RefSeq	chr19	+	49497155	49519182	1488	RUVBL2	10856	RuvB-like AAA ATPase 2	Hs.515846	RVB2, TIP48, TIP49b, Reptin52, ECP51, TIH2, INO80J, Rvb2	GO:0003678|GO:0003684|GO:0004003|GO:0005515|GO:0005524|GO:0005622|GO:0005634|GO:0005737|GO:0006200|GO:0006281|GO:0006310|GO:0006351|GO:0006355|GO:0006457|GO:0016020|GO:0016363|GO:0016887|GO:0030529|GO:0031011|GO:0032508|GO:0034644|GO:0035267|GO:0040008|GO:0042802|GO:0042802|GO:0043141|GO:0043967|GO:0043968|GO:0051082|GO:0071339	CAGTACATGAAGGAGTACCAGGACGCCTTCCTCTTCAACGAACTCA
ASPWP0010524	18783.5	12486.1	15040.5	14517.3	12694.2	13457.7	15416	15596	14.2351	14.1525	13.6814	13.6806	13.5787	13.7062	13.8382	13.8589	A	M	M	M	M	M	M	M	coding_transcript_probe	NM_006826	RefSeq	chr2	-	9724105	9771106	2166	YWHAQ	10971	tyrosine 3-monooxygenase/tryptophan 5-monooxygenase activation protein, theta polypeptide	Hs.74405	HS1, 14-3-3	GO:0005515|GO:0005737|GO:0005829|GO:0006605|GO:0006915|GO:0007264|GO:0019904|GO:0030659|GO:0045892|GO:0047485|GO:0070062|GO:0097193|GO:1900740	GGCCATCTCTTCCTCAGATGTAAATGATATCTGGTTAAGTGTTATA
ASPWP0010535	1000.1	572.4	738	707.8	259.5	262.9	760.6	739.9	10.167	9.60273	9.30822	9.3035	8.29538	8.37672	9.39305	9.3673	P	P	P	P	P	P	P	P	coding_transcript_probe	NM_005813	RefSeq	chr2	-	37477645	37544222	5907	PRKD3	23683	protein kinase D3	Hs.660757	EPK2	GO:0004697|GO:0005515|GO:0005524|GO:0005543|GO:0005634|GO:0005730|GO:0005737|GO:0006468|GO:0007205|GO:0016020|GO:0035556|GO:0046872	AAGTTTGACCTGGTTGTGTTATTTTACCAGACCTTGGTAAAAGAAC
ASPWP0010566	99.6	81	86.2	82.9	63.9	63.9	94.2	97	7.18247	6.8472	6.66934	6.63964	6.44185	6.46056	6.75801	6.76071	P	P	M	P	P	P	P	P	coding_transcript_probe	NM_001463	RefSeq	chr2	-	183698004	183731498	2775	FRZB	2487	frizzled-related protein	Hs.128453	FRZB-PEN, FRZB1, SRFP3, FRP-3, SFRP3, FRE, FRITZ, FRZB-1, FZRB, hFIZ	GO:0001501|GO:0001944|GO:0005615|GO:0005615|GO:0005737|GO:0007409|GO:0007420|GO:0008285|GO:0008406|GO:0010721|GO:0014033|GO:0016020|GO:0016055|GO:0017147|GO:0017147|GO:0030165|GO:0030178|GO:0030178|GO:0030308|GO:0032589|GO:0042813|GO:0043065|GO:0045600|GO:0060029|GO:0060056|GO:0060429|GO:0061037|GO:0061053|GO:0070367|GO:0090090|GO:0090103	CAAATTTCTAAGCTGTGGCGTGCTGAAAATAAAATGCTTATGAAGC
ASPWP0010576	5243.8	3203.7	4203.8	3989.5	73.8	70.5	1261.1	1247.4	12.4969	12.01	11.7952	11.7939	6.63504	6.61012	10.1003	10.1028	P	P	P	P	P	P	P	P	coding_transcript_probe	ENST00000359671	gencode	chr2	-	216225180	216300791	8524	FN1	2335	fibronectin 1	Hs.203717	MSF, CIG, LETS, GFND2, FINC	GO:0001525|GO:0002576|GO:0005201|GO:0005515|GO:0005518|GO:0005576|GO:0005576|GO:0005577|GO:0005578|GO:0005604|GO:0005615|GO:0005793|GO:0006953|GO:0007044|GO:0007155|GO:0007161|GO:0007596|GO:0008201|GO:0008360|GO:0009611|GO:0016324|GO:0016477|GO:0016504|GO:0018149|GO:0030168|GO:0030198|GO:0031012|GO:0031012|GO:0031012|GO:0031093|GO:0034446|GO:0050900	AAATCCAAATTGGTCACATCCCCAGGGAAGATGTAGACTATCACCT
ASPWP0010592	2775	1671.2	2335.6	2172	2094	2115.9	2330	2305.7	11.4922	11.1094	10.9435	10.9097	11.2099	11.2663	11.0352	11.0332	P	P	P	P	P	P	P	P	coding_transcript_probe	NM_002166	RefSeq	chr2	+	8822112	8824583	1402	ID2	3398	inhibitor of DNA binding 2, dominant negative helix-loop-helix protein	Hs.180919	GIG8, bHLHb26	GO:0000122|GO:0000785|GO:0001656|GO:0001779|GO:0003149|GO:0003166|GO:0005515|GO:0005634|GO:0005730|GO:0005737|GO:0005737|GO:0005829|GO:0007275|GO:0009649|GO:0010628|GO:0010629|GO:0014003|GO:0019216|GO:0021772|GO:0033598|GO:0043234|GO:0043353|GO:0043392|GO:0043433|GO:0044325|GO:0045578|GO:0045600|GO:0045648|GO:0045651|GO:0045665|GO:0045668|GO:0045777|GO:0045787|GO:0045892|GO:0045893|GO:0046983|GO:…	GTGGCAGAGATGTCTATTTCTGCATTCAAAAGTGTAATGATGTACT
ASPWP0010593	92.5	94.1	108.3	109.7	123.7	115.7	110.3	115.5	7.08183	7.05715	6.92468	6.92021	7.24546	7.23351	6.94116	6.95679	P	P	P	P	P	P	P	P	coding_transcript_probe	NM_005378	RefSeq	chr2	+	16080682	16087129	2613	MYCN	4613	v-myc avian myelocytomatosis viral oncogene neuroblastoma derived homolog	Hs.25960	bHLHe37, N-myc, MYCNOT	GO:0000785|GO:0003677|GO:0003700|GO:0005515|GO:0005634|GO:0006357|GO:0046983	GACACCCGCGCAGAATCGCCTCCGGATCCCCTGCAGTCGGCGGGAG
ASPWP0010604	66.5	81.7	104.1	100.1	84.6	78.3	105.8	103.5	6.63449	6.85174	6.87288	6.82005	6.77956	6.75495	6.87432	6.81209	P	P	P	P	M	P	M	P	coding_transcript_probe	NM_005413	RefSeq	chr2	+	45169036	45173216	2533	SIX3	6496	SIX homeobox 3	Hs.567336		GO:0003705|GO:0005634|GO:0006606|GO:0007420|GO:0007601|GO:0021536|GO:0021537|GO:0021797|GO:0030178|GO:0043565|GO:0045892|GO:0045944|GO:0048512|GO:0060235	AGGCCACCGGCCTCACTCCCACACAAGTAGGCAACTGGTTTAAGAA
ASPWP0010608	775.7	635.1	791.9	778.3	316.7	315.8	606.2	596.6	9.73329	9.74645	9.40997	9.43492	8.59679	8.65153	9.07703	9.06617	P	P	P	P	P	P	P	P	coding_transcript_probe	NM_032208	RefSeq	chr2	+	69240275	69476459	5909	ANTXR1	84168	anthrax toxin receptor 1	Hs.165859	TEM8, FLJ21776, FLJ10601, ATR	GO:0004888|GO:0005515|GO:0005518|GO:0016021|GO:0022414|GO:0031258|GO:0031527|GO:0031532|GO:0034446|GO:0046872|GO:0051015	AGGATATGATCGTGTGTCTGTGATGCGTCCACAGCCAGGAGACACG
ASPWP0010615	60.3	58.1	56.3	57.2	56.7	56	59.7	60.9	6.56388	6.4345	6.29224	6.27082	6.30807	6.33012	6.29452	6.26956	P	P	P	P	P	P	P	P	coding_transcript_probe	NM_031283	RefSeq	chr2	+	85360582	85537511	2932	TCF7L1	83439	transcription factor 7-like 1 (T-cell specific, HMG-box)	Hs.516297		GO:0003677|GO:0003682|GO:0003700|GO:0005634|GO:0005667|GO:0006325|GO:0006351|GO:0006355|GO:0006357|GO:0007420|GO:0008013|GO:0008595|GO:0030111|GO:0035019|GO:0043565|GO:0043588|GO:0044212|GO:0045892|GO:0046022|GO:0048319|GO:0048699|GO:0060070|GO:2000036	AGAAAAGCAGCTGTCCCAGACACAGTCACAGCAGCAAGTCCAGGAG
ASPWP0010626	67.5	70.2	81.4	85.6	76.7	75.1	79.4	81.6	6.67047	6.64575	6.61797	6.64739	6.65544	6.70623	6.55781	6.57851	M	M	M	M	M	A	M	P	coding_transcript_probe	NM_002193	RefSeq	chr2	+	121103718	121109383	3218	INHBB	3625	inhibin, beta B	Hs.1735		GO:0001541|GO:0005125|GO:0005179|GO:0005515|GO:0005576|GO:0006952|GO:0008083|GO:0009267|GO:0009612|GO:0030154|GO:0032869|GO:0032924|GO:0040007|GO:0042803|GO:0042981|GO:0044320|GO:0045444|GO:0046676|GO:0046789|GO:0046881|GO:0046882|GO:0048178|GO:0048471|GO:0048599|GO:0060279	GACGGCCAGGAGCGCGTTTCCGAAATCATCAGCTTCGCCGAGACAG
ASPWP0010634	200.8	134.9	154.8	150.4	248.2	256.8	200.2	204.4	8.00541	7.54251	7.34196	7.2983	8.2338	8.33077	7.65107	7.67194	P	A	P	A	P	P	P	P	coding_transcript_probe	NM_016653	RefSeq	chr2	+	173940564	174132737	3867	ZAK	51776	sterile alpha motif and leucine zipper containing kinase AZK	Hs.444451		GO:0000075|GO:0000077|GO:0000186|GO:0000287|GO:0004674|GO:0004709|GO:0005515|GO:0005524|GO:0005634|GO:0005737|GO:0005737|GO:0006468|GO:0006950|GO:0007010|GO:0007050|GO:0007243|GO:0007257|GO:0008219|GO:0008283|GO:0009314|GO:0030154|GO:0043065	GGGATCCAACTTGTGAAATGCTTCATGTTTTACAAACCAAAAAGTC
ASPWP0010640	3543	2798.5	5660.7	5479.5	5674.3	5616.6	7156.2	7247.2	11.8839	11.8144	12.1764	12.1913	12.7907	12.797	12.56	12.5824	P	P	P	P	A	P	P	P	coding_transcript_probe	NM_004964	RefSeq	chr1	+	32757707	32799224	2091	HDAC1	3065	histone deacetylase 1	Hs.88556	HD1, GON-10	GO:0000118|GO:0000122|GO:0000122|GO:0000122|GO:0000278|GO:0000790|GO:0001047|GO:0001103|GO:0001106|GO:0003700|GO:0004407|GO:0004407|GO:0004407|GO:0005515|GO:0005634|GO:0005654|GO:0005654|GO:0005730|GO:0005737|GO:0005829|GO:0006338|GO:0006351|GO:0006367|GO:0006476|GO:0007179|GO:0007219|GO:0007596|GO:0008134|GO:0008134|GO:0008284|GO:0009913|GO:0010467|GO:0010832|GO:0010870|GO:0016568|GO:0016575|GO:…	GCAGGTGGAGGTTGCTAGTCTAGTTTCCTTTTTGAGATACTATTTT
ASPWP0010642	98.4	145.7	242.2	243.4	198.3	192.5	223.3	220	7.15404	7.61182	7.8703	7.88069	7.8796	7.88222	7.79382	7.75233	P	P	P	P	P	P	P	P	coding_transcript_probe	NM_005214	RefSeq	chr2	+	204732510	204738683	2033	CTLA4	1493	cytotoxic T-lymphocyte-associated protein 4	Hs.247824	CD152, CD, GSE, CD28, ICOS	GO:0005515|GO:0005794|GO:0005886|GO:0005887|GO:0006955|GO:0006974|GO:0009897|GO:0030889|GO:0031295|GO:0043065|GO:0045334|GO:0045590|GO:0048471|GO:0050853	CTTCCTCCTCTGGATCCTTGCAGCAGTTAGTTCGGGGTTGTTTTTT
ASPWP0010657	47.9	45.7	48.6	52.5	75.4	72.5	58	58.3	6.26171	6.16827	6.15369	6.16769	6.67364	6.63792	6.28187	6.23508	A	P	P	P	P	A	P	P	coding_transcript_probe	NM_177559	RefSeq	chr20	-	463337	524482	2849	CSNK2A1	1457	casein kinase 2, alpha 1 polypeptide	Hs.644056		GO:0000278|GO:0004674|GO:0004674|GO:0005515|GO:0005524|GO:0005634|GO:0005829|GO:0005886|GO:0006351|GO:0006355|GO:0006468|GO:0007165|GO:0007411|GO:0008013|GO:0008284|GO:0016055|GO:0016580|GO:0016581|GO:0019888|GO:0030177|GO:0030307|GO:0031519|GO:0043154|GO:0045732|GO:0046777|GO:0047485|GO:0051879|GO:0061077|GO:0071174	GTGGAACCTCATAAAATCTCCAAGAAACATCATTCACCCATACTGA
ASPWP0010700	50.7	56.8	61.1	60.2	60.2	54.9	61.9	67.1	6.33134	6.3976	6.35224	6.29902	6.33263	6.30647	6.33509	6.38686	M	P	P	M	M	M	P	P	coding_transcript_probe	NM_005417	RefSeq	chr20	+	35973087	36033821	4145	SRC	6714	v-src avian sarcoma (Schmidt-Ruppin A-2) viral oncogene homolog	Hs.195659	ASV, c-src	GO:0004672|GO:0004672|GO:0004713|GO:0004713|GO:0004713|GO:0004715|GO:0005070|GO:0005102|GO:0005178|GO:0005515|GO:0005524|GO:0005634|GO:0005737|GO:0005743|GO:0005764|GO:0005770|GO:0005829|GO:0005856|GO:0005886|GO:0005886|GO:0005901|GO:0007049|GO:0007155|GO:0007165|GO:0007172|GO:0007173|GO:0007243|GO:0007265|GO:0007411|GO:0007596|GO:0008543|GO:0016301|GO:0018108|GO:0019048|GO:0020037|GO:0030168|GO:…	ACCTTCCCAGGAATCTTCTGTGGCCATGTTCACTCCGGTTTTACAG
ASPWP0010721	117.4	133.3	169.4	172.4	150.4	144.6	155.1	155.1	7.33768	7.49883	7.44673	7.45015	7.456	7.46027	7.31506	7.30482	A	M	M	M	M	M	M	M	coding_transcript_probe	NM_003253	RefSeq	chr21	-	32490735	32931290	7218	TIAM1	7074	T-cell lymphoma invasion and metastasis 1	Hs.517228		GO:0005057|GO:0005089|GO:0005543|GO:0005829|GO:0005886|GO:0005911|GO:0007264|GO:0035023|GO:0043065|GO:0046875|GO:0048011|GO:0048013|GO:0050772|GO:0051056|GO:0097190	GCATCGTGCCCGGCCCCGTCGCGGAGATCCCGGACGACCGTCGCGG
ASPWP0010737	221	158.9	203.3	195.2	125.4	126.8	202.9	208.3	8.13584	7.75609	7.65714	7.63026	7.26355	7.30251	7.66576	7.69984	P	P	P	A	P	P	P	P	coding_transcript_probe	NM_002745	RefSeq	chr22	-	22113946	22221970	5916	MAPK1	5594	mitogen-activated protein kinase 1	Hs.431850	ERK, ERK2, p41mapk, MAPK2	GO:0000165|GO:0000186|GO:0000187|GO:0000189|GO:0001784|GO:0002224|GO:0002755|GO:0002756|GO:0003677|GO:0004674|GO:0004707|GO:0005515|GO:0005524|GO:0005634|GO:0005634|GO:0005654|GO:0005730|GO:0005737|GO:0005739|GO:0005769|GO:0005770|GO:0005794|GO:0005815|GO:0005819|GO:0005829|GO:0005856|GO:0005901|GO:0005925|GO:0006351|GO:0006915|GO:0006935|GO:0006950|GO:0006974|GO:0007049|GO:0007165|GO:0007173|GO:…	CCCCTTTTTTCAGAGCAAGAAGTCATAAAGATAGGATTTCTTGGAC
ASPWP0010747	2372	1354.2	2605.7	2495.1	820.3	803.3	3210.6	3208	11.2429	10.7213	11.1145	11.1344	9.98823	9.97787	11.504	11.5119	A	P	P	A	P	A	P	P	coding_transcript_probe	NM_152221	RefSeq	chr22	-	38686696	38713413	2820	CSNK1E	1454	casein kinase 1, epsilon	Hs.474833	HCKIE, CKIE, CKIepsilon	GO:0000086|GO:0000278|GO:0004672|GO:0004674|GO:0005515|GO:0005524|GO:0005634|GO:0005829|GO:0006281|GO:0006468|GO:0007165|GO:0030178|GO:0030529|GO:0032436|GO:0034613|GO:0090263	TCCTGTGTAAATATTGGACTTTTTTGAGCTTTATCGTGGTTGTTAA
ASPWP0010758	263.7	261.7	345.8	348.9	277.5	267.3	323.2	316.4	8.36618	8.43182	8.29726	8.34036	8.38729	8.39006	8.25551	8.22067	P	P	P	P	P	P	P	P	coding_transcript_probe	NM_032019	RefSeq	chr22	-	50683612	50689834	2720	HDAC10	83933	histone deacetylase 10	Hs.26593	DKFZP761B039	GO:0000118|GO:0000122|GO:0004407|GO:0005515|GO:0005634|GO:0005654|GO:0005654|GO:0005737|GO:0006351|GO:0006355|GO:0006476|GO:0007219|GO:0014003|GO:0016568|GO:0016575|GO:0019899|GO:0032041|GO:0033558|GO:0042826|GO:0045892|GO:0046969|GO:0046970|GO:0097372	GATCCGGACCCCAAGCCCACGGCTCCCTCGACTCTGGGGCACGGAA
ASPWP0010768	159.4	134.9	172.3	166.2	161.5	156.6	160.8	156.8	7.75341	7.53624	7.47394	7.43511	7.57572	7.58242	7.3747	7.32996	A	P	P	P	P	P	P	P	coding_transcript_probe	ENST00000407188	gencode	chr22	+	29469118	29538100	1422	KREMEN1	83999	kringle containing transmembrane protein 1	Hs.229335	KRM1	GO:0005515|GO:0007154|GO:0016020|GO:0016021|GO:0016055|GO:0060828	CTCACGCTGGCGGCCCGGCCCGCGCCTAGCCCCGGCCTCGGCCCCG
ASPWP0010769	419.9	549.5	922.8	846.1	581.2	530	701	674.2	9.01724	9.53923	9.63331	9.55679	9.45452	9.37679	9.27069	9.23102	P	P	A	M	A	A	M	A	coding_transcript_probe	NM_030761	RefSeq	chr1	-	22443797	22469519	3905	WNT4	54361	wingless-type MMTV integration site family, member 4	Hs.25766	WNT-4	GO:0001658|GO:0001822|GO:0001837|GO:0001838|GO:0001889|GO:0003714|GO:0005109|GO:0005201|GO:0005576|GO:0005578|GO:0005615|GO:0005737|GO:0005788|GO:0005796|GO:0005886|GO:0006702|GO:0007267|GO:0008584|GO:0008584|GO:0008585|GO:0009986|GO:0010629|GO:0010894|GO:0018345|GO:0022407|GO:0030182|GO:0030237|GO:0030325|GO:0030336|GO:0030501|GO:0032321|GO:0032349|GO:0032967|GO:0033080|GO:0038030|GO:0040037|GO:…	GCCTCCTCGTCTTCGCCGTCTTCTCAGCCGCCGCGAGCAACTGGCT
ASPWP0010774	1235	911.9	1256.9	1203.2	958.7	946.6	1252.3	1241.2	10.3595	10.27	9.99757	10.0048	10.2249	10.2332	10.0857	10.0935	P	A	P	P	P	P	A	P	coding_transcript_probe	NM_015373	RefSeq	chr22	+	39052657	39069855	1147	CBY1	25776	chibby homolog 1 (Drosophila)	Hs.334911	PIGEA14, PIGEA-14, Chibby, Cby	GO:0005515|GO:0005634|GO:0005794|GO:0005802|GO:0005932|GO:0008013|GO:0008104|GO:0016607|GO:0030178|GO:0042384|GO:0042802|GO:0045444|GO:0045892|GO:0055007|GO:0090090	TCTTGGCTCTTAAAGGCAGGCCTCTCTCTTCTTGCCTTTAAAGAAT
ASPWP0010777	44.8	54.8	52.7	56.4	66.7	61.6	67.2	74.3	6.23279	6.38616	6.22443	6.25521	6.51352	6.47089	6.40536	6.46338	A	P	P	A	P	P	P	P	coding_transcript_probe	NM_001429	RefSeq	chr22	+	41488613	41576081	8761	EP300	2033	E1A binding protein p300	Hs.517517	p300, KAT3B	GO:0000122|GO:0000123|GO:0001047|GO:0001102|GO:0001666|GO:0001756|GO:0002039|GO:0003677|GO:0003682|GO:0003713|GO:0003713|GO:0004402|GO:0004468|GO:0005515|GO:0005634|GO:0005654|GO:0005667|GO:0005730|GO:0005737|GO:0006351|GO:0006355|GO:0006915|GO:0007049|GO:0007219|GO:0007399|GO:0007507|GO:0007519|GO:0008013|GO:0008134|GO:0008270|GO:0009887|GO:0016407|GO:0016746|GO:0018076|GO:0018393|GO:0019048|GO:…	AGTTCTCTTCACTCCGAAGAGCCCAGTGGTCCACCATGTGCATGCT
ASPWP0010789	610.9	449.8	408.4	392.9	191.8	182.8	231.5	234.5	9.19007	8.18807	8.5189	8.50614	7.82206	7.81446	7.85241	7.86069	A	M	P	P	P	P	A	P	coding_transcript_probe	NM_004625	RefSeq	chr3	-	13860081	13921618	1732	WNT7A	7476	wingless-type MMTV integration site family, member 7A	Hs.72290		GO:0000578|GO:0001502|GO:0002062|GO:0005102|GO:0005109|GO:0005125|GO:0005576|GO:0005578|GO:0005615|GO:0005788|GO:0005796|GO:0005886|GO:0007269|GO:0007548|GO:0008105|GO:0009953|GO:0009986|GO:0014719|GO:0014834|GO:0021707|GO:0021846|GO:0022009|GO:0030010|GO:0030182|GO:0031133|GO:0035115|GO:0035116|GO:0035567|GO:0035659|GO:0042733|GO:0043066|GO:0043627|GO:0045165|GO:0045893|GO:0045944|GO:0046330|GO:…	CTGGACCCCTGGGCCTCATCACAGCAATATTTAACAATTTATTCTG
ASPWP0010800	7992.3	5060.8	8444.2	8069	3849.8	3818.5	9316.1	9102	12.9364	12.7435	12.8241	12.8352	12.066	12.1253	12.947	12.9181	P	P	P	P	P	P	M	M	coding_transcript_probe	NM_001664	RefSeq	chr3	-	49396578	49449526	1926	RHOA	387	ras homolog family member A	Hs.247077	RhoA, Rho12, RHOH12	GO:0001666|GO:0003924|GO:0005515|GO:0005525|GO:0005634|GO:0005739|GO:0005829|GO:0005856|GO:0005886|GO:0005938|GO:0006357|GO:0007160|GO:0007179|GO:0007264|GO:0007266|GO:0007411|GO:0007519|GO:0007596|GO:0009612|GO:0009749|GO:0017022|GO:0019048|GO:0019904|GO:0030027|GO:0030036|GO:0030054|GO:0030168|GO:0030307|GO:0030334|GO:0030335|GO:0030424|GO:0030496|GO:0030521|GO:0030838|GO:0031098|GO:0032154|GO:…	TCACCTGGACTTAAGCATCTGGCTCTAATTCACAGTGCTCTTTTCT
ASPWP0010809	3719.4	2632.8	3998.1	3861.7	1299.7	1295.4	3059.2	3019.1	11.967	11.7143	11.7268	11.7432	10.6109	10.6484	11.4408	11.4279	P	P	P	P	P	P	P	P	coding_transcript_probe	NM_198859	RefSeq	chr3	-	64079525	64211131	8322	PRICKLE2	166336	prickle homolog 2 (Drosophila)	Hs.148105	DKFZp686D143	GO:0005737|GO:0008270|GO:0016327|GO:0016328|GO:0031175|GO:0031965|GO:0045197	CGTGCCCTGTAAAATGGATATGATGTTTTACTGATGTCTGTAATAC
ASPWP0010816	513.1	325.5	572.4	553.4	497.9	505.2	552.7	552.2	9.28221	8.75911	8.95097	8.95574	9.24703	9.31803	8.95258	8.96255	P	P	P	P	P	P	P	P	coding_transcript_probe	NM_001146156	RefSeq	chr3	-	119540801	119813264	7095	GSK3B	2932	glycogen synthase kinase 3 beta	Hs.445733		GO:0000320|GO:0001085|GO:0001837|GO:0001954|GO:0002039|GO:0004674|GO:0004674|GO:0005178|GO:0005515|GO:0005524|GO:0005634|GO:0005730|GO:0005737|GO:0005813|GO:0005829|GO:0005886|GO:0005977|GO:0006349|GO:0006468|GO:0006611|GO:0006983|GO:0007173|GO:0007411|GO:0007520|GO:0007623|GO:0008013|GO:0008543|GO:0009887|GO:0010226|GO:0010800|GO:0016301|GO:0016301|GO:0016477|GO:0018105|GO:0019901|GO:0021766|GO:…	ATTTCCAGGGGATAGTGGTGTGGATCAGTTGGTAGAAATAATCAAG
ASPWP0010826	104.6	88.8	126.7	124.5	99.1	98.5	209.8	199.2	7.23729	6.9838	7.10823	7.07759	6.99394	7.04816	7.71867	7.62536	P	P	P	P	P	P	P	P	coding_transcript_probe	NM_001005861	RefSeq	chr3	-	133875977	133969586	2942	RYK	6259	receptor-like tyrosine kinase	Hs.654562	D3S3195, RYK1, JTK5	GO:0004713|GO:0004714|GO:0004888|GO:0005109|GO:0005515|GO:0005524|GO:0005634|GO:0005737|GO:0005887|GO:0006468|GO:0007165|GO:0007411|GO:0016020|GO:0016021|GO:0016055|GO:0017147|GO:0022038|GO:0030182|GO:0031175|GO:0042813|GO:0043410|GO:0048705|GO:0048843|GO:0050919|GO:0071679	AATGTTTTGGCAATGGATATGCCCCAGGTCAACATTTCTGTTCAGG
ASPWP0010828	119.6	88	132.1	131.5	81.3	82.6	130.9	128.4	7.42432	6.98146	7.15299	7.13004	6.72063	6.80416	7.13434	7.06243	P	P	P	P	M	M	P	P	coding_transcript_probe	NM_006219	RefSeq	chr3	-	138371539	138478201	5931	PIK3CB	5291	phosphatidylinositol-4,5-bisphosphate 3-kinase, catalytic subunit beta	Hs.239818		GO:0000187|GO:0001952|GO:0005515|GO:0005524|GO:0005634|GO:0005829|GO:0005886|GO:0005942|GO:0006644|GO:0006661|GO:0006874|GO:0006914|GO:0006935|GO:0007156|GO:0007165|GO:0007169|GO:0007173|GO:0007186|GO:0007596|GO:0008286|GO:0008543|GO:0010508|GO:0014065|GO:0016303|GO:0016477|GO:0030168|GO:0035004|GO:0035005|GO:0038095|GO:0038096|GO:0040016|GO:0043560|GO:0044281|GO:0045087|GO:0046934|GO:0048011|GO:…	CAAGTCAACTGTTTTTCCCATATGGGCACCAAATTGTATCTTTCCT
ASPWP0010844	50.8	50.2	53.4	56.3	51.6	52.7	69.8	70.2	6.34441	6.32634	6.24145	6.25897	6.21274	6.26476	6.4486	6.43865	A	A	P	P	P	A	P	P	coding_transcript_probe	NM_017655	RefSeq	chr1	+	78511588	78603112	2838	GIPC2	54810	GIPC PDZ domain containing family, member 2	Hs.659356	FLJ20075, SEMCAP-2	GO:0005737	CAAAGGCAATTGAAAAGATTGATGATGTTCTTGAGTTGTACATGGG
ASPWP0010848	632.6	1000.4	1832.2	1686.1	874.8	795.6	1255.5	1256	9.54389	10.3701	10.5868	10.5429	10.0845	9.95841	10.0925	10.1142	P	M	A	A	M	M	A	P	coding_transcript_probe	NM_001098424	RefSeq	chr3	-	196769430	197025447	4968	DLG1	1739	discs, large homolog 1 (Drosophila)	Hs.292549	SAP97, SAP-97, hdlg, DLGH1, dJ1061C18.1.1	GO:0001658|GO:0001771|GO:0001772|GO:0001935|GO:0002088|GO:0002369|GO:0004385|GO:0004721|GO:0005515|GO:0005634|GO:0005737|GO:0005783|GO:0005789|GO:0005794|GO:0005829|GO:0005874|GO:0005886|GO:0005911|GO:0005923|GO:0007015|GO:0007093|GO:0007163|GO:0007268|GO:0007411|GO:0008022|GO:0008092|GO:0008284|GO:0009898|GO:0014069|GO:0014704|GO:0015459|GO:0015459|GO:0016323|GO:0016328|GO:0016337|GO:0019048|GO:…	GTGATCCCTGTCCTGCCAGTCCCTGCTGAGAATACTGTCATCCTAC
ASPWP0010855	277.9	189	222.5	220.2	86.1	85.7	267.6	269.7	8.43929	7.98735	7.77598	7.76837	6.8154	6.86782	8.03876	8.04108	P	P	P	P	P	P	P	P	coding_transcript_probe	NM_003242	RefSeq	chr3	+	30647993	30735633	4629	TGFBR2	7048	transforming growth factor, beta receptor II (70/80kDa)	Hs.82028		GO:0001568|GO:0001569|GO:0001570|GO:0001701|GO:0002053|GO:0002088|GO:0002651|GO:0002663|GO:0002666|GO:0004675|GO:0004702|GO:0005024|GO:0005024|GO:0005024|GO:0005026|GO:0005515|GO:0005515|GO:0005524|GO:0005539|GO:0005829|GO:0005886|GO:0005901|GO:0006468|GO:0006898|GO:0006915|GO:0007179|GO:0007179|GO:0007179|GO:0007179|GO:0007182|GO:0007224|GO:0007369|GO:0007420|GO:0007507|GO:0007566|GO:0007568|GO:…	TGAGAGATCGAGGGCGACCAGAAATTCCCAGCTTCTGGCTCAACCA
ASPWP0010856	1365.2	1528.7	2782.6	2622.2	1275.2	1103.4	3668.3	3545.5	10.4906	10.8852	11.2336	11.2206	10.5804	10.413	11.6928	11.6547	P	P	P	P	P	P	P	A	coding_transcript_probe	NM_001554	RefSeq	chr1	+	86046443	86049648	2295	CYR61	3491	cysteine-rich, angiogenic inducer, 61	Hs.8867	GIG1, CCN1	GO:0001558|GO:0001649|GO:0001934|GO:0002041|GO:0003181|GO:0003278|GO:0003281|GO:0005178|GO:0005520|GO:0005576|GO:0006935|GO:0008201|GO:0008283|GO:0009653|GO:0010518|GO:0010811|GO:0030198|GO:0030335|GO:0030513|GO:0033690|GO:0043065|GO:0043066|GO:0043280|GO:0044319|GO:0045669|GO:0045860|GO:0045944|GO:0050840|GO:0060413|GO:0060591|GO:0060710|GO:0060716|GO:0061036|GO:0070372|GO:0072593|GO:2000304	CAGGGCGCTCGCCTTAGTCGTCACCCTTCTCCACTTGACCAGGCTG
ASPWP0010867	196.5	265.6	213	198.8	83.7	82.3	120.7	115	7.85348	8.46269	7.72183	7.64423	6.76326	6.79829	7.02306	6.93608	P	A	P	P	P	P	M	M	coding_transcript_probe	NM_018398	RefSeq	chr3	+	54156692	55108584	3689	CACNA2D3	55799	calcium channel, voltage-dependent, alpha 2/delta subunit 3	Hs.656687	HSA272268	GO:0005245|GO:0016021|GO:0046872	CGCTGGGGGACGTGGTGCGCTCGGAGCAGCAGATACCGCTCTCCGT
ASPWP0010872	336.5	327.7	220.9	213.6	370.5	327.8	170.6	163.6	8.67765	8.76975	7.77397	7.73209	8.83518	8.70725	7.44685	7.37949	A	P	P	P	A	P	P	P	coding_transcript_probe	NM_002045	RefSeq	chr3	+	115342150	115440334	1747	GAP43	2596	growth associated protein 43	Hs.134974	B-50, PP46	GO:0005515|GO:0005516|GO:0005886|GO:0007205|GO:0009611|GO:0010001|GO:0016198|GO:0030054|GO:0030424|GO:0031527|GO:0032584|GO:0040008|GO:0042246|GO:0045165|GO:0045202|GO:0051489	AGAAGAAGGATGATGTCCAAGCTGCTGAGGCTGAAGCTAATAAGAA
ASPWP0010879	439.8	300.2	523.6	513	513	513.9	961.3	938.9	9.03369	8.63208	8.85014	8.86075	9.28642	9.33344	9.71057	9.69235	A	P	P	P	P	P	P	P	coding_transcript_probe	NM_002718	RefSeq	chr3	+	135684514	135866752	6814	PPP2R3A	5523	protein phosphatase 2, regulatory subunit B'', alpha	Hs.518155		GO:0000159|GO:0000159|GO:0000159|GO:0001754|GO:0005509|GO:0005515|GO:0006470|GO:0007525|GO:0008601|GO:0045732|GO:0061053|GO:0090090|GO:0090244|GO:0090249|GO:0090263	TACTACTTCAGCAGTTTTGATTCAGCAGACTCCAGAGGTGATCAAG
ASPWP0010888	52.6	67.1	84.1	94.2	80.6	67.4	84	92.2	6.36651	6.61802	6.66214	6.75552	6.7394	6.53288	6.62447	6.70795	P	P	M	P	A	P	A	A	coding_transcript_probe	NM_139245	RefSeq	chr3	+	160473995	160788817	3056	PPM1L	151742	protein phosphatase, Mg2+/Mn2+ dependent, 1L	Hs.389027	PP2CE	GO:0000165|GO:0004722|GO:0005789|GO:0006470|GO:0006665|GO:0007178|GO:0016021|GO:0030148|GO:0044281|GO:0046872	AAATGATAGAGGATACAATGACTTTGCTGTCTCTGCTGGGTCGCAT
ASPWP0010891	92	69	93.6	93.1	88.6	89.5	106.3	108.6	7.05449	6.64324	6.75412	6.74294	6.83172	6.88873	6.88797	6.86666	A	A	M	M	M	M	M	M	coding_transcript_probe	NM_002740	RefSeq	chr3	+	169940219	170023770	4884	PRKCI	5584	protein kinase C, iota	Hs.478199	PKCI	GO:0000133|GO:0004672|GO:0004674|GO:0004674|GO:0004697|GO:0005515|GO:0005524|GO:0005543|GO:0005634|GO:0005768|GO:0005829|GO:0005829|GO:0005886|GO:0006468|GO:0006612|GO:0007010|GO:0007015|GO:0008270|GO:0010976|GO:0016192|GO:0016324|GO:0016477|GO:0019904|GO:0031252|GO:0032869|GO:0034329|GO:0034351|GO:0035089|GO:0035556|GO:0042462|GO:0043066|GO:0043220|GO:0043524|GO:0045197|GO:0045216|GO:0045216|GO:…	CTTTATTGTGCCAATGGCCACACTTTCCAAGCCAAGCGTTTCAACA
ASPWP0010892	520.4	341.6	405.4	388.8	276.4	279.1	413.3	411.5	9.30384	8.80934	8.50754	8.49034	8.38756	8.46431	8.56858	8.56174	P	P	P	P	P	P	P	P	coding_transcript_probe	NM_006218	RefSeq	chr3	+	178866310	178952497	3724	PIK3CA	5290	phosphatidylinositol-4,5-bisphosphate 3-kinase, catalytic subunit alpha	Hs.553498	PI3K	GO:0001525|GO:0001944|GO:0004674|GO:0005515|GO:0005524|GO:0005829|GO:0005886|GO:0005942|GO:0005943|GO:0006006|GO:0006644|GO:0006661|GO:0007173|GO:0007596|GO:0008286|GO:0008543|GO:0016301|GO:0016303|GO:0030027|GO:0030168|GO:0030295|GO:0031295|GO:0033138|GO:0035004|GO:0035004|GO:0035005|GO:0038028|GO:0038095|GO:0038096|GO:0040014|GO:0043491|GO:0043542|GO:0043560|GO:0044029|GO:0044281|GO:0045087|GO:…	TCTTAATAGTGATTAGTAAAGGAGCCCAAGAATGCACAAAGACAAG
ASPWP0010894	268.7	281.3	269.9	255.6	296.9	296.5	258.2	250.3	8.30513	8.54278	8.00319	7.95367	8.49916	8.56226	8.00455	7.95305	P	P	P	P	P	P	P	A	coding_transcript_probe	NM_004423	RefSeq	chr3	+	183873283	183891314	5062	DVL3	1857	dishevelled segment polarity protein 3	Hs.388116	KIAA0208	GO:0001934|GO:0002020|GO:0003148|GO:0004871|GO:0005102|GO:0005109|GO:0005515|GO:0005938|GO:0008013|GO:0016055|GO:0035556|GO:0035567|GO:0038031|GO:0042493|GO:0043507|GO:0045893|GO:0046982|GO:0060026|GO:0060070|GO:0060070|GO:0060071|GO:0090103|GO:0090179	GCCGCCAGCAGCCGCCGAGCTGGGTTGAGCCGCTGGGCCGCGCCGC
ASPWP0010926	36.9	36.7	48.2	51.5	50.8	52.9	91.3	91.1	5.99478	5.92497	6.15018	6.17234	6.18133	6.23307	6.7062	6.68968	A	A	P	P	M	A	P	M	coding_transcript_probe	uc003hxg.3	UCSC_knowngene	chr4	-	105393342	105412467	748	CXXC4	80319	CXXC finger protein 4	Hs.12248	IDAX	GO:0003677|GO:0005737|GO:0007352|GO:0008270|GO:0016055|GO:0030165|GO:0030178|GO:0031410	CGGGACACCAGATCTGCAAATTTAGAAAATGTGAAGAGCTAAAGAA
ASPWP0010928	1447.8	865.3	711.7	669.4	173.7	173.1	646.1	653.1	10.6095	10.1981	9.25758	9.21844	7.67576	7.73507	9.16212	9.1951	P	P	P	P	P	P	P	P	coding_transcript_probe	NM_014421	RefSeq	chr4	-	107842958	107957453	3659	DKK2	27123	dickkopf WNT signaling pathway inhibitor 2	Hs.211869		GO:0005615|GO:0007275|GO:0016055|GO:0090090|GO:0090263	CCAAGAACCAAAGTTTGTATAAACAGGTTGCTATAAGCTTGGTGAA
ASPWP0010937	169919	114300	132580	130178	12283.2	12727.9	63794.7	64691.6	17.1694	17.3028	16.9501	16.9447	13.5222	13.5991	15.7213	15.692	A	M	M	M	P	P	M	M	coding_transcript_probe	NM_003013	RefSeq	chr4	-	154701741	154710228	2005	SFRP2	6423	secreted frizzled-related protein 2	Hs.481022	SARP1, SDF-5, FRP-2	GO:0001569|GO:0001843|GO:0001944|GO:0001968|GO:0002063|GO:0003151|GO:0003214|GO:0005178|GO:0005615|GO:0005615|GO:0005737|GO:0005886|GO:0007267|GO:0007420|GO:0008284|GO:0008285|GO:0008285|GO:0008406|GO:0008584|GO:0009790|GO:0010577|GO:0010629|GO:0010667|GO:0010719|GO:0017147|GO:0030165|GO:0030178|GO:0030199|GO:0030307|GO:0030308|GO:0030336|GO:0030514|GO:0031012|GO:0031668|GO:0033138|GO:0033630|GO:…	GGAACTTAAACTGTTACATGTATCACATTCCAGCTACAATACTTCC
ASPWP0010942	6995.8	7141.6	17654.5	17571	11801.2	11638.8	10234.8	10297.4	12.379	13.515	13.8519	13.8958	13.4596	13.4703	13.1172	13.1438	M	M	M	M	M	M	M	P	coding_transcript_probe	NM_024494	RefSeq	chr1	+	113051369	113063910	2515	WNT2B	7482	wingless-type MMTV integration site family, member 2B	Hs.258575	XWNT2	GO:0002062|GO:0002088|GO:0005109|GO:0005576|GO:0005578|GO:0005615|GO:0008584|GO:0016055|GO:0021871|GO:0030182|GO:0030182|GO:0045165|GO:0060070|GO:0060492|GO:0060638|GO:0061072|GO:0061303|GO:0071425|GO:0090190|GO:0090263	TCCTGCTGCTGCTGACGCTGCCGGCCCGCGTAGACACGTCCTGGTG
ASPWP0010943	1936.6	1405.9	2371.8	2290	979.5	984.2	1178.6	1180.1	10.9738	10.7728	10.9627	10.9919	10.2375	10.2704	9.9918	10.0281	P	P	P	P	A	P	M	M	coding_transcript_probe	NM_005429	RefSeq	chr4	-	177604690	177713895	2076	VEGFC	7424	vascular endothelial growth factor C	Hs.435215	VRP	GO:0001525|GO:0002052|GO:0002576|GO:0005515|GO:0005576|GO:0005615|GO:0006929|GO:0007165|GO:0007596|GO:0008083|GO:0008284|GO:0009887|GO:0016020|GO:0016331|GO:0030168|GO:0030947|GO:0031093|GO:0031954|GO:0042056|GO:0042493|GO:0043185|GO:0043536|GO:0045776|GO:0048010|GO:0050679|GO:0050714|GO:0050918|GO:0050930|GO:0051781|GO:0060754|GO:1901492	TCTGCCAATGACCAAACAGCCAAGATTTTCCTCTTGTGATTTCTTT
ASPWP0010953	65.7	52.2	68.2	68.7	39.2	39.8	66.3	58.3	6.65585	6.32262	6.46061	6.44289	5.91652	5.87138	6.36321	6.22578	M	M	M	M	A	A	A	M	coding_transcript_probe	NM_006206	RefSeq	chr4	+	55095263	55164412	6574	PDGFRA	5156	platelet-derived growth factor receptor, alpha polypeptide	Hs.74615	CD140a, PDGFR2	GO:0001553|GO:0001701|GO:0001775|GO:0004714|GO:0005018|GO:0005018|GO:0005021|GO:0005161|GO:0005515|GO:0005524|GO:0005634|GO:0005737|GO:0005886|GO:0005887|GO:0007173|GO:0007204|GO:0008210|GO:0008284|GO:0008543|GO:0009897|GO:0010544|GO:0010863|GO:0014068|GO:0018108|GO:0019048|GO:0023019|GO:0030198|GO:0030324|GO:0030325|GO:0030335|GO:0030335|GO:0030539|GO:0031226|GO:0033327|GO:0035790|GO:0038085|GO:…	TACATTGGTGTCACCTACAAAAACGAGGAAGACAAGCTGAAGGACT
ASPWP0010960	69.5	53.7	78.6	78.4	39.3	36.3	75.9	73.4	6.73945	6.36411	6.59801	6.58202	5.91224	5.86096	6.54028	6.4865	P	P	P	P	A	A	P	P	coding_transcript_probe	NM_004967	RefSeq	chr4	+	88720701	88733601	1595	IBSP	3381	integrin-binding sialoprotein	Hs.518726	BSP, SP-II, BSP-II	GO:0001503|GO:0005576|GO:0007155|GO:0030198|GO:0031214|GO:0071363	ATGAAGACTCTGAGGCTGAGAATACCACACTTTCTGCTACAACACT
ASPWP0010983	2869.4	2313.6	2528.9	2372	1696.3	1594.4	2819.4	2687.7	11.558	11.5173	11.0728	11.0574	10.9584	10.9039	11.3118	11.2484	A	P	P	P	P	P	P	P	coding_transcript_probe	NM_000514	RefSeq	chr5	-	37812778	37839782	3810	GDNF	2668	glial cell derived neurotrophic factor	Hs.248114	ATF1, ATF2, HFB1-GDNF	GO:0001656|GO:0001658|GO:0001755|GO:0001759|GO:0001941|GO:0003337|GO:0005102|GO:0005576|GO:0007165|GO:0007399|GO:0007411|GO:0008083|GO:0008344|GO:0021784|GO:0030432|GO:0031175|GO:0032770|GO:0033603|GO:0042803|GO:0043066|GO:0043524|GO:0045944|GO:0048255|GO:0048484|GO:0048485|GO:0051584|GO:0060676|GO:0060688|GO:0072107|GO:0072108|GO:0090190|GO:2001240	CGCTCCCTCGGCCGCCGCCGCGCGCCCTTCGCGCTGAGCAGTGACT
ASPWP0011000	356.2	244.2	467.4	465.5	283.8	291	617.5	622.5	8.78497	8.33675	8.70144	8.7306	8.44083	8.52927	9.10858	9.1246	A	P	P	P	P	P	A	A	coding_transcript_probe	NM_170679	RefSeq	chr5	-	133492081	133512724	2028	SKP1	6500	S-phase kinase-associated protein 1	Hs.171626	EMC19, OCP2, TCEB1L, MGC34403, OCP-II, p19A	GO:0000082|GO:0000278|GO:0004842|GO:0005515|GO:0005654|GO:0005829|GO:0007219|GO:0016032|GO:0016567|GO:0019005|GO:0031145|GO:0031146|GO:0031467|GO:0031519|GO:0035518|GO:0051437|GO:0051439	TGACAGTAGTTTGCCTTCATCTCACCTTTCATTTGTCCCAAATTCA
ASPWP0011001	1600.2	1146.1	2028.5	1915.6	2175	2190.7	1779.3	1728.1	10.692	10.5394	10.7316	10.7199	11.2644	11.3238	10.6428	10.6091	A	P	P	M	P	M	P	P	coding_transcript_probe	NM_002715	RefSeq	chr5	-	133532147	133561950	2643	PPP2CA	5515	protein phosphatase 2, catalytic subunit, alpha isozyme	Hs.105818	PP2Calpha	GO:0000159|GO:0000159|GO:0000184|GO:0000188|GO:0000278|GO:0000775|GO:0000922|GO:0004722|GO:0005515|GO:0005634|GO:0005739|GO:0005829|GO:0005886|GO:0006275|GO:0006355|GO:0006470|GO:0006672|GO:0006915|GO:0007084|GO:0007126|GO:0007498|GO:0008022|GO:0008380|GO:0008543|GO:0010033|GO:0010467|GO:0010469|GO:0010719|GO:0015630|GO:0016020|GO:0016070|GO:0016071|GO:0019932|GO:0030111|GO:0030155|GO:0030308|GO:…	GATATTTCTGAGACATTTAATCATGCCAATGGCCTCACGTTGGTGT
ASPWP0011008	7185.2	4502.9	7626.8	7227.5	5338.1	5406.1	8017.2	7848.8	12.7959	12.5192	12.6272	12.6269	12.7212	12.7669	12.7197	12.7021	P	P	P	P	P	P	M	P	coding_transcript_probe	NM_003883	RefSeq	chr5	-	141000442	141016423	1965	HDAC3	8841	histone deacetylase 3	Hs.519632	RPD3, HD3, RPD3-2	GO:0000118|GO:0000122|GO:0000122|GO:0003714|GO:0004407|GO:0004407|GO:0005515|GO:0005634|GO:0005634|GO:0005654|GO:0005737|GO:0005876|GO:0006351|GO:0006476|GO:0007219|GO:0007346|GO:0008134|GO:0010832|GO:0016568|GO:0017053|GO:0019899|GO:0031490|GO:0032041|GO:0032922|GO:0033558|GO:0040014|GO:0042826|GO:0043066|GO:0044255|GO:0044281|GO:0045786|GO:0045892|GO:0046329|GO:0046969|GO:0046970|GO:0048011|GO:…	CCACTGTTTTTATCCAATAAACTAAGTCGGTATTTTTTGTACCTTT
ASPWP0011010	402.9	305.1	481.4	472.5	158.5	151.4	351.2	345.8	8.96945	8.66221	8.7359	8.7492	7.53402	7.52077	8.35388	8.34405	M	P	M	P	M	M	P	P	coding_transcript_probe	NM_002609	RefSeq	chr5	-	149493401	149535422	5718	PDGFRB	5159	platelet-derived growth factor receptor, beta polypeptide	Hs.509067	JTK12, CD140b, PDGFR1	GO:0001701|GO:0001894|GO:0004713|GO:0004992|GO:0005017|GO:0005019|GO:0005019|GO:0005102|GO:0005161|GO:0005515|GO:0005524|GO:0005634|GO:0005737|GO:0005886|GO:0006024|GO:0007165|GO:0007173|GO:0007179|GO:0007243|GO:0008284|GO:0008543|GO:0009636|GO:0010863|GO:0014068|GO:0014911|GO:0014911|GO:0016020|GO:0016021|GO:0016023|GO:0016324|GO:0016477|GO:0018108|GO:0030325|GO:0030335|GO:0031226|GO:0032355|GO:…	TTAACTTTTTTCTGTTCAGCCAGCTACCCCTCAAGGAATCATAGCT
ASPWP0011021	1779.7	1338.3	4224.4	3904.6	1623.8	1654.3	3946.4	3865.4	10.7786	10.697	11.806	11.7659	10.9	10.9539	11.7895	11.7663	A	P	P	M	M	M	M	M	coding_transcript_probe	NM_033120	RefSeq	chr5	+	1009167	1038925	1798	NKD2	85409	naked cuticle homolog 2 (Drosophila)	Hs.240951	Naked2	GO:0005509|GO:0005515|GO:0006887|GO:0010954|GO:0016023|GO:0016055|GO:0016323|GO:0016328|GO:0019838|GO:0031410|GO:0031625|GO:0032436|GO:0048210|GO:0071944|GO:0072661|GO:0090004|GO:0090090|GO:0090090	TGTAACCCATAAAACCTGCTTTGATTCCAAAATGAGGCCCTGGAGT
ASPWP0011024	513	332.8	535.6	520.9	728.4	742.1	663	653.2	9.28298	8.77984	8.87773	8.88608	9.80308	9.85992	9.19938	9.20196	P	A	P	A	P	P	P	A	coding_transcript_probe	NM_005983	RefSeq	chr5	+	36152144	36184142	3520	SKP2	6502	S-phase kinase-associated protein 2, E3 ubiquitin protein ligase	Hs.23348	FBXL1, FBL1, p45	GO:0000082|GO:0000086|GO:0000209|GO:0000278|GO:0004842|GO:0005515|GO:0005654|GO:0005829|GO:0008283|GO:0019005|GO:0031145|GO:0033148|GO:0042802|GO:0048661|GO:0051726|GO:0071460	TAAGGAAGATTTTAAAGTTGGGTTGCACAGGAAATGATGATGCTTC
ASPWP0011028	65.3	54.6	111.9	109.7	193.3	198.2	130.9	128.8	6.64094	6.37214	6.94902	6.92283	7.83147	7.9197	7.11428	7.07722	P	P	P	P	P	P	P	P	coding_transcript_probe	NM_031966	RefSeq	chr5	+	68462836	68474070	2177	CCNB1	891	cyclin B1	Hs.23960		GO:0000079|GO:0000082|GO:0000086|GO:0000086|GO:0000278|GO:0000922|GO:0000942|GO:0001556|GO:0001701|GO:0001933|GO:0005113|GO:0005515|GO:0005634|GO:0005654|GO:0005737|GO:0005813|GO:0005829|GO:0006461|GO:0006468|GO:0007077|GO:0007080|GO:0007283|GO:0009612|GO:0010629|GO:0016020|GO:0016301|GO:0019901|GO:0031145|GO:0031442|GO:0033129|GO:0042246|GO:0042493|GO:0043148|GO:0045931|GO:0046680|GO:0048565|GO:…	CATAGCTCTATTTTAAAGTAAAAGTCTACCACCGAATCCCTAGTCC
ASPWP0011034	2207.5	1325.9	2368.9	2266.9	1057.7	1079.5	2508.1	2502.8	11.1898	10.696	10.9622	10.9778	10.3276	10.3866	11.1357	11.1476	A	M	M	M	M	M	M	P	coding_transcript_probe	NM_001992	RefSeq	chr5	+	76011867	76031595	3847	F2R	2149	coagulation factor II (thrombin) receptor	Hs.482562	TR, CF2R, PAR1, PAR-1	GO:0000186|GO:0001965|GO:0002248|GO:0003105|GO:0004930|GO:0004930|GO:0005102|GO:0005515|GO:0005576|GO:0005794|GO:0005886|GO:0005886|GO:0005887|GO:0005901|GO:0006919|GO:0006954|GO:0007186|GO:0007200|GO:0007204|GO:0007205|GO:0007260|GO:0007262|GO:0007529|GO:0007596|GO:0008284|GO:0008285|GO:0009611|GO:0009653|GO:0014068|GO:0015057|GO:0030168|GO:0030168|GO:0030193|GO:0030194|GO:0030335|GO:0031094|GO:…	CTGTCAGCTAAAGAAGTTTGAACATTTGGGTTACTATTTCTTGTGG
ASPWP0011035	242.9	197.2	298	294.2	286.8	293.5	255.8	251.6	8.17652	8.0477	8.11709	8.12258	8.4512	8.53634	7.97678	7.93619	M	M	M	M	P	M	M	M	coding_transcript_probe	NM_018046	RefSeq	chr5	+	76326209	76361058	4514	AGGF1	55109	angiogenic factor with G patch and FHA domains 1	Hs.634849	VG5Q, HSU84971, FLJ10283, GPATC7, GPATCH7	GO:0001525|GO:0001570|GO:0001938|GO:0003676|GO:0005515|GO:0005576|GO:0005737|GO:0006396|GO:0007155|GO:0045766|GO:0048471	TTACTGATAGCAACAAAGGTCGGAAGATGTTGGAGAAGATGGGTTG
ASPWP0011042	49.2	52	58.8	58	58.6	56.7	56.3	60	6.29083	6.35689	6.32952	6.27837	6.33639	6.38403	6.23239	6.25687	M	P	P	P	P	P	A	M	coding_transcript_probe	NM_004384	RefSeq	chr5	+	122881110	122952738	4251	CSNK1G3	1456	casein kinase 1, gamma 3	Hs.129206		GO:0004672|GO:0004674|GO:0005524|GO:0005737|GO:0006464|GO:0007165|GO:0016055	TTTGAGAGCTCACCTTGCAGCAGACAGACATGGTGGCTCGGTACAG
ASPWP0011050	62.8	64.8	73.9	79.6	124.9	127.2	88.9	87.8	6.58449	6.54623	6.54455	6.58868	7.26131	7.31793	6.69376	6.65456	P	P	P	P	P	P	P	P	coding_transcript_probe	NM_001964	RefSeq	chr5	+	137801180	137805004	3136	EGR1	1958	early growth response 1	Hs.326035	TIS8, G0S30, NGFI-A, KROX-24, ZIF-268, AT225, ZNF225	GO:0000122|GO:0000976|GO:0000979|GO:0001077|GO:0001975|GO:0003677|GO:0003690|GO:0003700|GO:0005515|GO:0005634|GO:0005634|GO:0005654|GO:0005737|GO:0005737|GO:0006366|GO:0007611|GO:0007623|GO:0008134|GO:0009749|GO:0019221|GO:0030217|GO:0030509|GO:0031667|GO:0032869|GO:0033233|GO:0034465|GO:0035035|GO:0035690|GO:0035914|GO:0042220|GO:0043066|GO:0043525|GO:0043565|GO:0045471|GO:0045893|GO:0045944|GO:…	TGGACAACTACCCTAAGCTGGAGGAGATGATGCTGCTGAGCAACGG
ASPWP0011052	58.2	68.8	88.8	91.7	91.7	79.9	80.1	85.1	6.54373	6.63838	6.73425	6.73651	6.8826	6.78453	6.59862	6.63038	P	P	P	P	M	P	P	P	coding_transcript_probe	NM_001804	RefSeq	chr5	+	149546343	149564121	1772	CDX1	1044	caudal type homeobox 1	Hs.1545		GO:0000980|GO:0001205|GO:0005515|GO:0005634|GO:0009887|GO:0009952|GO:0045944|GO:0060349	AATGCCTGTGAAAGAGGAGTTTCTGCCATAGCCCCATGCCCAGCCT
ASPWP0011056	401.8	403.2	1292	1225.9	1774.2	1752.4	1400.2	1386.7	8.76532	9.04306	10.0375	10.0278	11.0112	11.025	10.2736	10.2738	P	A	A	M	P	P	P	A	coding_transcript_probe	NM_004219	RefSeq	chr5	+	159848864	159855746	728	PTTG1	9232	pituitary tumor-transforming 1	Hs.350966	PTTG, HPTTG, EAP1, securin	GO:0000278|GO:0003700|GO:0004869|GO:0005515|GO:0005634|GO:0005737|GO:0005829|GO:0006281|GO:0006355|GO:0006366|GO:0007059|GO:0007067|GO:0007283|GO:0017124|GO:0031145|GO:0051276|GO:0051301	GCCACCTGTTTGCTGTGACATAGATATTTAAATTTCTTAGTGCTTC
ASPWP0011058	235.1	164.6	92.3	86.8	53	53.6	67.3	67.3	8.22355	7.80548	6.75457	6.69283	6.21974	6.28836	6.41909	6.37745	P	P	P	P	P	A	P	A	coding_transcript_probe	NM_003862	RefSeq	chr5	+	170846666	170884630	1999	FGF18	8817	fibroblast growth factor 18	Hs.87191	FGF-18, ZFGF5	GO:0001525|GO:0001957|GO:0001958|GO:0002063|GO:0005105|GO:0005111|GO:0005576|GO:0005615|GO:0005730|GO:0007165|GO:0007173|GO:0007267|GO:0007399|GO:0008083|GO:0008284|GO:0008286|GO:0008543|GO:0009653|GO:0030324|GO:0030949|GO:0032332|GO:0038095|GO:0045087|GO:0048011|GO:0048015|GO:0070374	GGAATTCTACCTGTGCATGAACCGCAAAGGCAAGCTCGTGGGGAAG
ASPWP0011071	562.4	605.4	764.8	735.5	745.7	716.8	781.8	770.7	9.28462	9.67427	9.35833	9.35365	9.83092	9.79988	9.43098	9.42079	A	P	M	M	M	A	M	P	coding_transcript_probe	NM_002701	RefSeq	chr6	-	31132113	31138451	1411	POU5F1	5460	POU class 5 homeobox 1	Hs.249184	OCT3, Oct4, MGC22487	GO:0000981|GO:0001714|GO:0001824|GO:0003130|GO:0003677|GO:0003700|GO:0005515|GO:0005634|GO:0005634|GO:0005654|GO:0005667|GO:0005737|GO:0005829|GO:0006355|GO:0006366|GO:0008134|GO:0009611|GO:0009653|GO:0009786|GO:0010468|GO:0031625|GO:0035019|GO:0035019|GO:0035198|GO:0035413|GO:0042789|GO:0043565|GO:0044212|GO:0045944|GO:0060391|GO:0060795|GO:0060913|GO:0060965|GO:0090081|GO:0090308	CTCCCCGGAGCCCTGCACCGTCACCCCTGGTGCCGTGAAGCTGGAG
ASPWP0011087	43.7	46.8	76.6	81.1	87.5	86.5	106	109.9	6.12719	6.20343	6.54303	6.61657	6.84288	6.87225	6.87478	6.89352	A	A	M	P	P	P	P	P	coding_transcript_probe	NM_145331	RefSeq	chr6	-	91223291	91297020	5172	MAP3K7	6885	mitogen-activated protein kinase kinase kinase 7	Hs.594838	MEKK7	GO:0000186|GO:0000187|GO:0000187|GO:0000287|GO:0001525|GO:0001841|GO:0002224|GO:0002726|GO:0002755|GO:0002756|GO:0004672|GO:0004674|GO:0004674|GO:0004708|GO:0004709|GO:0005515|GO:0005524|GO:0005671|GO:0005829|GO:0005886|GO:0006351|GO:0006915|GO:0007179|GO:0007249|GO:0007250|GO:0007252|GO:0007254|GO:0007254|GO:0008385|GO:0010008|GO:0032743|GO:0034134|GO:0034138|GO:0034142|GO:0034146|GO:0034162|GO:…	TGCTTCATTTGGCAACATTCTGGATGTCCCTGAGATCGTCATATCA
ASPWP0011091	47741	27743.5	18543.9	17757.4	3505	3547.9	30959.1	31432.4	15.5021	15.0407	13.9206	13.9121	11.9161	12.0066	14.7325	14.7294	M	M	M	M	M	M	M	M	coding_transcript_probe	ENST00000367976	gencode	chr6	-	132269315	132272513	2339	CTGF	1490	connective tissue growth factor	Hs.410037	IGFBP8, CCN2	GO:0001502|GO:0001503|GO:0001525|GO:0001558|GO:0001934|GO:0001968|GO:0005178|GO:0005515|GO:0005520|GO:0005576|GO:0005578|GO:0005615|GO:0005794|GO:0005801|GO:0005829|GO:0005886|GO:0005938|GO:0006260|GO:0006367|GO:0007160|GO:0007229|GO:0008083|GO:0008201|GO:0008284|GO:0008543|GO:0008544|GO:0009611|GO:0009749|GO:0010260|GO:0010467|GO:0010628|GO:0010629|GO:0010942|GO:0016477|GO:0030154|GO:0030324|GO:…	GAGAGTGTGACCAAAAGTTACATGTTTGCACCTTTCTAGTTGAAAA
ASPWP0011101	66.6	76.5	96	103.7	108.6	100.3	100.2	108.3	6.71307	6.78131	6.78675	6.85247	7.0882	7.05815	6.81531	6.88152	P	P	P	M	P	A	P	P	coding_transcript_probe	NM_015331	RefSeq	chr1	+	160313062	160328742	2944	NCSTN	23385	nicastrin	Hs.517249	KIAA0253, APH2	GO:0002262|GO:0004175|GO:0005515|GO:0005765|GO:0005783|GO:0005783|GO:0005794|GO:0005794|GO:0005886|GO:0005887|GO:0005887|GO:0006508|GO:0006509|GO:0006509|GO:0007219|GO:0007220|GO:0016021|GO:0016485|GO:0016485|GO:0031293|GO:0042098|GO:0042470|GO:0042987|GO:0043065|GO:0043085|GO:0043085|GO:0048011|GO:0050435|GO:0050673|GO:0097190	GAGTCAGAATGGCTCAGCACCAACCTTCCCACTATGTGCCATGCAG
ASPWP0011103	1389	851.2	1577.3	1504.8	1579.6	1642.9	2358.2	2423.6	10.5275	10.1765	10.3651	10.3711	10.8693	10.9493	11.0523	11.0876	M	M	M	M	P	M	P	P	coding_transcript_probe	NM_005618	RefSeq	chr6	-	170591293	170599697	3366	DLL1	28514	delta-like 1 (Drosophila)	Hs.379912		GO:0001709|GO:0001757|GO:0001947|GO:0005112|GO:0005509|GO:0005515|GO:0005576|GO:0005886|GO:0005887|GO:0007219|GO:0007219|GO:0007219|GO:0007220|GO:0007267|GO:0007368|GO:0007386|GO:0030097|GO:0030154|GO:0030155|GO:0031410|GO:0045608|GO:0045638|GO:0045747|GO:0045944|GO:0048839|GO:0070986|GO:0072014|GO:0072070|GO:0097150	GCCTTTATTGTCCTTTTTGATACGAAGATGTGCTTTTTCTAGATGG
ASPWP0011110	7099.7	4638.7	5977.1	5685.2	1546.1	1558.4	6866.4	6816.9	12.7978	12.5742	12.2334	12.2387	10.8377	10.8719	12.5105	12.5116	A	P	M	P	P	P	P	P	coding_transcript_probe	NM_003107	RefSeq	chr6	+	21593971	21598849	4912	SOX4	6659	SRY (sex determining region Y)-box 4	Hs.643910		GO:0000976|GO:0001046|GO:0001071|GO:0001077|GO:0001105|GO:0001501|GO:0001841|GO:0002328|GO:0003183|GO:0003211|GO:0003215|GO:0003289|GO:0003357|GO:0003700|GO:0005515|GO:0005634|GO:0005730|GO:0005737|GO:0005739|GO:0006355|GO:0006977|GO:0007507|GO:0008284|GO:0008285|GO:0014009|GO:0021510|GO:0021522|GO:0021782|GO:0030177|GO:0030217|GO:0031018|GO:0031397|GO:0031647|GO:0032024|GO:0035019|GO:0035910|GO:…	GTCAAGTTCACTGCCTGTCAGATTGTTGATATATACCTTCTGTAAA
ASPWP0011123	120	91.5	168.1	163.4	242.9	238.9	184.2	182.5	7.42139	6.97699	7.43399	7.4053	8.18768	8.21764	7.53538	7.50423	A	M	M	M	M	P	M	M	coding_transcript_probe	NM_139012	RefSeq	chr6	+	35995453	36079013	4353	MAPK14	1432	mitogen-activated protein kinase 14	Hs.485233	PRKM14, p38, Mxi2, PRKM15	GO:0000077|GO:0000187|GO:0000902|GO:0000922|GO:0001525|GO:0002062|GO:0002224|GO:0002755|GO:0002756|GO:0004674|GO:0004707|GO:0004708|GO:0005515|GO:0005524|GO:0005634|GO:0005654|GO:0005737|GO:0005739|GO:0005829|GO:0006006|GO:0006351|GO:0006357|GO:0006915|GO:0006928|GO:0006935|GO:0007165|GO:0007166|GO:0007243|GO:0007265|GO:0007519|GO:0007596|GO:0010467|GO:0010831|GO:0016070|GO:0016071|GO:0018105|GO:…	GATCAGTCCTTTGAAAGCAGGGACCTCCTTATAGATGAGTGGAAAA
ASPWP0011124	64.7	53.1	130.1	128.5	174.2	175.7	153.3	154.6	6.63676	6.36635	7.13175	7.11314	7.67965	7.75307	7.32105	7.3156	P	P	P	P	P	P	P	P	coding_transcript_probe	NM_002754	RefSeq	chr6	+	36098260	36112301	6348	MAPK13	5603	mitogen-activated protein kinase 13	Hs.178695	SAPK4, p38delta	GO:0000165|GO:0004674|GO:0004707|GO:0005515|GO:0005524|GO:0005829|GO:0006351|GO:0006355|GO:0006950|GO:0006970|GO:0007049|GO:0007243|GO:0007265|GO:0018105|GO:0032755|GO:0048011|GO:0050729	ACCGGGGTGCCTGGCACGGAGTTTGTGCAGAAGCTGAACGACAAAG
ASPWP0011132	83.7	95.1	82.3	79.3	77.7	76.2	81	89.4	6.92803	7.0291	6.63582	6.56756	6.67261	6.73496	6.5711	6.67264	P	P	P	P	P	P	A	P	coding_transcript_probe	NM_003131	RefSeq	chr6	+	43138919	43149244	4343	SRF	6722	serum response factor (c-fos serum response element-binding transcription factor)	Hs.520140	MCM1	GO:0000790|GO:0000978|GO:0000983|GO:0001076|GO:0001077|GO:0001228|GO:0001569|GO:0001666|GO:0001707|GO:0001764|GO:0001829|GO:0001947|GO:0002011|GO:0002042|GO:0003257|GO:0003700|GO:0003705|GO:0005515|GO:0005634|GO:0005737|GO:0006366|GO:0007160|GO:0007507|GO:0008134|GO:0008306|GO:0009636|GO:0009725|GO:0010669|GO:0010735|GO:0010736|GO:0021766|GO:0022028|GO:0030038|GO:0030155|GO:0030168|GO:0030220|GO:…	ATAAAAGGAAACATTGTATCTCTTTATATGGGGGGAAGGGTCGGGG
ASPWP0011140	95	146.9	225	239.8	147.6	132	207.8	217.9	7.10835	7.60463	7.74756	7.83275	7.45063	7.35436	7.69054	7.73358	P	P	P	P	A	A	P	A	coding_transcript_probe	NM_001455	RefSeq	chr6	+	108882068	109005971	7341	FOXO3	2309	forkhead box O3	Hs.220950	AF6q21, FOXO2	GO:0000122|GO:0001542|GO:0001544|GO:0001547|GO:0001556|GO:0003677|GO:0003700|GO:0005515|GO:0005634|GO:0005654|GO:0005737|GO:0005829|GO:0006351|GO:0006417|GO:0006915|GO:0006974|GO:0007173|GO:0007389|GO:0008286|GO:0008301|GO:0008543|GO:0009790|GO:0009888|GO:0016020|GO:0019901|GO:0030330|GO:0038095|GO:0042127|GO:0042593|GO:0043525|GO:0043565|GO:0045087|GO:0045648|GO:0045893|GO:0045944|GO:0048011|GO:…	CCCGGGATAACCAACTCTCCTTCTCTCTTCTTTGGTGCTTCCCCAG
ASPWP0011143	46413.2	28490.4	35046.3	34390.1	31890.8	32322.6	36092.2	38163.1	15.3886	15.1046	14.9487	14.9522	15.2138	15.3703	14.9476	14.97	A	M	M	M	M	M	M	M	coding_transcript_probe	NM_000165	RefSeq	chr6	+	121756744	121770873	3130	GJA1	2697	gap junction protein, alpha 1, 43kDa	Hs.74471	CX43, ODD, ODOD, SDTY3	GO:0000139|GO:0001649|GO:0001701|GO:0001764|GO:0001947|GO:0002070|GO:0002088|GO:0003294|GO:0004871|GO:0005102|GO:0005243|GO:0005515|GO:0005741|GO:0005764|GO:0005769|GO:0005771|GO:0005789|GO:0005794|GO:0005829|GO:0005882|GO:0005886|GO:0005886|GO:0005887|GO:0005916|GO:0005921|GO:0005921|GO:0005922|GO:0006810|GO:0006915|GO:0006936|GO:0007165|GO:0007267|GO:0007507|GO:0007512|GO:0008285|GO:0009268|GO:…	GTCCATCAGATCATGTGTTCTGGAGAGTGTTCTTTATTCAATAAAG
ASPWP0011160	52	52.2	51.1	54.2	44.7	43.7	47.8	46	6.35736	6.32981	6.22218	6.22656	6.05037	6.08697	6.11228	6.06541	A	P	P	P	A	A	P	A	coding_transcript_probe	NM_000639	RefSeq	chr1	+	172628184	172636012	1909	FASLG	356	Fas ligand (TNF superfamily, member 6)	Hs.2007	FasL, CD178	GO:0000122|GO:0005102|GO:0005125|GO:0005164|GO:0005515|GO:0005576|GO:0005615|GO:0005634|GO:0005887|GO:0005901|GO:0006351|GO:0006915|GO:0006919|GO:0006919|GO:0006919|GO:0006925|GO:0006955|GO:0007165|GO:0007267|GO:0008284|GO:0008625|GO:0009897|GO:0016525|GO:0030644|GO:0032496|GO:0033554|GO:0043065|GO:0043123|GO:0043202|GO:0043525|GO:0045742|GO:0046666|GO:0048388|GO:0048471|GO:0060205|GO:0060554|GO:…	TCTACCAGCCAGATGCACACAGCATCATCTTTGGAGAAGCAAATAG
ASPWP0011163	52.8	55.8	66.1	65.3	80.1	75.9	86.1	83.5	6.39888	6.39833	6.4304	6.42041	6.744	6.71761	6.65859	6.61964	A	P	P	P	P	P	P	A	coding_transcript_probe	NM_002607	RefSeq	chr7	-	536896	559481	2809	PDGFA	5154	platelet-derived growth factor alpha polypeptide	Hs.535898	PDGF1, PDGF-A	GO:0000139|GO:0001525|GO:0001666|GO:0001775|GO:0001942|GO:0002053|GO:0002576|GO:0005161|GO:0005161|GO:0005161|GO:0005518|GO:0005576|GO:0005615|GO:0005788|GO:0005902|GO:0007173|GO:0007179|GO:0007267|GO:0007596|GO:0008083|GO:0008284|GO:0008543|GO:0009611|GO:0009790|GO:0009887|GO:0009986|GO:0010035|GO:0010512|GO:0010544|GO:0014068|GO:0014910|GO:0030031|GO:0030036|GO:0030168|GO:0030198|GO:0030335|GO:…	AAACGGAAAAGAAAAAGGTTAAAACCCACCTAAAGCAGCCAACCAG
ASPWP0011171	1373.2	1119.8	1176.1	1127.7	111.2	103.2	426.4	423.9	10.4879	10.5152	9.90952	9.92035	7.10751	7.06904	8.61509	8.60342	A	P	P	P	M	P	M	P	coding_transcript_probe	NM_003014	RefSeq	chr7	-	37945534	37956525	2974	SFRP4	6424	secreted frizzled-related protein 4	Hs.658169	frpHE, FRP-4, FRPHE	GO:0001944|GO:0002092|GO:0005615|GO:0005634|GO:0005737|GO:0007409|GO:0007420|GO:0008285|GO:0008406|GO:0009725|GO:0009790|GO:0009986|GO:0010628|GO:0016055|GO:0017147|GO:0022601|GO:0030165|GO:0032589|GO:0042813|GO:0043065|GO:0043433|GO:0045606|GO:0046329|GO:0046697|GO:0055062|GO:0060056|GO:0060429|GO:0090090|GO:0090090|GO:0090263|GO:1902174|GO:2000119	ATTTGCACCCTGGAGTTCCTGCACGACCCTATCAAGCCGTGCAAGT
ASPWP0011173	3105.3	2010.3	2594.5	2458.8	990.7	984.2	3265.8	3189.5	11.7101	11.3628	11.114	11.114	10.2615	10.2753	11.5313	11.5008	A	P	P	P	P	P	P	P	coding_transcript_probe	NM_000168	RefSeq	chr7	-	42000547	42276618	8228	GLI3	2737	GLI family zinc finger 3	Hs.21509	PAP-A, PAPA, PAPA1, PAPB, ACLS, PPDIV	GO:0000122|GO:0001656|GO:0001658|GO:0001701|GO:0002052|GO:0003682|GO:0003700|GO:0005515|GO:0005634|GO:0005730|GO:0005730|GO:0005737|GO:0005829|GO:0005929|GO:0006351|GO:0007224|GO:0007411|GO:0007442|GO:0007507|GO:0008013|GO:0008285|GO:0009952|GO:0009954|GO:0016485|GO:0016592|GO:0016607|GO:0017053|GO:0021631|GO:0021775|GO:0021776|GO:0021798|GO:0021801|GO:0021861|GO:0022018|GO:0030318|GO:0030324|GO:…	CTCTACCTTTGCTTTCAGAACCACTTAGTCCTTTTGTAACAAAGAA
ASPWP0011181	104.1	84.9	108.9	108.6	62.4	59.9	82.8	82.3	7.24274	6.92276	6.93274	6.90833	6.39947	6.41442	6.60278	6.57459	P	P	P	M	P	P	P	P	coding_transcript_probe	NM_000601	RefSeq	chr7	-	81331443	81399452	2820	HGF	3082	hepatocyte growth factor (hepapoietin A; scatter factor)	Hs.396530	SF, F-TCF, HGFB, HPTA	GO:0000187|GO:0001837|GO:0001889|GO:0002576|GO:0004252|GO:0005515|GO:0005576|GO:0005615|GO:0006508|GO:0007067|GO:0007596|GO:0008083|GO:0014068|GO:0030168|GO:0030335|GO:0031093|GO:0031100|GO:0035729|GO:0042056|GO:0042802|GO:0043066|GO:0043154|GO:0045669|GO:0045944|GO:0046982|GO:0048012|GO:0050731|GO:0050918|GO:0051450|GO:0060326|GO:0060665|GO:0090201|GO:1901299|GO:2000573	CTCACCAAAACAATTTATACCTTGTGTCCCTAAATTGTAGCCCTAT
ASPWP0011182	242.9	166.8	273.7	266.2	172.8	166.6	260.9	264.1	8.2642	7.8183	8.01485	8.00128	7.66546	7.67736	8.00208	8.01248	A	P	P	P	P	P	P	P	coding_transcript_probe	NM_024529	RefSeq	chr1	+	193091087	193223942	5942	CDC73	79577	cell division cycle 73	Hs.378996	parafibromin	GO:0000122|GO:0000993|GO:0001711|GO:0005515|GO:0005634|GO:0006351|GO:0006378|GO:0007049|GO:0008285|GO:0010390|GO:0016055|GO:0016593|GO:0019827|GO:0030177|GO:0031442|GO:0031648|GO:0032968|GO:0033523|GO:0045638|GO:0045944|GO:0048147|GO:0050680|GO:0071222|GO:2000134	CCATGGCTTTTGCCTGATGGATCACCAGTTGATATATTTGCTAAAA
ASPWP0011195	47.7	56.5	60.6	68.3	67.6	62.3	73.1	73.4	6.22729	6.36633	6.33084	6.40913	6.48558	6.4149	6.4683	6.43638	M	A	P	P	M	M	M	P	coding_transcript_probe	NM_001037132	RefSeq	chr7	-	107788070	107880614	6305	NRCAM	4897	neuronal cell adhesion molecule	Hs.21422	KIAA0343, Bravo	GO:0001525|GO:0001764|GO:0005886|GO:0005887|GO:0007409|GO:0007411|GO:0007413|GO:0007416|GO:0007417|GO:0008104|GO:0009897|GO:0016337|GO:0019227|GO:0030506|GO:0030516|GO:0031290|GO:0043005|GO:0043194|GO:0045162|GO:0045202|GO:0045666|GO:0086080	TTAAAGGGTCTAATGCCAGGAACAGCATACAAAGTTCGAGTTGGTG
ASPWP0011208	991	697.3	900.3	857	312.6	302.1	1171	1162.5	10.1431	9.896	9.59007	9.57823	8.57641	8.58291	9.99408	10.0089	P	P	P	P	P	P	P	M	coding_transcript_probe	NM_001621	RefSeq	chr7	+	17338275	17385775	6247	AHR	196	aryl hydrocarbon receptor	Hs.171189	bHLHe76	GO:0000122|GO:0001568|GO:0003677|GO:0003677|GO:0003700|GO:0003705|GO:0004871|GO:0004879|GO:0005515|GO:0005634|GO:0005667|GO:0005730|GO:0005737|GO:0006355|GO:0006357|GO:0006366|GO:0006805|GO:0006915|GO:0006950|GO:0007049|GO:0008134|GO:0009410|GO:0010468|GO:0030522|GO:0030850|GO:0030888|GO:0034752|GO:0043565|GO:0044212|GO:0045899|GO:0046982|GO:0046983|GO:0051879	GGCAAATTAATCACCCTACCAACTTTACTGTCCTAACATGGTTTAA
ASPWP0011231	136.5	103.7	134.6	129.6	83.2	88.1	132.7	134.3	7.58592	7.1872	7.16194	7.1292	6.78595	6.91195	7.14804	7.13421	A	P	P	P	P	P	P	P	coding_transcript_probe	NM_001166345	RefSeq	chr7	+	114562208	114659970	5312	MDFIC	29969	MyoD family inhibitor domain containing	Hs.741413	HIC	GO:0005515|GO:0005634|GO:0005730|GO:0005730|GO:0005737|GO:0005794|GO:0006351|GO:0007257|GO:0008134|GO:0019048|GO:0030111|GO:0030332|GO:0030957|GO:0042308|GO:0045892|GO:0045893|GO:0050434	CAACCCTTCATCTTCGTATGCTTATACAATAAATTGCAGTGAGTGT
ASPWP0011238	47.5	50	59.5	61.1	47.2	43.5	57	58.4	6.27415	6.2508	6.32625	6.32877	6.11154	6.07814	6.25276	6.2675	P	A	M	P	A	A	M	P	coding_transcript_probe	NM_005631	RefSeq	chr7	+	128828712	128853385	3772	SMO	6608	smoothened, frizzled family receptor	Hs.437846	FZD11	GO:0000122|GO:0001570|GO:0001649|GO:0001701|GO:0001708|GO:0001755|GO:0001947|GO:0002052|GO:0002053|GO:0003007|GO:0003140|GO:0003323|GO:0004930|GO:0005113|GO:0005515|GO:0005737|GO:0005794|GO:0005886|GO:0005886|GO:0005901|GO:0005929|GO:0007224|GO:0007224|GO:0007228|GO:0007283|GO:0007368|GO:0007371|GO:0007494|GO:0008144|GO:0008406|GO:0010002|GO:0010628|GO:0010629|GO:0016021|GO:0017147|GO:0021508|GO:…	TGTTATTCTCTTCTACGTCAATGCGTGCTTCTTTGTGGGCAGCATT
ASPWP0011241	914.5	565.1	516.4	487.9	157.6	161.7	335.7	328.9	10.0816	9.5848	8.8375	8.80169	7.55617	7.63294	8.30194	8.28052	M	P	P	P	P	P	P	P	coding_transcript_probe	NM_033138	RefSeq	chr7	+	134464163	134655480	5241	CALD1	800	caldesmon 1	Hs.490203	CDM, H-CAD, L-CAD	GO:0003779|GO:0005516|GO:0005523|GO:0005829|GO:0005856|GO:0005886|GO:0006928|GO:0006936|GO:0015629|GO:0017022|GO:0030016|GO:0030478	GAAAGCACAAGAAGATAAACTTCAGACAGCTGTCCTAAAGAAACAG
ASPWP0011264	211.2	179.3	140.8	138	124.3	116.1	308.3	305.8	8.07523	7.91312	7.22729	7.20353	7.25631	7.24636	8.20391	8.19463	P	P	P	P	P	P	P	P	coding_transcript_probe	NM_003012	RefSeq	chr8	-	41119475	41166990	4482	SFRP1	6422	secreted frizzled-related protein 1	Hs.213424	SARP2, FRP, FRP-1	GO:0001649|GO:0001657|GO:0001843|GO:0001944|GO:0001954|GO:0002244|GO:0004197|GO:0005109|GO:0005515|GO:0005578|GO:0005615|GO:0005622|GO:0005829|GO:0005886|GO:0005886|GO:0006309|GO:0007420|GO:0008144|GO:0008201|GO:0008284|GO:0008285|GO:0008406|GO:0008584|GO:0008585|GO:0009267|GO:0009790|GO:0009950|GO:0009986|GO:0010564|GO:0010629|GO:0010719|GO:0014034|GO:0014070|GO:0017147|GO:0022601|GO:0030165|GO:…	GTCCCCGGAGGTCCCTGGAAGTTTGCGGCAGGACGCGCGCGGGGAG
ASPWP0011277	79.5	95.7	122.4	121.4	86.2	79.2	102.1	102.4	6.9053	7.05925	7.04968	7.03367	6.82457	6.78446	6.8203	6.80928	A	P	P	P	P	P	P	P	coding_transcript_probe	NM_178565	RefSeq	chr8	-	108911543	109095913	3149	RSPO2	340419	R-spondin 2	Hs.444834	MGC35555	GO:0001649|GO:0005102|GO:0005576|GO:0008201|GO:0009986|GO:0016055|GO:0030282|GO:0035115|GO:0035116|GO:0060437|GO:0060441|GO:0060535|GO:0090263	TCGGCAAACTTTTCCCCAGCCCACGTGCTAACCAAGCGGCTCGCTT
ASPWP0011280	110.3	86.1	90.7	92.5	46.7	46.9	123.7	116.6	7.30845	6.94666	6.72423	6.73641	6.09291	6.12622	7.05777	6.95916	P	M	M	M	A	A	A	P	coding_transcript_probe	NM_002546	RefSeq	chr8	-	119935795	119964383	2354	TNFRSF11B	4982	tumor necrosis factor receptor superfamily, member 11b	Hs.81791	OCIF, TR1	GO:0001501|GO:0004872|GO:0005125|GO:0005576|GO:0005578|GO:0005615|GO:0006915|GO:0007165|GO:0007584|GO:0030198|GO:0032026|GO:0042489|GO:0042493|GO:0043627|GO:0045779|GO:0046685	ATAGCTTTGAGATTTCAGCTATGCTAGAGGCTTTTATTAGAAAGCC
ASPWP0011293	46.4	44.4	50.2	49.6	57.1	55.9	54.7	53.2	6.23367	6.1781	6.19966	6.15245	6.31397	6.33426	6.19625	6.18123	A	A	P	A	P	P	P	P	coding_transcript_probe	NM_017412	RefSeq	chr8	+	28351721	28431785	13804	FZD3	7976	frizzled family receptor 3	Hs.40735		GO:0001736|GO:0001764|GO:0001843|GO:0001942|GO:0001944|GO:0004930|GO:0005515|GO:0005737|GO:0005886|GO:0007199|GO:0008406|GO:0016021|GO:0016324|GO:0016328|GO:0017147|GO:0021754|GO:0030165|GO:0030182|GO:0030424|GO:0030425|GO:0032589|GO:0033278|GO:0036342|GO:0042472|GO:0042813|GO:0042813|GO:0043025|GO:0045177|GO:0048786|GO:0060070|GO:0071679	GATAGCATTTCTCAAGACCTGACTTATGGAGCACTTGTAACCTGAG
ASPWP0011303	132.7	94.4	112.4	112.1	98	99.8	116.6	117.6	7.56098	7.04843	6.96986	6.94914	6.98782	7.07312	7.0018	6.98534	P	P	P	P	P	P	P	P	coding_transcript_probe	NM_021205	RefSeq	chr1	+	228870823	228882416	4386	RHOU	58480	ras homolog family member U	Hs.647774	WRCH-1, DJ646B12.2, FLJ10616, WRCH1, CDC42L1, hG28K, fJ646B12.2	GO:0000082|GO:0000139|GO:0002102|GO:0003924|GO:0005515|GO:0005525|GO:0005829|GO:0005886|GO:0005925|GO:0007010|GO:0007264|GO:0008360|GO:0016601|GO:0030036|GO:0042995|GO:0046872|GO:0051056	GTGGTGAGCTACACCACCAACGGCTACCCCACCGAGTACATCCCTA
ASPWP0011307	118.6	180.1	402	380.9	369.9	350.8	528.4	510.3	7.41872	7.87347	8.4929	8.46182	8.83175	8.78918	8.8961	8.84109	A	M	P	P	P	P	P	P	coding_transcript_probe	NM_002467	RefSeq	chr8	+	128748314	128753680	2379	MYC	4609	v-myc avian myelocytomatosis viral oncogene homolog	Hs.202453	c-Myc, bHLHe39, MYCC	GO:0000122|GO:0000165|GO:0001658|GO:0002053|GO:0003677|GO:0003677|GO:0003700|GO:0005515|GO:0005634|GO:0005654|GO:0005654|GO:0005730|GO:0006112|GO:0006338|GO:0006351|GO:0006367|GO:0006879|GO:0006974|GO:0007050|GO:0007179|GO:0007219|GO:0008134|GO:0008284|GO:0010332|GO:0010467|GO:0015671|GO:0032204|GO:0032403|GO:0032873|GO:0034644|GO:0035690|GO:0042493|GO:0043066|GO:0043234|GO:0043280|GO:0044346|GO:…	GAAAAAATAAAATAACTGGCAAATATATCATTGAGCCAAATCTTAA
ASPWP0011308	88.3	111.5	131.7	129.4	88.8	82.7	122.6	126.2	6.98387	7.28092	7.15087	7.11887	6.84652	6.82455	7.04751	7.05373	A	P	P	P	P	P	P	P	coding_transcript_probe	NM_003882	RefSeq	chr8	+	134203281	134243932	5194	WISP1	8840	WNT1 inducible signaling pathway protein 1	Hs.492974	CCN4	GO:0001558|GO:0005520|GO:0005615|GO:0005737|GO:0007155|GO:0007165|GO:0007267|GO:0016055	AGTCCTTCCAGCCTAACTGCAAGTACAACTGCACGTGCATCGACGG
ASPWP0011322	1642.2	1204.9	1818.6	1769.8	1675.4	1649.8	1865.4	1939	10.7837	10.5855	10.577	10.6078	10.9424	10.9413	10.7166	10.7825	A	P	P	P	P	P	P	P	coding_transcript_probe	NM_005077	RefSeq	chr9	-	84198597	84303596	3283	TLE1	7088	transducin-like enhancer of split 1 (E(sp1) homolog, Drosophila)	Hs.197320	ESG1, GRG1, ESG	GO:0001106|GO:0003682|GO:0005515|GO:0005634|GO:0005634|GO:0005654|GO:0005667|GO:0005829|GO:0007165|GO:0007219|GO:0007275|GO:0008134|GO:0008134|GO:0009887|GO:0010628|GO:0016055|GO:0030178|GO:0043124|GO:0045892|GO:2000811	GGTGTCTCCAATGAACTTGTTTCCTGGTTTTGCATCTTGTGAAATG
ASPWP0011328	65.2	80.2	90.9	94.3	90.1	80.8	87.7	89.2	6.67151	6.86135	6.75625	6.77482	6.87281	6.82031	6.69125	6.68457	P	P	P	P	P	P	P	P	coding_transcript_probe	NM_000264	RefSeq	chr9	-	98205263	98270831	7957	PTCH1	5727	patched 1	Hs.494538	BCNS	GO:0000122|GO:0001658|GO:0001843|GO:0003007|GO:0005113|GO:0005119|GO:0005515|GO:0005794|GO:0005886|GO:0005901|GO:0007224|GO:0007224|GO:0007346|GO:0007420|GO:0008158|GO:0008201|GO:0008544|GO:0008589|GO:0009887|GO:0009953|GO:0010157|GO:0010875|GO:0015485|GO:0016021|GO:0016485|GO:0021522|GO:0021532|GO:0021997|GO:0030326|GO:0030332|GO:0030496|GO:0032403|GO:0032880|GO:0035108|GO:0035137|GO:0040015|GO:…	GCCCAGCTACTGCGACGCCGCCTTCGCTCTGGAGCAGATTTCCAAG
ASPWP0011338	99.5	82.2	126.4	122	102.5	100.9	172.8	168.4	7.12725	6.86149	7.10082	7.05258	7.03139	7.06208	7.45595	7.40583	A	P	P	P	P	P	P	P	coding_transcript_probe	NM_016322	RefSeq	chr9	-	123940414	123964365	4379	RAB14	51552	RAB14, member RAS oncogene family	Hs.371563	FBP, RAB-14	GO:0000139|GO:0003924|GO:0003924|GO:0003924|GO:0005515|GO:0005525|GO:0005622|GO:0005764|GO:0005765|GO:0005769|GO:0005770|GO:0005791|GO:0005795|GO:0005829|GO:0005886|GO:0006184|GO:0006184|GO:0006184|GO:0006895|GO:0006895|GO:0007264|GO:0007269|GO:0008543|GO:0009790|GO:0015031|GO:0016192|GO:0019003|GO:0030140|GO:0030659|GO:0030670|GO:0031901|GO:0032456|GO:0032880|GO:0042175|GO:0045335|GO:0046907|GO:…	CACGTCTAGCCAAATAACTGTTTTGGAATAAAAACCTTGGTGGTGA
ASPWP0011340	2000.9	1228	1604.3	1549.6	895.9	953.1	1797.8	1815.4	11.0497	10.6167	10.394	10.418	10.1355	10.2317	10.6574	10.6863	P	P	P	P	P	P	P	P	coding_transcript_probe	NM_005388	RefSeq	chr9	-	125580375	125590935	3085	PDCL	5082	phosducin-like	Hs.271749	PhLP, DKFZp564M1863	GO:0006457|GO:0007165|GO:0007601|GO:0032403|GO:0061084	GAAGCAGGGAAGTATTGTTAGTCTAGCTTATTTCCTTTCAGTCTTT
ASPWP0011364	108.1	83.3	104.1	102.8	67.9	65.5	128.5	126	7.27961	6.88544	6.88886	6.85571	6.50663	6.54383	7.11349	7.0573	P	P	P	P	P	P	P	P	coding_transcript_probe	NM_004612	RefSeq	chr9	+	101867411	101916473	6475	TGFBR1	7046	transforming growth factor, beta receptor 1	Hs.494622	ALK-5, ACVRLK4	GO:0000186|GO:0001501|GO:0001525|GO:0001701|GO:0001822|GO:0001824|GO:0001837|GO:0001937|GO:0002088|GO:0004672|GO:0004674|GO:0004675|GO:0005024|GO:0005024|GO:0005024|GO:0005024|GO:0005025|GO:0005114|GO:0005114|GO:0005515|GO:0005524|GO:0005886|GO:0005886|GO:0005923|GO:0006355|GO:0006355|GO:0006468|GO:0006915|GO:0007050|GO:0007165|GO:0007179|GO:0007179|GO:0007179|GO:0007179|GO:0007507|GO:0008284|GO:…	AATGGGCTTAGTATTCTGGGAAATTGCTCGACGATGTTCCATTGGT
ASPWP0011371	49.2	44.9	51.9	50.6	44.9	43	58.2	57.2	6.32079	6.15709	6.239	6.18297	6.05453	6.05662	6.28186	6.25096	A	A	P	P	A	A	P	P	coding_transcript_probe	NM_178001	RefSeq	chr9	+	131873592	131911225	2869	PPP2R4	5524	protein phosphatase 2A activator, regulatory subunit 4	Hs.400740	PTPA, PR53	GO:0000159|GO:0000413|GO:0003755|GO:0005102|GO:0005524|GO:0005634|GO:0005730|GO:0005737|GO:0006200|GO:0006457|GO:0008160|GO:0008601|GO:0008601|GO:0016887|GO:0030472|GO:0032515|GO:0032516|GO:0034704|GO:0035307|GO:0035308|GO:0042803|GO:0043065|GO:0043666|GO:0046982|GO:0051721	AAAGCAGAGTGTGTCCTGCGATGAATGCATACCATTACCCCGCGCC
ASPWP0011373	108.7	142.7	207	206	182.7	163.6	197.8	195.1	7.28221	7.59465	7.67508	7.67446	7.74629	7.63837	7.63442	7.60716	M	M	M	P	A	A	P	P	coding_transcript_probe	NM_005157	RefSeq	chr9	+	133710830	133763062	5388	ABL1	25	c-abl oncogene 1, non-receptor tyrosine kinase	Hs.431048	JTK7, c-ABL, p150	GO:0000287|GO:0003677|GO:0003785|GO:0004515|GO:0004713|GO:0004715|GO:0005515|GO:0005524|GO:0005634|GO:0005634|GO:0005634|GO:0005730|GO:0005730|GO:0005737|GO:0005739|GO:0005829|GO:0006298|GO:0006355|GO:0006464|GO:0006914|GO:0006974|GO:0006975|GO:0007155|GO:0007411|GO:0007596|GO:0008022|GO:0008630|GO:0010506|GO:0015629|GO:0017124|GO:0018108|GO:0019905|GO:0030036|GO:0030100|GO:0030145|GO:0030155|GO:…	AAATCCAAGAAGGGGCTGTCCTCGTCCTCCAGCTGTTATCTGGAAG
ASPWP0011384	160.9	142.1	152.3	151.1	70.7	70.8	86	85	7.67672	7.60589	7.31657	7.29918	6.56575	6.60821	6.63648	6.61826	M	P	P	P	P	P	P	P	coding_transcript_probe	NM_001081	RefSeq	chr10	-	16865964	17171816	11933	CUBN	8029	cubilin (intrinsic factor-cobalamin receptor)	Hs.166206	IFCR, gp280	GO:0001894|GO:0004872|GO:0005215|GO:0005509|GO:0005765|GO:0005783|GO:0005794|GO:0005829|GO:0005886|GO:0005905|GO:0006766|GO:0006767|GO:0006898|GO:0008202|GO:0008203|GO:0009235|GO:0010008|GO:0015889|GO:0016020|GO:0016324|GO:0030139|GO:0031232|GO:0031419|GO:0031526|GO:0042157|GO:0042359|GO:0042803|GO:0042953|GO:0043202|GO:0044281	ACAGAGAATAAGCTGAACTTGTATGGTTTTTCACCAAACCATGGAT
ASPWP0011390	215.9	145.2	157.9	159.7	198.4	208.4	155.6	151.2	8.10713	7.63749	7.36392	7.38382	7.8679	8.00756	7.3315	7.29805	P	P	P	P	P	P	P	P	coding_transcript_probe	NM_018486	RefSeq	chrX	-	71549365	71792953	2064	HDAC8	55869	histone deacetylase 8	Hs.310536	RPD3	GO:0000118|GO:0000122|GO:0000228|GO:0000278|GO:0004407|GO:0005634|GO:0005737|GO:0005829|GO:0006333|GO:0006351|GO:0007062|GO:0008134|GO:0016568|GO:0032041|GO:0046872|GO:0046969|GO:0046970|GO:0071922|GO:0097372	AAGCGAATTGGGGAGGGGAGTATTTTAATCATCTTAAATGAAACAG
ASPWP0011409	228.6	236.4	345	352.7	284.2	254.8	324.3	313.2	8.13863	8.2644	8.29554	8.33006	8.36427	8.27359	8.26964	8.17626	A	P	P	P	A	P	P	P	coding_transcript_probe	NM_005647	RefSeq	chrX	+	9433200	9687780	5715	TBL1X	6907	transducin (beta)-like 1X-linked	Hs.495656	EBI	GO:0000118|GO:0000122|GO:0003714|GO:0003714|GO:0005515|GO:0005634|GO:0005654|GO:0005876|GO:0006351|GO:0006508|GO:0007219|GO:0007605|GO:0008013|GO:0008022|GO:0008134|GO:0017053|GO:0019904|GO:0042393|GO:0043161|GO:0044212|GO:0044255|GO:0044281|GO:0045893|GO:0045944|GO:0060070	CGCCACCGAAACTTTCCAGCGCCCGCGCTCTCTCCGGGACTCGGCG
ASPWP0011420	64.3	67.4	85.2	85.9	91.7	88.1	92.1	90.8	6.63981	6.61056	6.67683	6.6513	6.8964	6.89195	6.71261	6.6849	P	P	P	P	P	P	M	P	coding_transcript_probe	NM_000044	RefSeq	chrX	+	66763873	66950461	10661	AR	367	androgen receptor	Hs.76704	AIS, NR3C4, SMAX1, HUMARA	GO:0000790|GO:0001085|GO:0001701|GO:0003073|GO:0003677|GO:0003682|GO:0003700|GO:0004879|GO:0004882|GO:0004882|GO:0004882|GO:0004882|GO:0005102|GO:0005497|GO:0005515|GO:0005634|GO:0005654|GO:0005737|GO:0005886|GO:0006351|GO:0006367|GO:0006810|GO:0007165|GO:0007267|GO:0007283|GO:0007548|GO:0008013|GO:0008013|GO:0008013|GO:0008134|GO:0008219|GO:0008270|GO:0008283|GO:0008284|GO:0008584|GO:0010467|GO:…	TTGCATGCAAAAGAAAAAATCCCACATCCTGCTCAAGACGCTTCTA
ASPWP0011424	71.6	76.5	88	88.2	49.3	49.9	83	85.8	6.77048	6.76667	6.69236	6.69078	6.12748	6.18925	6.60508	6.6347	P	P	P	P	P	A	P	P	coding_transcript_probe	ENST00000374867	gencode	chr10	-	33466421	33623833	5877	NRP1	8829	neuropilin 1	Hs.131704	NRP, VEGF165R, CD304	GO:0001569|GO:0001764|GO:0001938|GO:0002116|GO:0005021|GO:0005021|GO:0005515|GO:0005576|GO:0005829|GO:0005883|GO:0005886|GO:0005886|GO:0007155|GO:0007165|GO:0007267|GO:0007411|GO:0007411|GO:0007413|GO:0007507|GO:0008201|GO:0009611|GO:0009887|GO:0009986|GO:0010595|GO:0014911|GO:0015026|GO:0016021|GO:0016358|GO:0017154|GO:0019838|GO:0019838|GO:0019955|GO:0021636|GO:0021675|GO:0030424|GO:0030426|GO:…	GCAGACCTGGATAAAAAGAACCCAGAAATTAAAATTGATGAAACAG
ASPWP0011429	88.4	66.4	100.5	96.7	54.9	55	96.7	95.7	7.03357	6.61258	6.84733	6.78801	6.27057	6.34635	6.78726	6.76535	P	P	P	P	P	P	P	P	coding_transcript_probe	NM_031866	RefSeq	chr10	-	35927176	35930362	3186	FZD8	8325	frizzled family receptor 8	Hs.302634		GO:0000122|GO:0001944|GO:0004930|GO:0005102|GO:0005515|GO:0005737|GO:0005794|GO:0005886|GO:0007409|GO:0007420|GO:0008406|GO:0009790|GO:0016021|GO:0017147|GO:0030165|GO:0030182|GO:0031625|GO:0033077|GO:0042813|GO:0042813|GO:0042995|GO:0043507|GO:0045944|GO:0060070	CTTGTTATTTATCCTGCATGGTATCACTAAAGGTTTCAAAACCCTG
ASPWP0011442	10374.7	7410.6	11636.8	11064	17898.6	17449.9	12921.5	12804.6	13.1811	13.5625	13.3577	13.3778	14.1104	14.1407	13.5726	13.5573	A	M	M	M	M	M	M	M	coding_transcript_probe	NM_021129	RefSeq	chr10	-	71962585	71993190	1316	PPA1	5464	pyrophosphatase (inorganic) 1	Hs.437403	SID6-8061, Ppase, IOPPP, PP1	GO:0000287|GO:0004427|GO:0005737|GO:0005829|GO:0006418|GO:0006796|GO:0010467|GO:0071344	GTGCAAGGGGAGCACATATTGGATGTATATGTTACCATATGTTAGG
ASPWP0011446	144.1	154.2	220.9	218.5	174.8	172.7	191.7	191.9	7.65312	7.71621	7.77572	7.74162	7.69052	7.72226	7.58892	7.58476	P	P	P	P	P	P	P	P	coding_transcript_probe	NM_004747	RefSeq	chr10	-	79550548	79686348	7493	DLG5	9231	discs, large homolog 5 (Drosophila)	Hs.652690	P-dlg, KIAA0583	GO:0005515|GO:0005737|GO:0005886|GO:0005913|GO:0007165|GO:0008013|GO:0008092|GO:0008285|GO:0016337|GO:0030159|GO:0035556|GO:0042981	AGAAGACGCAGCCTCACCTGCTGCCCATTCTCTACCTGAACGGCGT
ASPWP0011453	54.8	46.1	73.5	71.1	131.8	130.5	430	437.5	6.4584	6.21805	6.54217	6.4847	7.33003	7.36793	8.62501	8.64379	P	A	P	A	P	P	P	P	coding_transcript_probe	NM_003015	RefSeq	chr10	-	99526507	99531756	1883	SFRP5	6425	secreted frizzled-related protein 5	Hs.279565	SARP3	GO:0001944|GO:0005615|GO:0005737|GO:0005886|GO:0006915|GO:0007163|GO:0007165|GO:0007420|GO:0007601|GO:0008285|GO:0008406|GO:0009653|GO:0009790|GO:0017147|GO:0030154|GO:0030165|GO:0035414|GO:0036342|GO:0042813|GO:0042995|GO:0043433|GO:0043508|GO:0048546|GO:0051898|GO:0060028|GO:0090090|GO:0090179|GO:2000041|GO:2000057	ATAGGTACTAGACAACCAATACATGCAGGGTTGGGTTTTCTAATTT
ASPWP0011477	51.2	61.1	75.8	84	62.5	60.8	75.7	81.9	6.35037	6.47368	6.53908	6.61548	6.41307	6.39452	6.49703	6.58218	A	P	P	P	P	A	P	P	coding_transcript_probe	NM_012242	RefSeq	chr10	+	54074040	54077417	1815	DKK1	22943	dickkopf WNT signaling pathway inhibitor 1	Hs.40499	SK, DKK-1	GO:0000122|GO:0000122|GO:0000904|GO:0001706|GO:0001707|GO:0001942|GO:0002090|GO:0004871|GO:0005515|GO:0005615|GO:0005886|GO:0008083|GO:0030326|GO:0030514|GO:0030900|GO:0031333|GO:0032526|GO:0033137|GO:0042662|GO:0042663|GO:0048019|GO:0048642|GO:0050750|GO:0060325|GO:0060394|GO:0090082|GO:0090090|GO:0090090|GO:0090244|GO:1900116|GO:1901296|GO:2000726	GCTTGCAAAGTGACGGTCATTTTCTCTTTCTTTCTCCCTCTTGAGT
ASPWP0011479	47.2	46.3	52.3	53.5	56.4	54.2	52.3	54.3	6.22833	6.1966	6.23928	6.21467	6.30336	6.32799	6.17769	6.20668	A	A	P	P	P	P	P	P	coding_transcript_probe	NM_012238	RefSeq	chr10	+	69644426	69678147	4110	SIRT1	23411	sirtuin 1	Hs.369779	SIR2L1	GO:0000012|GO:0000122|GO:0000122|GO:0000183|GO:0000720|GO:0000731|GO:0000790|GO:0001525|GO:0001542|GO:0001678|GO:0001934|GO:0002039|GO:0002821|GO:0003714|GO:0003714|GO:0003950|GO:0004407|GO:0005515|GO:0005634|GO:0005635|GO:0005637|GO:0005654|GO:0005677|GO:0005719|GO:0005720|GO:0005730|GO:0005730|GO:0005737|GO:0005737|GO:0006260|GO:0006281|GO:0006342|GO:0006343|GO:0006344|GO:0006346|GO:0006351|GO:…	GGCCTGCAGGGCCCATCTCGGGAGCCACCGCTGGCCGACAACTTGT
ASPWP0011481	61.4	56.2	56.9	61.4	61.8	59.7	67.7	64.9	6.59005	6.40969	6.30347	6.35316	6.41722	6.43028	6.40822	6.36938	P	P	P	P	P	P	P	P	coding_transcript_probe	NM_014000	RefSeq	chr10	+	75757871	75879914	5647	VCL	7414	vinculin	Hs.643896		GO:0002009|GO:0002162|GO:0002576|GO:0003779|GO:0003779|GO:0005198|GO:0005515|GO:0005576|GO:0005829|GO:0005856|GO:0005911|GO:0005912|GO:0005913|GO:0005916|GO:0005925|GO:0005925|GO:0006928|GO:0006936|GO:0007155|GO:0007160|GO:0007596|GO:0008013|GO:0015629|GO:0017048|GO:0030018|GO:0030032|GO:0030055|GO:0030168|GO:0030336|GO:0034333|GO:0034394|GO:0042383|GO:0043034|GO:0043034|GO:0043234|GO:0043297|GO:…	TGCTGTTAATGCCATCCAATCAGCCGGTCAACCAGCCCATTCTGGC
ASPWP0011484	242	204.8	291.5	281.7	280.6	270.9	245.1	244.8	8.17498	8.09951	8.08992	8.07332	8.42538	8.42314	7.92851	7.91802	M	P	P	P	P	P	P	A	coding_transcript_probe	NM_000314	RefSeq	chr10	+	89623194	89728532	5572	PTEN	5728	phosphatase and tensin homolog	Hs.500466	MMAC1, TEP1, PTEN1	GO:0000079|GO:0000287|GO:0001525|GO:0001933|GO:0002902|GO:0004438|GO:0004721|GO:0004722|GO:0004725|GO:0005515|GO:0005634|GO:0005737|GO:0005737|GO:0005829|GO:0005886|GO:0006470|GO:0006470|GO:0006644|GO:0006661|GO:0006915|GO:0007092|GO:0007173|GO:0007270|GO:0007416|GO:0007417|GO:0007507|GO:0007611|GO:0007626|GO:0008138|GO:0008283|GO:0008284|GO:0008285|GO:0008285|GO:0008289|GO:0008543|GO:0009898|GO:…	GGCGCTATGTGTATTATTATAGCTACCTGTTAAAGAATCATCTGGA
ASPWP0011490	211.5	142.3	231.9	228.9	233	238.7	213.1	210.8	8.07761	7.62475	7.82688	7.81775	8.13452	8.2219	7.74254	7.72045	P	A	P	P	P	A	P	P	coding_transcript_probe	NM_005479	RefSeq	chr10	+	99079021	99081672	2651	FRAT1	10023	frequently rearranged in advanced T-cell lymphomas	Hs.126057		GO:0000578|GO:0005737|GO:0016055	CCATCAGTGAAAAAGATGTACAGAACACATTTCTCTGATCTCCATA
ASPWP0011494	79.3	79	95.7	95.7	54.5	55.2	58.5	57	6.89437	6.83512	6.78434	6.78048	6.27511	6.32048	6.2905	6.25616	P	P	M	P	P	P	P	P	coding_transcript_probe	NM_001077494	RefSeq	chr10	+	104154336	104162286	3123	NFKB2	4791	nuclear factor of kappa light polypeptide gene enhancer in B-cells 2 (p49/p100)	Hs.73090	LYT-10, p52, p105, NF-kB2	GO:0002224|GO:0002268|GO:0002467|GO:0002755|GO:0002756|GO:0003677|GO:0003700|GO:0003713|GO:0005515|GO:0005634|GO:0005654|GO:0005730|GO:0005737|GO:0005829|GO:0006351|GO:0006355|GO:0030198|GO:0032481|GO:0033257|GO:0034134|GO:0034138|GO:0034142|GO:0034146|GO:0034162|GO:0034166|GO:0035666|GO:0038123|GO:0038124|GO:0045087|GO:0048536|GO:0051092	ACGACACTCGGATCCACGTCGACACCGTTGTACAAAGATACGCGGA
ASPWP0011498	367.7	348.4	314.7	312.9	169.5	164.4	228	219.1	8.82977	8.84981	8.18956	8.21441	7.64838	7.66079	7.83241	7.76073	A	P	P	P	P	P	P	P	coding_transcript_probe	NM_012333	RefSeq	chr1	-	39328161	39339050	2583	MYCBP	26292	MYC binding protein	Hs.591506	AMY-1	GO:0003713|GO:0005515|GO:0005634|GO:0005737|GO:0005739|GO:0005813|GO:0006351|GO:0006355|GO:0007283	CGGCGCCAGCTACGCCGCTGCCGCTGTCACTATGGCCCATTACAAA
ASPWP0011509	56.8	62.2	67.5	72.6	69	64.9	68.1	69.5	6.45718	6.52575	6.46404	6.4884	6.54619	6.4854	6.39254	6.4055	A	P	P	P	P	P	P	M	coding_transcript_probe	NM_015881	RefSeq	chr11	-	11984542	12030629	2769	DKK3	27122	dickkopf WNT signaling pathway inhibitor 3	Hs.292156	REIC, RIG	GO:0005615|GO:0009653|GO:0016055|GO:0030325|GO:0032348|GO:0045892|GO:0090090|GO:2000065	TGAACCGGGGACAGAGTCTAGGTGAGCTGGGGCTTGGGAGCTATTA
ASPWP0011530	105.8	80	168.1	167.2	156.8	156.3	172.6	168.6	7.25856	6.84313	7.44269	7.43605	7.53536	7.57507	7.45776	7.41494	P	M	P	P	P	P	P	P	coding_transcript_probe	NM_004626	RefSeq	chr11	-	75897369	75917574	1927	WNT11	7481	wingless-type MMTV integration site family, member 11	Hs.108219		GO:0001649|GO:0003151|GO:0005099|GO:0005109|GO:0005576|GO:0005578|GO:0005615|GO:0005737|GO:0006468|GO:0010628|GO:0030182|GO:0030182|GO:0030282|GO:0030295|GO:0030308|GO:0030325|GO:0030335|GO:0030336|GO:0032320|GO:0032915|GO:0034394|GO:0035567|GO:0043065|GO:0043066|GO:0044212|GO:0045165|GO:0045860|GO:0045892|GO:0045893|GO:0048706|GO:0048844|GO:0051496|GO:0060021|GO:0060070|GO:0060197|GO:0060412|GO:…	AACAAGACATCCAACGGAAGCGACAGCTGCGACCTTATGTGCTGCG
ASPWP0011537	488.4	328.6	167.7	162.4	176.2	173.7	3661.7	3563.8	9.20948	8.76798	7.44036	7.39921	7.69242	7.73914	11.6814	11.6507	P	M	P	P	P	P	P	P	coding_transcript_probe	NM_002423	RefSeq	chr11	-	102391238	102401478	1147	MMP7	4316	matrix metallopeptidase 7 (matrilysin, uterine)	Hs.2256	PUMP-1	GO:0002779|GO:0004222|GO:0005576|GO:0005578|GO:0005615|GO:0006508|GO:0008270|GO:0022617|GO:0030198|GO:0030574|GO:0042127|GO:0042493|GO:0050829|GO:0050830	TGTGACTGTGTCTTATTCATCTATACTTGCAGTGGGTAGATGTCAA
ASPWP0011539	123.4	97.3	535.8	515.4	284.5	283.4	741	741.6	7.45033	7.08881	8.88009	8.87208	8.43528	8.48967	9.35288	9.37167	P	P	P	P	P	P	P	P	coding_transcript_probe	NM_002422	RefSeq	chr11	-	102706527	102714342	1828	MMP3	4314	matrix metallopeptidase 3 (stromelysin 1, progelatinase)	Hs.375129		GO:0004222|GO:0005509|GO:0005576|GO:0005578|GO:0005615|GO:0006508|GO:0008270|GO:0022617|GO:0030198|GO:0030334|GO:0030574|GO:0043231|GO:0071230	CGTGTGCAACAGACAAGTGACTGTATCTGTGTAGACTATTTGCTTA
ASPWP0011558	57.6	77.1	102.8	98.4	81.6	74.6	96.4	90.5	6.50213	6.76787	6.85696	6.79425	6.74751	6.68948	6.77813	6.67577	P	P	P	P	P	P	P	P	coding_transcript_probe	NM_002457	RefSeq	chr11	+	1074874	1104417	15728	MUC2	4583	mucin 2, oligomeric mucus/gel-forming	Hs.315		GO:0005515|GO:0005796|GO:0016266|GO:0043687|GO:0044267|GO:0070702|GO:0070703	CCGTCCTCATGAATCATTGCTCCGGGTCCTGCGGGACATTTGTCAT
ASPWP0011572	684.6	455.8	1148.6	1087.4	884.9	876	2099	2047.7	9.65547	9.24059	9.89	9.87387	10.1103	10.1237	10.8938	10.8647	P	M	P	P	M	M	P	M	coding_transcript_probe	NM_000610	RefSeq	chr11	+	35160416	35253949	5748	CD44	960	CD44 molecule (Indian blood group)	Hs.502328	IN, MC56, Pgp1, CD44R, HCELL, CSPG8	GO:0001658|GO:0002246|GO:0004415|GO:0004888|GO:0005515|GO:0005518|GO:0005540|GO:0005540|GO:0005886|GO:0005887|GO:0005975|GO:0007160|GO:0009897|GO:0009986|GO:0010628|GO:0016055|GO:0016323|GO:0016337|GO:0019221|GO:0030198|GO:0030203|GO:0030212|GO:0030214|GO:0030214|GO:0033138|GO:0034116|GO:0043066|GO:0043154|GO:0043518|GO:0044281|GO:0044344|GO:0050731|GO:0051216|GO:0060333|GO:0060442|GO:0070374|GO:…	CCATCAGAGTCAAAGAATCATCTTCACACAACAACACAAATGGCTG
ASPWP0011580	3943.8	2783	4280	4073.5	2572.5	2589.5	2906.1	2841.3	12.0794	11.8071	11.825	11.823	11.5351	11.5997	11.3619	11.3454	P	P	P	P	P	P	P	P	coding_transcript_probe	NM_003713	RefSeq	chr1	-	56960418	57045257	3324	PPAP2B	8613	phosphatidic acid phosphatase type 2B	Hs.405156	PAP-2b, LPP3	GO:0001568|GO:0001702|GO:0001933|GO:0004721|GO:0005178|GO:0005515|GO:0005794|GO:0005886|GO:0005912|GO:0006629|GO:0006644|GO:0006665|GO:0008195|GO:0008354|GO:0016020|GO:0016021|GO:0030111|GO:0030148|GO:0034109|GO:0042577|GO:0044281|GO:0044328|GO:0044329|GO:0044330|GO:0050731|GO:0050821|GO:0051091	CTCTGGCCATGCCTCCTTCTCCATGTACACTATGCTGTATTTGGTG
ASPWP0011584	69.9	75.4	338.1	336.4	191.2	180.2	570.1	546.4	6.75057	6.77256	8.28944	8.31192	7.81063	7.79732	9.00301	8.93836	P	P	A	P	P	P	P	P	coding_transcript_probe	NM_004561	RefSeq	chr11	+	65554504	65564690	3039	OVOL1	5017	ovo-like zinc finger 1	Hs.134434	HOVO1	GO:0000981|GO:0001078|GO:0001822|GO:0003677|GO:0005634|GO:0006366|GO:0007283|GO:0007498|GO:0008544|GO:0046872|GO:0051729|GO:1901994	AATAAAGCGTGAACCCGTCCGTCCGGCTCGCACTTTAAGACTTCCC
ASPWP0011596	64.2	68.6	65.2	70.4	84.2	79.5	77.2	75.8	6.66177	6.63734	6.41693	6.45953	6.77894	6.79423	6.54147	6.51395	P	P	P	P	M	P	P	P	coding_transcript_probe	NM_004313	RefSeq	chr17	+	4613788	4624795	1936	ARRB2	409	arrestin, beta 2	Hs.435811	BARR2, DKFZp686L0365	GO:0001664|GO:0002031|GO:0002031|GO:0002032|GO:0002092|GO:0005102|GO:0005515|GO:0005634|GO:0005737|GO:0005829|GO:0005886|GO:0005886|GO:0005905|GO:0006366|GO:0007179|GO:0007219|GO:0007420|GO:0007596|GO:0007628|GO:0014069|GO:0015031|GO:0016323|GO:0016567|GO:0019904|GO:0030139|GO:0030168|GO:0031397|GO:0031398|GO:0031410|GO:0031623|GO:0031625|GO:0031691|GO:0031692|GO:0031701|GO:0031702|GO:0031748|GO:…	GCCGGGAGGGAGGGGGAAGAGGCGAGAGCGCGGAGGGCGCGCGTGC
ASPWP0011614	53.5	55.8	71.4	79.1	52.8	46.9	66.2	69.6	6.40831	6.3604	6.50332	6.57034	6.23066	6.14233	6.3999	6.43218	P	A	P	P	A	A	P	P	coding_transcript_probe	NM_016231	RefSeq	chr17	+	26369687	26523404	3555	NLK	51701	nemo-like kinase	Hs.208759		GO:0000287|GO:0004672|GO:0004707|GO:0005515|GO:0005524|GO:0005634|GO:0005737|GO:0006351|GO:0006355|GO:0006468|GO:0007179|GO:0007243|GO:0008134|GO:0016055|GO:0018107|GO:0030178|GO:0031625|GO:0033136|GO:0042169|GO:0046777	CAGCTTGACCCAGTTTGCTTTCCAATCAAAGGGCATTTATTTTGAA
ASPWP0011616	64.1	88.2	96.7	99.5	79	74.5	81.3	89.9	6.65291	6.95973	6.7928	6.81254	6.70334	6.69389	6.59198	6.66824	P	P	P	P	P	M	P	P	coding_transcript_probe	NM_003593	RefSeq	chr17	+	26850958	26865175	2697	FOXN1	8456	forkhead box N1	Hs.663679	FKHL20	GO:0000122|GO:0001942|GO:0002260|GO:0003690|GO:0003705|GO:0005634|GO:0005667|GO:0006357|GO:0006366|GO:0006952|GO:0007389|GO:0008134|GO:0008301|GO:0008544|GO:0009790|GO:0009887|GO:0030216|GO:0033081|GO:0035878|GO:0043565|GO:0048538|GO:0050673|GO:0051090	TTTCTTTGAGGCCAGGACTGGGTGATGGTGTCGCTACCCCCGCCGC
ASPWP0011629	136.9	95.8	137.2	137.3	79.3	73.7	125.9	126	7.58492	7.08087	7.19653	7.18507	6.71428	6.68459	7.09066	7.05321	P	M	P	P	P	M	P	P	coding_transcript_probe	NM_001552	RefSeq	chr17	+	38599675	38613982	2246	IGFBP4	3487	insulin-like growth factor binding protein 4	Hs.462998	IBP4, BP-4, HT29-IGFBP, IGFBP-4	GO:0001501|GO:0001558|GO:0005520|GO:0005576|GO:0005615|GO:0006259|GO:0006954|GO:0007165|GO:0008283|GO:0010906|GO:0043410|GO:0043568|GO:0044267|GO:0044342	CACGGGCAAGGCGTGTGCATGGAGCTGGCGGAGATCGAGGCCATCC
ASPWP0011648	94.9	84.3	171.5	165.7	803	800.5	187.8	178.1	7.08597	6.9113	7.47164	7.42927	9.96305	9.99012	7.56835	7.48476	P	P	P	M	P	P	P	P	coding_transcript_probe	NM_004396	RefSeq	chr17	-	62494373	62502484	3769	DDX5	1655	DEAD (Asp-Glu-Ala-Asp) box helicase 5	Hs.279806	p68	GO:0000122|GO:0000381|GO:0000398|GO:0001701|GO:0003713|GO:0003724|GO:0003724|GO:0004004|GO:0005515|GO:0005516|GO:0005524|GO:0005634|GO:0005634|GO:0005730|GO:0005730|GO:0006351|GO:0007623|GO:0016049|GO:0019899|GO:0030331|GO:0030529|GO:0033148|GO:0036002|GO:0043517|GO:0045069|GO:0045667|GO:0045944|GO:0048306|GO:0050681|GO:0060765|GO:0071013|GO:0072332|GO:2001014	GCGGCGTAGGAGGCGGTCCAGACTATAAAAGCGGCTGCCGGAAAGC
ASPWP0011649	105.6	108.8	102.2	102.6	95.4	92.3	135.4	134.9	7.24905	7.2397	6.8622	6.84986	6.94723	6.96351	7.17219	7.14174	P	P	P	P	P	P	P	P	coding_transcript_probe	NM_212472	RefSeq	chr17	+	66508542	66528910	3657	PRKAR1A	5573	protein kinase, cAMP-dependent, regulatory, type I, alpha	Hs.280342		GO:0001707|GO:0004862|GO:0005515|GO:0005829|GO:0005886|GO:0005952|GO:0006112|GO:0006357|GO:0006833|GO:0007143|GO:0007165|GO:0007173|GO:0007202|GO:0007596|GO:0008543|GO:0008603|GO:0030552|GO:0031588|GO:0031594|GO:0031625|GO:0034199|GO:0034236|GO:0035556|GO:0043234|GO:0044281|GO:0045087|GO:0045214|GO:0045835|GO:0048011|GO:0050796|GO:0055085|GO:0060038|GO:0071377|GO:2000480	GCCGCCCGTCCCCAGGTGAGTGGGGTCGGCCGGGGGCTCAGGCGAG
ASPWP0011652	62.5	47.7	50.3	51.7	60.8	57.5	61.8	66.5	6.59816	6.23011	6.19186	6.18952	6.41321	6.3872	6.34446	6.39007	P	P	P	P	P	P	P	P	coding_transcript_probe	NM_002086	RefSeq	chr17	-	73314156	73401789	3303	GRB2	2885	growth factor receptor-bound protein 2	Hs.444356	NCKAP2	GO:0001784|GO:0005070|GO:0005154|GO:0005168|GO:0005515|GO:0005634|GO:0005737|GO:0005768|GO:0005794|GO:0005829|GO:0005886|GO:0007173|GO:0007265|GO:0007267|GO:0007411|GO:0007568|GO:0007596|GO:0008180|GO:0008286|GO:0008286|GO:0008543|GO:0012506|GO:0017124|GO:0019048|GO:0019901|GO:0019903|GO:0030168|GO:0030838|GO:0031295|GO:0031623|GO:0038095|GO:0038096|GO:0042059|GO:0042770|GO:0042802|GO:0043408|GO:…	GACGGGGAGCGGAAGCCAGGAGGTATTGCTGCTTCGGCGACCGGGC
ASPWP0011664	288.1	285.4	475.9	480.5	363.2	371.8	447.1	441.5	8.4912	8.55959	8.72415	8.76866	8.80638	8.87735	8.66546	8.65484	P	M	M	M	M	M	M	P	coding_transcript_probe	NM_153000	RefSeq	chr18	+	10454624	10488698	2579	APCDD1	147495	adenomatosis polyposis coli down-regulated 1	Hs.293274	B7323	GO:0001942|GO:0005887|GO:0016055|GO:0017147|GO:0030178|GO:0043615	AGTGTGCCTCCTCTTCGCCGAGGGCAGAGGACCTCGCAGAAGACAG
ASPWP0011690	3027.7	1825.2	1898.5	1773.1	2248	2303.3	1396.9	1383.8	11.6536	11.2674	10.6368	10.6107	11.3179	11.4051	10.26	10.2664	P	P	P	P	P	P	P	P	coding_transcript_probe	NM_019088	RefSeq	chr19	-	39876269	39881835	2320	PAF1	54623	Paf1, RNA polymerase II associated factor, homolog (S. cerevisiae)	Hs.466714	PD2, F23149_1, FLJ11123	GO:0000122|GO:0000993|GO:0001711|GO:0003682|GO:0005515|GO:0005634|GO:0005730|GO:0005739|GO:0006351|GO:0006378|GO:0010390|GO:0016055|GO:0016593|GO:0019827|GO:0031442|GO:0032968|GO:0033523|GO:0045638|GO:0045944|GO:0071222	TCTTTGGCAGTGATGCTGATTCTGAGGACGATGCCGACTCTGATGA
ASPWP0011691	77.2	111.1	140.5	151.4	119.5	110.9	124.4	140.5	6.85846	7.25114	7.2073	7.29069	7.17835	7.1588	7.06346	7.19965	P	P	P	P	P	P	P	P	coding_transcript_probe	NM_016941	RefSeq	chr19	+	39989556	39999121	2389	DLL3	10683	delta-like 3 (Drosophila)	Hs.127792	SCDO1	GO:0001501|GO:0001756|GO:0005112|GO:0007219|GO:0007386|GO:0016021|GO:0048339|GO:0050768	TATGTCATATCTGCTCCTTCCATCTACGCTCGGGAGGTAGCGACGC
ASPWP0011711	205.7	184.2	201.8	197.8	168.6	154.3	205.6	200	8.04253	7.95341	7.65517	7.63224	7.63409	7.55833	7.6923	7.64398	P	P	P	P	P	P	P	P	coding_transcript_probe	NM_002739	RefSeq	chr19	+	54385466	54410901	3143	PRKCG	5582	protein kinase C, gamma	Hs.631564	PKCC, MGC57564	GO:0004672|GO:0004697|GO:0004698|GO:0005524|GO:0005634|GO:0005829|GO:0005829|GO:0005886|GO:0006468|GO:0007165|GO:0007173|GO:0007202|GO:0007268|GO:0007596|GO:0007611|GO:0007635|GO:0008219|GO:0008270|GO:0008543|GO:0016310|GO:0030054|GO:0030168|GO:0030425|GO:0031397|GO:0032425|GO:0035556|GO:0042177|GO:0043278|GO:0043524|GO:0045087|GO:0046777|GO:0048011|GO:0048265|GO:0048471|GO:0060384|GO:0097060	TGCCCGTCATGTAATCTCACCCGCCGCCACTAGGTGTCCCCAACGT
ASPWP0011725	65.8	70	73.1	77.9	78.4	76.1	76.8	76.2	6.67519	6.67705	6.52805	6.57479	6.70556	6.74284	6.54894	6.52237	P	P	P	P	P	P	P	P	coding_transcript_probe	NM_177983	RefSeq	chr2	-	27604065	27632550	2302	PPM1G	5496	protein phosphatase, Mg2+/Mn2+ dependent, 1G	Hs.643951	PP2CG, PP2Cgamma	GO:0004722|GO:0005515|GO:0005634|GO:0005730|GO:0005737|GO:0006470|GO:0007050|GO:0035970|GO:0046872	CGCGCAGGCCGGGCGGGGTCTGGAGCGGCGCCGTTTCCGCTTCCGC
ASPWP0011727	192.3	279.8	379.7	388.4	320.4	273	363.8	378.7	7.95557	8.51371	8.41725	8.48589	8.601	8.37475	8.38913	8.43505	A	P	P	P	P	P	P	P	coding_transcript_probe	NM_030915	RefSeq	chr2	+	30454396	30482899	2956	LBH	81606	limb bud and heart development	Hs.567598		GO:0005730|GO:0005737|GO:0006351|GO:0007275|GO:0043231|GO:0045893	TTCTACTCCATGGCCTCTCTGCTCCCAGCTGTGGTAGGCTCACATA
[truncated: 69 more rows]

## Sheet: Box Plot - Coding Genes
Box Plot The Box Plot is a convenient way to quickly visualize the distribution of a dataset. It is commonly used for comparing the distributions of the intensities from all samples. Here, a boxplot view is used to look at, and compare the distributions of expression values for the samples in an experiment after normalization. Press Ctrl and rolling button of your mouse to zoom in.

## Sheet: Hierarchical Clustering-Coding
Hierarchical Clustering Hierarchical clustering is one of the simplest and widely used clustering techniques for analysis of gene expression data. Cluster analysis arranges samples into groups based on their expression levels, which allows us to hypothesize about the relationships among samples. The dendrogram shows the relationships among the expression levels of samples. Here, hierarchical clus…
[truncated: 1 more rows]
