# Supplementary material for: Identification of skin-related lncRNAs as potential biomarkers that are involved in Wnt pathways in keloids
Source: Oncotarget. 2017 Mar 3;8(21):34236–44. doi: 10.18632/oncotarget.15880 (PMC5470963; doi:10.18632/oncotarget.15880)
Supplement: Supplementary file 4 [file oncotarget-08-34236-s004.xls]

## Sheet: Scatter Plots-LncRNAs
Scatter Plots The Scatter-Plot is a visualization method used for assessing the LncRNA expression variation (or reproducibility) between the two compared samples or two compared groups of samples. The values of X and Y axes in the Scatter-Plot are the normalized signal values of the samples (log2 scaled) or the averaged normalized signal values of groups of samples (log2 scaled). The green lines …

## Sheet: Volcano Plots - LncRNAs
Volcano Plots Volcano Plots are useful tools for visualizing differential expression between two different conditions. They are constructed using fold-change values and p-values, and thus allow you to visulaize the relationship between fold-change (magnitude of change) and statistical significance (which takes both magnitude of change and variability into consideration). They also allow subsets o…

## Sheet: up_Dis_vs_Normal
# Fold Change cut-off: 1.5 # P-value cut-off: 0.05 # Condition pairs: Dis_vs_Normal # Column A: probeID it represents probe name. # Column B: P-value, P-value calculated from unpaired t-test. # Column C: FDR, FDR is calculated from Benjamini Hochberg FDR. # Column D: FC (abs), the absolute ratio (no log scale) of normalized intensities between two conditions. # Column E: Regulation, it depicts wh…
Dis_vs_Normal 1.5 fold up regulated LncRNAs
	P-value and FDR		Fold change and Regulation		Annotations															Group--Raw Intensity		Group--Normalized Intensity		Raw Intensity								Normalized Intensity
probeID	P-value	FDR	FC (abs)	Regulation	type	seqname	source	chrom	strand	txStart	txEnd	RNAlength	GeneName	EntrezID	description	unigene	Synonyms	GOaccession	Sequence	group-Dis(raw)	group-Normal(raw)	group-Dis(normalized)	group-Normal(normalized)	[S2_1, Dis](raw)	[S4_1, Dis](raw)	[S11_1, Dis](raw)	[S13_1, Dis](raw)	[S2_2, Normal](raw)	[S4_2, Normal](raw)	[S11_2, Normal](raw)	[S13_2, Normal](raw)	[S2_1, Dis](normalized)	[S4_1, Dis](normalized)	[S11_1, Dis](normalized)	[S13_1, Dis](normalized)	[S2_2, Normal](normalized)	[S4_2, Normal](normalized)	[S11_2, Normal](normalized)	[S13_2, Normal](normalized)
ASPWP0001427	0.0296518	0.184335	1.51241	up	noncoding	ENST00000558645	gencode	chr15	+	74495350	74505829	589	RP11-60L3.1						GAAGACAAAGGTCAGACCTCCATTCCAGAAAGTCCTGCCCCATACC	229.325	102.25	7.54206	6.94521	105.6	487.5	164	160.2	101.7	93.3	109.7	104.3	7.24172	8.15162	7.3982	7.3767	7.02964	6.9917	6.91941	6.84007
ASPWP0002024	0.00935231	0.112529	1.97293	up	noncoding	ENST00000539135	gencode	chr12	-	4357930	4385350	555	RP11-264F23.3						AGCCAGATACTCTGTTGCCATGCTTCTTTAAATAAAGCACATTTCT	305.225	158.6	8.36248	7.38215	342.7	257	313.3	307.9	94.4	98.2	222.9	218.9	8.68809	8.40398	8.17115	8.18672	6.92904	7.04023	7.79464	7.76467
ASPWP0002954	0.0221057	0.160106	1.51354	up	noncoding	ENST00000331871	gencode	chr15	+	58978609	58978816	207	RP11-123C21.1						TGGAAGTAACCCCTTCTGGGAACCCAGATCCTGTGCTTTACTCTGA	256.95	175.375	8.13138	7.53346	281.4	187.1	286	273.3	126.1	122.3	230.8	222.3	8.45617	7.97199	8.06543	8.03194	7.25263	7.25757	7.84229	7.78133
ASPWP0003430	0.0275627	0.177257	2.52598	up	noncoding	NR_038439	RefSeq	chr17	-	48633567	48639469	1450	CACNA1G-AS1						CACCAGGGCATATGCAAAGTCACCATTCTGTGAAATATAAAAGCTC	241.025	108.675	8.06793	6.73109	308.5	211.5	224.9	219.2	45	41.6	172.8	175.3	8.59459	8.13839	7.78849	7.75025	6.0344	5.9792	7.45107	7.45969
ASPWP0003632	2.75315e-05	0.0102693	1.774	up	noncoding	ENST00000448147	gencode	chr17	+	79480088	79480210	122	RP13-766D20.1						CTGCCGCGCCGTGGGGAGGGCCCTGCTGCGCCCCGAAACTGCCTGA	208.15	114.525	7.87758	7.05057	185	196.3	229.1	222.2	97.7	94.2	135.2	131	7.89535	8.02705	7.814	7.77392	6.97468	6.96912	7.15275	7.10575
ASPWP0005293	0.0261587	0.172694	1.54827	up	noncoding	ENST00000513899	gencode	chr5	-	82837295	82877139	453	VCAN-AS1						TTAAAAGAATCCTGTGGGGACATTACAGATGAGCCGACGTCTATTC	69.95	41.5	6.57611	5.94545	94.4	76.1	53.2	56.1	37.9	39.2	46.2	42.7	7.09843	6.72931	6.23286	6.24384	5.81684	5.92501	6.0511	5.98887
ASPWP0008494	0.0274758	0.177257	2.33223	up	noncoding	NR_003531	RefSeq	chr14	+	101292468	101327360	1731	MEG3		<b>Summary:</b> Meg3 is important for proper growth and development and is a putative tumour suppressor which functions to activate p53 and inhibit cell proliferation. Meg3 can also control gene expression at imprinted loci through recruitment of the PRC2 complex. . <b>Function in Cancer:</b>. Expression of the Meg3a splicing isoform was silenced in pituitary tumours and ectopic expression was fo…				TACTCCGTGGAAGCACGCTCACAAAGGTTCCCAGTGCCCCCGACAA	280.825	117.375	8.23866	7.01695	418.6	321.3	194.3	189.1	76	75.2	157.4	160.9	9.01946	8.73605	7.61599	7.58312	6.65764	6.69792	7.34992	7.36232
ASPWP0008496	0.00466012	0.0973105	2.36604	up	noncoding	NR_046467	RefSeq	chr14	+	101292444	101327360	1793	MEG3		<b>Summary:</b> Meg3 is important for proper growth and development and is a putative tumour suppressor which functions to activate p53 and inhibit cell proliferation. Meg3 can also control gene expression at imprinted loci through recruitment of the PRC2 complex. . <b>Function in Cancer:</b>. Expression of the Meg3a splicing isoform was silenced in pituitary tumours and ectopic expression was fo…				GGAAAAACACACTGATTATCATAATGAGGCACGTGGGCCGTGGCCC	174.6	68.05	7.65543	6.41295	217.4	190.5	146.9	143.6	47.2	46	90	89	8.09834	8.00349	7.27424	7.24564	6.11946	6.12853	6.71514	6.68868
ASPWP0008497	0.00828484	0.106649	2.55557	up	noncoding	NR_002766	RefSeq	chr14	+	101292444	101327360	1595	MEG3		<b>Summary:</b> Meg3 is important for proper growth and development and is a putative tumour suppressor which functions to activate p53 and inhibit cell proliferation. Meg3 can also control gene expression at imprinted loci through recruitment of the PRC2 complex. . <b>Function in Cancer:</b>. Expression of the Meg3a splicing isoform was silenced in pituitary tumours and ectopic expression was fo…				GCTCACAAAGGCACGTGGGCCGTGGCCCGGCTGGGTCGGCTGAAGA	239.25	94.475	8.06433	6.71069	315.2	219	214.5	208.3	51.3	51.5	139.1	136	8.61418	8.2042	7.72946	7.70949	6.21919	6.24929	7.21196	7.16231
ASPWP0008507	0.0125028	0.121131	1.86365	up	noncoding	NR_033358	RefSeq	chr14	+	101292444	101327360	1735	MEG3		<b>Summary:</b> Meg3 is important for proper growth and development and is a putative tumour suppressor which functions to activate p53 and inhibit cell proliferation. Meg3 can also control gene expression at imprinted loci through recruitment of the PRC2 complex. . <b>Function in Cancer:</b>. Expression of the Meg3a splicing isoform was silenced in pituitary tumours and ectopic expression was fo…				AAGCACGCTCACAAAGGGCTAATCTCGGGCCTTGTCGAAGGAAGAG	106.375	51.625	7.05534	6.15721	146	104.4	87.8	87.3	42.2	40.3	63.4	60.6	7.66188	7.18643	6.70205	6.67101	5.99092	5.97618	6.36565	6.2961
ASPWP0008524	0.00613687	0.101464	2.65068	up	noncoding	NR_033360	RefSeq	chr14	+	101292444	101327360	1621	MEG3		<b>Summary:</b> Meg3 is important for proper growth and development and is a putative tumour suppressor which functions to activate p53 and inhibit cell proliferation. Meg3 can also control gene expression at imprinted loci through recruitment of the PRC2 complex. . <b>Function in Cancer:</b>. Expression of the Meg3a splicing isoform was silenced in pituitary tumours and ectopic expression was fo…				CTTGCATCAGGGCTAATCTCGGGCCTTGTCGAAGGAAGAGGCTGCA	196.775	67.75	7.78598	6.37962	288.9	190.3	159.5	148.4	44.6	43.4	92.7	90.3	8.49138	7.98541	7.38128	7.28586	6.04207	6.05497	6.7284	6.69304
ASPWP0008540	0.0232199	0.163415	1.81484	up	noncoding	NR_046465	RefSeq	chr14	+	101292444	101327360	1653	MEG3		<b>Summary:</b> Meg3 is important for proper growth and development and is a putative tumour suppressor which functions to activate p53 and inhibit cell proliferation. Meg3 can also control gene expression at imprinted loci through recruitment of the PRC2 complex. . <b>Function in Cancer:</b>. Expression of the Meg3a splicing isoform was silenced in pituitary tumours and ectopic expression was fo…				GCTGACTTGACCAAGCTTCTTGAAAGGCCTGTCTACACTTGCTGTC	98.65	48.975	6.97559	6.11575	138.6	104.3	73.7	78	38.7	35.6	59.8	61.8	7.59848	7.19661	6.54156	6.56572	5.92466	5.88892	6.30972	6.3397
ASPWP0008541	0.00425791	0.0934236	2.22254	up	noncoding	NR_046466	RefSeq	chr14	+	101292444	101327360	1506	MEG3		<b>Summary:</b> Meg3 is important for proper growth and development and is a putative tumour suppressor which functions to activate p53 and inhibit cell proliferation. Meg3 can also control gene expression at imprinted loci through recruitment of the PRC2 complex. . <b>Function in Cancer:</b>. Expression of the Meg3a splicing isoform was silenced in pituitary tumours and ectopic expression was fo…				CTTGCATCAGGCACGTGGGCCGTGGCCCGGCTGGGTCGGCTGAAGA	171.4	73.375	7.63854	6.48633	221.7	146.4	162.7	154.8	48.9	46.1	100.4	98.1	8.13306	7.65423	7.40949	7.35738	6.17284	6.15133	6.84087	6.78028
ASPWP0008543	0.00565557	0.0973105	1.79908	up	noncoding	NR_046471	RefSeq	chr14	+	101292444	101327360	1547	MEG3		<b>Summary:</b> Meg3 is important for proper growth and development and is a putative tumour suppressor which functions to activate p53 and inhibit cell proliferation. Meg3 can also control gene expression at imprinted loci through recruitment of the PRC2 complex. . <b>Function in Cancer:</b>. Expression of the Meg3a splicing isoform was silenced in pituitary tumours and ectopic expression was fo…				GCTGACTTGAGCACGTGGGCCGTGGCCCGGCTGGGTCGGCTGAAGA	105.05	54.475	7.04974	6.20248	127.5	94.5	99.1	99.1	40.8	38.6	70.3	68.2	7.46661	7.07641	6.8373	6.81864	5.98818	5.9557	6.4561	6.40993
ASPWP0008625	0.0350471	0.198099	2.4664	up	noncoding	NR_033321	RefSeq	chr22	+	27053445	27072440	9993	MIAT		Gomafu can bind the splicing factor 1 (SF1) protein through its UACUAAC repeat sequences. This sequence is a much stronger intron branch point sequence than found in most mammalian introns. In-vitro Gomafu binding to SF1 can inhibit splicing and spliceosomal complex formation suggesting Gomafu can function to regulate splicing efficiency (Tsuiji (2011) - http://www.ncbi.nlm.nih.gov/pubmed/2146345…				CATCCATGAATGTAGCTGCTTCTGTGTAAAATGCCATTTTGCTATT	2041.7	716.225	10.8288	9.52641	3292.3	2427.9	1252.6	1194	602.4	613.3	828.7	820.5	11.7244	11.5938	9.99584	10.0013	9.51058	9.57593	9.51083	9.5083
ASPWP0008632	0.00885407	0.109968	2.09346	up	noncoding	NR_024065	RefSeq	chr3	+	8613467	8616354	2903	LINC00312						GTGGCACAGCTCATCTTGAAGTAATTATAATGCCACTAAAATTCTC	455.725	223.9	8.89919	7.8333	579.4	420.7	417.5	405.3	156.6	149.6	296	293.4	9.40408	9.10996	8.54503	8.53767	7.52384	7.52369	8.14733	8.13832
ASPWP0008659	0.0182294	0.143149	1.97065	up	noncoding	NR_002795	RefSeq	chr7	+	27225026	27228912	1628	HOXA11-AS		Due to the inverse or complementary expression pattern between Hoxa11 and HOXA11as mRNA expression levels, in the developing limbs (Hsieh-Li (1995) - http://www.ncbi.nlm.nih.gov/pubmed/7789268) and adult endometrium (Chau (2002) - http://www.ncbi.nlm.nih.gov/pubmed/12050232), HOXA11as has been proposed to negatively regulate Hoxa11 mRNA levels (Chau (2002) - http://www.ncbi.nlm.nih.gov/pubmed/120…				TCCACAGCCTTTGCAGGCGGAATATCGGAATAAAGTGGGTCCAGGC	127.175	59.75	7.25136	6.27269	182.6	130.9	99	96.2	44.2	41.9	76.4	76.5	7.89364	7.49058	6.82437	6.79684	6.01145	6.03154	6.52943	6.51832
ASPWP0008670	0.00741948	0.102601	2.88617	up	noncoding	NR_027054	RefSeq	chr9	-	21454266	21559697	2166	MIR31HG						CTTGCTTCTTTGTTGCCAAAACAATAAATCCTTTGTGACCTTTGTC	351.575	123.725	8.48522	6.95606	292.5	202	460.7	451.1	56.9	56.9	190.7	190.4	8.51337	8.07174	8.67199	8.68378	6.31904	6.35241	7.57975	7.57306
ASPWP0031741	0.000430206	0.031342	8.45984	up	noncoding	ENST00000417089	gencode	chr11	-	2016463	2018255	1444	H19						ACGAGGGTGACCAGGTCTCCAGCTGGGGTGGACGTGCCCACCAGCT	650.25	53.6	9.29281	6.21218	1105.3	667.4	421.7	406.6	50.3	46.5	57.8	59.8	10.2616	9.81541	8.55279	8.54145	6.1661	6.14256	6.26005	6.28002
ASPWP0086710	0.0481773	0.223232	1.58914	up	noncoding	NR_015410	RefSeq	chr6	+	21666674	22194616	1904	LINC00340						TTGTTTGCAACAGTATGGGCTCACAGGCAGAAGGAATTTTCCTTGT	105.55	67.525	7.05457	6.38632	132.7	117.1	88	84.4	49.1	47.4	88.4	85.2	7.53633	7.34203	6.69785	6.64205	6.12521	6.13561	6.66609	6.61836
ASPWP0098144	0.0237853	0.164294	2.82115	up	noncoding	NR_033774	RefSeq	chr13	-	23471168	23472320	1152	BASP1P1						GGGAGTGGGAGAATGCAAATAGTATTTTTGTGGGGAAATATCTAAT	1346.6	564.3	10.3702	8.87388	1469.3	1540	1208.9	1168.2	227.9	229.9	903.2	896.2	10.6409	10.9244	9.95059	9.96476	8.08688	8.16185	9.61955	9.62724
ASPWP0101505	0.024834	0.166902	2.13254	up	noncoding	ENST00000555790	gencode	chr14	-	59294399	59294894	495	RP11-112J1.3						TTTGGAAGTCCTTCGAGAAGTAGCCCTAGCTTTTGAGCCAGATAAA	356.075	177.25	8.57697	7.4844	474.3	312.2	321.6	316.2	95	98.5	259.4	256.1	9.17145	8.69141	8.21988	8.22516	6.94099	7.02903	7.99949	7.96811
ASPWP0106107	0.00328406	0.0816635	1.60839	up	noncoding	TCONS_00011820	LincRNAs identified by Cabili et al	chr6	+	45633187	45634483	597	XLOC_005303						GCCTATAAATCCTAAATACAGATGTAGTGATTGAACCCATCTAGGT	94.1	55.25	6.8991	6.21349	92.7	81.8	103.3	98.6	41.1	39.9	68.6	71.4	7.0467	6.86425	6.87463	6.81084	5.98611	5.96921	6.45363	6.445
ASPWP0106894	0.00108344	0.0426521	2.93971	up	noncoding	TCONS_00012620	LincRNAs identified by Cabili et al	chr6	+	158137089	158210465	353	XLOC_005516						AAAGCTTCTCAGACTTCAGTCCTGCCCTTCCACAAGCTCTGCGGAG	753.25	269.325	9.61042	8.05475	527.9	786.4	860.6	838.1	178.3	163.2	370	365.8	9.32024	10.0536	9.52349	9.54437	7.7153	7.65335	8.43136	8.41899
ASPWP0117692	0.00529437	0.0973105	6.15657	up	noncoding	ENST00000577737	gencode	chr17	-	26002919	26003023	104	RP11-19P22.10						GCCCCCTGGTCTTTATTTCCCCTCACTAGGCCCAAGTGATCCACAG	7941.82	1758.35	13.008	10.3859	5800.8	6351	10214.6	9400.9	551.7	518	3055	2908.7	12.4717	13.2917	13.1631	13.1057	9.38889	9.35023	11.437	11.3675
ASPWP0138157	0.049411	0.225585	1.60632	up	noncoding	ENST00000438154	gencode	chr20	-	50448335	50479451	2326	RP5-1112F19.2						TCCAATCTGACTTTTCTGAGACATTAATAAAAACACATGCGTCCTG	178.95	121.75	7.67894	6.99518	186.5	146	188.3	195	81.9	59.1	174.7	171.3	7.90911	7.63766	7.56562	7.60337	6.6999	6.39141	7.46956	7.41987
ASPWP0142037	0.00686398	0.102601	1.50851	up	noncoding	ENST00000423293	gencode	chr22	-	41470183	41471243	1060	RP11-12M9.4						AACTACATCATGAAGTGTGACGTGGACATCTGCAAAGACCTGTACA	8818.2	6164.88	13.1845	12.5914	10569.4	6962.9	9109.8	8630.7	4492.7	4568.5	7934.7	7663.6	13.348	13.4758	12.9587	12.9554	12.4277	12.5705	12.6972	12.67
ASPWP0142205	0.0120718	0.121131	1.86587	up	noncoding	NR_027036	RefSeq	chr22	-	46435786	46440748	1625	LOC100271722						CATGAGGTAATTACTGAATGCATTTGGTTGAAAGTCCTTCTGCTAT	130.325	64.275	7.26968	6.36982	180.6	131.5	104.1	105.1	59.2	56.8	71.5	69.6	7.87121	7.49954	6.8574	6.85055	6.32522	6.31654	6.44194	6.3956
ASPWP0147688	0.0244814	0.166028	1.53216	up	noncoding	ENST00000450746	gencode	chr3	+	30566236	30568677	436	AC116035.1						CTGGGAAGCTTAAGGAACAAAGTGTAACAAAACAACATGGATTGTT	115.6	70.4	7.1196	6.50403	145.5	127.8	95.2	93.9	67.6	69.6	72.1	72.3	7.48071	7.45975	6.77977	6.75816	6.53692	6.59839	6.44524	6.43557
ASPWP0155421	0.0144088	0.124581	2.12717	up	noncoding	TCONS_00020279	LincRNAs identified by Cabili et al	chr12	+	4320969	4322471	430	XLOC_009624						TAGAGACATGGAGATATTGCACCCAATAGGACAAGGATGAATCCAG	172.7	72.3	7.4842	6.39526	84.6	208	182.6	215.6	41.9	40.2	92.5	114.6	6.95795	7.95888	7.42217	7.5978	5.98083	5.98317	6.69619	6.92085
ASPWP0185544	0.000244563	0.0227147	1.63223	up	noncoding	ENST00000449099	gencode	chrX	+	66753004	66753829	825	RP4-808O4.2						GTTGAGCTACAGGGGCCAGGCTAAAATAATATAATATTCCCCTTAC	172.55	104.975	7.64658	6.93974	172.2	159.3	180.1	178.6	90.5	84.6	123.1	121.7	7.81285	7.74742	7.51577	7.51028	6.88319	6.84127	7.04648	6.98801
ASPWP0190225	0.0351975	0.198099	1.63476	up	noncoding	ENST00000394628	gencode	chr10	+	79490523	79494527	3711	RP11-428P16.2						ATACTCACATGCGGATACATGGCATGGCCTTCATCAAATCCAAAAG	271.475	173.475	8.21709	7.50801	330.5	215.6	274.7	265.1	111.6	111.1	238.8	232.4	8.68623	8.17715	8.01547	7.98952	7.13468	7.16915	7.88409	7.84413
ASPWP0197435	0.0168304	0.136472	1.77271	up	noncoding	ENST00000423408	gencode	chr1	-	59348539	59362337	1211	RP4-794H19.1						AAGGATAAATAAATGGCTTAGCCTCGTGCCTTGGCACATATTGTGA	133.15	76.2	7.3288	6.50284	158.1	116.7	130.2	127.6	49.8	47.1	108	99.9	7.7353	7.34446	7.13201	7.10344	6.1628	6.13568	6.90936	6.80354
ASPWP0206321	0.00011712	0.0174743	2.01553	up	noncoding	ENST00000429283	gencode	chr2	+	233193217	233201686	4332	DIS3L2						TGCACTCCAGGCACTGGCCCTGCGGTCCCACCACTTCCAGAAGGTG	880.3	433.325	9.84892	8.83776	775.2	826.6	974	945.4	394.1	388.5	473.5	477.2	9.85505	10.1361	9.69599	9.70856	8.912	8.94038	8.74432	8.75436
ASPWP0211118	0.0180959	0.143149	1.64709	up	noncoding	ENST00000479182	gencode	chr3	+	112989858	113006298	4882	BOC						TACTCTTCCTTTTGAGCAGCAGAGTGACACCAGCAGCCTGCTGAGG	290.075	160.175	8.2065	7.48658	209.9	160.6	392.4	397.4	176.3	175.2	143.5	145.7	8.07076	7.77581	8.45976	8.51968	7.70837	7.74673	7.24857	7.24264
ASPWP0226804	0.0019118	0.0548539	2.27976	up	noncoding	TCONS_00003611	LincRNAs identified by Cabili et al	chr2	+	27938768	27977766	1425	XLOC_001406						CTGGTCCTCCCGGATCCACTCCTCTCCCACACTCCCTCACCTCCCC	4829.68	2074.03	12.1663	10.9774	3770.1	3899.2	6050.5	5598.9	1332.2	1218.6	2924	2821.3	11.9642	12.2353	12.2483	12.2172	10.6482	10.5615	11.3666	11.3332
ASPWP0238705	0.0134227	0.124581	1.67105	up	noncoding	ENST00000546186	gencode	chr15	+	89929826	89939471	2718	CTD-2335A18.1						TTCCTCTGTCCCCATCTAGGACATGCTCTGGAGTCAGAAGACAGCG	270.575	164.85	8.20747	7.46672	193.6	293.8	301.6	293.3	115.2	113.7	216	214.5	7.96667	8.6059	8.13565	8.12168	7.16313	7.20581	7.76219	7.73573
ASPWP0242111	0.00652854	0.101464	1.80586	up	noncoding	TCONS_00016121	LincRNAs identified by Cabili et al	chr9	+	110267431	110277645	852	XLOC_007507						CACAGGCTGGTGCTGAAAAAAATGCATTGTCCATACTAATGACAAC	90.05	44.05	6.88267	6.02998	100.9	111.7	75.6	72	42	40.8	45.3	48.1	7.20191	7.27837	6.56422	6.48617	5.97724	6.00195	6.04682	6.09392

## Sheet: down_Dis_vs_Normal
CACN1G-AS1
Dis_vs_Normal 1.5 fold down regulated LncRNAs
	P-value and FDR		Fold change and Regulation		Annotations															Group--Raw Intensity		Group--Normalized Intensity		Raw Intensity								Normalized Intensity
probeID	P-value	FDR	FC (abs)	Regulation	type	seqname	source	chrom	strand	txStart	txEnd	RNAlength	GeneName	EntrezID	description	unigene	Synonyms	GOaccession	Sequence	group-Dis(raw)	group-Normal(raw)	group-Dis(normalized)	group-Normal(normalized)	[S2_1, Dis](raw)	[S4_1, Dis](raw)	[S11_1, Dis](raw)	[S13_1, Dis](raw)	[S2_2, Normal](raw)	[S4_2, Normal](raw)	[S11_2, Normal](raw)	[S13_2, Normal](raw)	[S2_1, Dis](normalized)	[S4_1, Dis](normalized)	[S11_1, Dis](normalized)	[S13_1, Dis](normalized)	[S2_2, Normal](normalized)	[S4_2, Normal](normalized)	[S11_2, Normal](normalized)	[S13_2, Normal](normalized)
ASPWP0000558	0.00393002	0.0888422	1.51299	down	noncoding	ENST00000422703	gencode	chr2	-	174031457	174136348	447	MLK7-AS1						CCATGCCTGGGAGGTAAGGACCACAAGTCTCAGAAGAGTAGGAAGT	80.45	132.875	6.64604	7.24344	49.9	70	99.4	102.5	135.2	126.7	133.5	136.1	6.30704	6.63863	6.80757	6.83092	7.34416	7.32206	7.14849	7.15906
ASPWP0000673	0.0204753	0.152746	1.57061	down	noncoding	ENST00000440093	gencode	chr17	-	70067183	70115589	468	AC005152.2						AGGAAAAGGGGAGGAAGGTGAAAACCATCCATTTCTTGGAGAAGTG	45.825	87.975	6.1281	6.77943	41	38	51.8	52.5	105.2	109.7	67.5	69.5	6.08459	5.99137	6.2268	6.20963	7.07141	7.17919	6.42217	6.44494
ASPWP0002379	0.00723551	0.102601	2.84781	down	noncoding	TCONS_00006852	LincRNAs identified by Cabili et al	chr3	+	52279001	52279536	383	XLOC_002653						TTTCCTCTCAACCACCAGTGCCCCGCAAGCGTGGGTGAACAGTCCT	144.125	426.375	7.3006	8.81045	72	94.4	204.9	205.2	524.9	519.8	326.5	334.3	6.78021	7.06107	7.66973	7.69138	9.31705	9.35442	8.27061	8.29972
ASPWP0003365	0.0373415	0.198099	1.67912	down	noncoding	ENST00000472363	gencode	chr17	-	26443264	26443432	168	RPS29P22						CTGCCAGTGTTTCCATCAGTACATGAAGGATATAGGTTTCATTAAG	7848.2	13781.9	12.9526	13.7003	4569.1	5524.8	10824.6	10474.3	16007.2	15863.9	11763	11493.4	12.3436	12.9236	13.2487	13.2944	13.9962	14.0117	13.4082	13.3849
ASPWP0003997	5.73907e-05	0.0107034	2.50872	down	noncoding	NR_036580	RefSeq	chr2	-	115901624	115918920	744	LOC389023						GAGCTTCCTTGCAAGTAAGTGAGTGAGCCAATCAAATAATTTATGT	41.975	143.8	6.01081	7.33776	33.4	33.1	48	53.4	148.1	149.9	135.3	141.9	5.84569	5.83747	6.15568	6.20441	7.45467	7.52276	7.16064	7.21298
ASPWP0005014	0.0145917	0.124581	1.57108	down	noncoding	ENST00000536678	gencode	chr1	-	2113232	2115492	2260	RP11-181G12.2						GACACAGCCATGCTCTCCCACTCACCCACAATAGGGTCTGAATGTG	1184.22	1796.75	10.1834	10.8352	759.6	1001.6	1477.5	1498.2	2012.9	1721.6	1652.2	1800.3	9.80331	10.3399	10.257	10.3334	11.1608	10.9768	10.5301	10.673
ASPWP0005174	0.0208964	0.154344	1.58859	down	noncoding	uc003hro.3	UCSC_knowngene	chr4	+	89206093	89252573	1654	BC027846						CTGTTCAACTCACTCTGGATACACTCAATAAATATAACTCAGACTG	79.75	136.975	6.61121	7.27896	50.7	47.4	110.1	110.8	142.9	146.1	128.7	130.2	6.33252	6.23832	6.94512	6.92887	7.42641	7.48231	7.11059	7.09652
ASPWP0005556	0.00152427	0.0473794	2.24636	down	noncoding	ENST00000453556	gencode	chr6	-	36059767	36060423	656	RP1-179N16.3						TTCCCATGCTCTAGCACTGAAACATGCAAATGTGAAGCCATCTGAA	452.275	947.55	8.79386	9.96146	279.5	287.1	635	607.5	935.6	911.2	987.2	956.2	8.4431	8.56732	9.09167	9.07337	10.1893	10.1814	9.75232	9.72285
ASPWP0006807	0.0426387	0.209134	1.61822	down	noncoding	ENST00000406997	gencode	chr1	-	39769965	39770570	288	RP11-420K8.2						TTATTTCCTATTTAGAGACGGTGACATTCTTGGAAAGCACGTAGAG	3934.35	6294.48	11.9381	12.6325	3401	3108.2	4704.6	4523.6	7627.1	7656.4	4951.6	4942.8	11.8433	11.9646	11.9686	11.9759	13.0825	13.1137	12.1615	12.1724
ASPWP0007056	0.0231385	0.163415	2.06449	down	noncoding	ENST00000526431	gencode	chr11	+	528906	529659	547	RP13-46H24.1						TTGTCCTCTGGGATTGGCAGTTTGCAGGGGTATCCTCGGCATCAGA	96.925	221.075	6.82545	7.87123	52.4	76.4	128.5	130.4	289.7	267.5	160.3	166.8	6.33808	6.76406	7.08717	7.11248	8.41204	8.34777	7.33495	7.39016
ASPWP0007194	0.00022073	0.0227147	1.59801	down	noncoding	ENST00000414600	gencode	chr17	-	70086599	70137921	742	AC005152.2						GCTGGGGTGAGGTGTGTGGTGTACCTAGCACTCAAAATGTAAGGAT	463.675	772.25	8.9233	9.59958	363.6	407.3	556.5	527.3	593.1	570	961.8	964.1	8.81368	9.06093	8.92086	8.89773	9.48414	9.4777	9.70498	9.7315
ASPWP0008617	1.2938e-06	0.000965175	1.88563	down	noncoding	NR_038894	RefSeq	chr21	-	37513693	37528606	743	CBR3-AS1						GTCCTATTGACTCAGAACCTTGAACAAATAAGCAAGTCAAATACAG	44.175	110.125	6.11047	7.02552	40.9	37.4	49.4	49	98.2	100.5	122.5	119.3	6.11499	5.98554	6.18911	6.15223	6.9882	7.06576	7.04278	7.00535
ASPWP0008623	0.020356	0.152746	1.87499	down	noncoding	NR_002733	RefSeq	chr22	+	18958010	18982142	3334	DGCR5						AAACTAAATCTTCCATTCTAAGCGCTTTGAACGAAGCAAATCAACC	138.95	254.325	7.19393	8.10081	71.7	69.2	211.8	203.1	223.9	216.2	297.5	279.7	6.74468	6.64419	7.7141	7.67275	8.0789	8.07674	8.15671	8.0909
ASPWP0008649	0.00645615	0.101464	1.76205	down	noncoding	NR_040662	RefSeq	chr6	+	31430956	31433586	2547	HCP5						GCCCTGAGGCAAACTATGAATTAAAGTGTTGTGGATCCCACATGAA	427.825	791.675	8.78035	9.5976	394.8	260.7	542	513.8	529.8	507.2	1081.6	1048.1	8.93422	8.42811	8.8894	8.86966	9.32078	9.31577	9.88843	9.86543
ASPWP0088837	0.00167871	0.0500926	2.30755	down	noncoding	ENST00000561588	gencode	chr11	+	69186230	69187279	371	RP11-211G23.2						TGGGTTTGTGGAGTGTGGGGATCAGTCGCTGACTCATTAGATGAAC	190.125	470.325	7.67335	8.87972	129.9	110.1	259.7	260.8	323.8	316.6	631.5	609.4	7.49951	7.25891	7.95771	7.97729	8.63339	8.6518	9.13531	9.09838
ASPWP0102513	0.0346638	0.198099	1.99419	down	noncoding	TCONS_00010594	LincRNAs identified by Cabili et al	chr5	+	1043538	1045593	1181	XLOC_004244						GATGAGTTAGTGTGTGAATGAGTGGGTTAGTGTGTGAATGAGTCGG	371.9	766.75	8.64739	9.64319	465.6	328.9	355.8	337.3	903.9	934.3	617.4	611.4	9.15368	8.76694	8.34896	8.31998	10.1444	10.2096	9.10921	9.10951
ASPWP0112257	0.0115987	0.121131	1.63052	down	noncoding	ENST00000566876	gencode	chr16	-	50424826	50429044	425	RP11-21B23.2						GCCATCTGGCAAACCTGACATAAAGACAAAATAAAGTGATTGAAAC	64.425	121.65	6.43217	7.13751	47.3	43	83	84.4	138.4	134.8	106.8	106.6	6.29891	6.1259	6.65944	6.64444	7.38516	7.39576	6.90334	6.86576
ASPWP0118397	0.042892	0.209134	1.5411	down	noncoding	ENST00000458662	gencode	chr1	-	211889269	211898744	174	RP11-122M14.3						TTCCTTAGAATGAGGACCCTGCTCAGTTGCCCCCTCCCAGTCATGT	692.775	1000.42	9.40945	10.0334	370.1	516.9	965.3	918.8	1023.8	968.4	1022	987.5	8.8404	9.44381	9.6834	9.67017	10.3033	10.2566	9.80295	9.77083
ASPWP0138618	0.0194328	0.147928	3.96206	down	noncoding	ENST00000449270	gencode	chr20	+	9966735	9987764	1036	RP5-839B4.8						GCTGATCATACTCTGTATTTCACTTGCTCTGGTTATTTGTAAAGCT	135.825	458.75	6.90719	8.89344	35.4	41.6	238	228.3	574.2	584	338.4	338.4	5.90694	6.07169	7.84448	7.80563	9.43563	9.50804	8.31687	8.31322
ASPWP0139590	0.00783816	0.106314	3.24273	down	noncoding	uc002ycj.1	UCSC_knowngene	chr20	+	60807015	60811355	3210	AK126744						CTTGAATTGGCCTCGTGACCTAGTAAAGATCATAACAAAGACGCCT	116.25	359.45	6.91312	8.61033	51.2	46.1	184.6	183.1	407	406.1	317.4	307.3	6.36102	6.19418	7.55167	7.54562	8.99541	9.0151	8.23207	8.19875
ASPWP0141008	0.00558073	0.0973105	1.67631	down	noncoding	ENST00000429512	gencode	chr21	+	47472509	47473019	415	AP001476.4						GTCACCCACAGCCCTGCCTCTCAGTCACTGCCCGTCACCCACAGCC	1139.12	1811.35	10.1258	10.8711	691.6	921.8	1494.5	1448.6	1779.6	1690.5	1922.2	1853.1	9.64853	10.2725	10.2744	10.3079	11.0168	10.9878	10.7632	10.7167
ASPWP0146030	0.0438354	0.212345	1.51612	down	noncoding	ENST00000512505	gencode	chr3	-	134070780	134070931	151	RPL39P5						ATCAGGTACAACTCCAAGAGGAGACATTGGAAAAGAACCAAGCTAG	5108.25	7802.18	12.2413	12.8417	3794.2	3885.9	6507.9	6245	9157.9	8927.1	6556.1	6567.6	11.9992	12.2422	12.3486	12.3751	13.2209	13.2241	12.4601	12.4615
ASPWP0146110	0.0363428	0.198099	1.58336	down	noncoding	ENST00000463301	gencode	chr3	-	138608096	138608799	410	ATP5G1P3						GGCCATGGGACTCTTCTGTTTGACAGTCACCTTCCTCATCCTCTTT	338.725	516.925	8.42482	9.08781	226.7	214.3	464.4	449.5	573.5	535.7	484.4	474.1	8.15683	8.16036	8.69903	8.68306	9.44518	9.39918	8.76573	8.74115
ASPWP0148328	0.0146959	0.124581	4.08319	down	noncoding	ENST00000439897	gencode	chr1	+	92065727	92065878	151	RP11-91I11.1						CCTGTTCCCCAGTGGATTCAGATGAAAACTGGTAATAAAATCAGGT	478.175	2089.07	8.82762	10.8573	222.6	315.2	700.5	674.4	3118.1	3041.9	1111.8	1084.5	8.1402	8.69917	9.23856	9.23256	11.7677	11.8128	9.92987	9.91886
ASPWP0152171	0.0280924	0.178841	3.4643	down	noncoding	ENST00000507547	gencode	chr4	-	110800228	110801053	825	KRT19P3						AACAATGCCTGTCTGGCTGCAGATGACTTCTGAACTAAGTATGAGA	719.625	1763.38	9.02024	10.8128	149.3	288.1	1243.6	1197.5	1928.6	1888.4	1651.9	1584.6	7.53258	8.57245	9.98251	9.99344	11.1137	11.1152	10.5364	10.4859
ASPWP0185673	0.0082109	0.106649	1.71523	down	noncoding	ENST00000427861	gencode	chrX	+	72442959	72443397	438	AC004074.3						TCAGAGAATTGTAAGTACTCACAGCTTGGCTGAAGATGATGTGGAA	370.875	623.925	8.57323	9.35163	245.2	275.2	489	474.1	651.8	641.7	606	596.2	8.25809	8.51067	8.76202	8.76214	9.62492	9.63455	9.07941	9.06766
ASPWP0188637	0.000991913	0.0426521	2.09594	down	noncoding	uc001lcv.1	UCSC_knowngene	chr10	-	118588285	118590480	2195	DQ596646						GGTGTTTCTGCGAGAATGGAATGGAATGTGGTTGAAATTTTGTGTT	226.625	472.55	7.90063	8.96823	172.9	131.9	308.7	293	443.5	446.3	494.7	505.7	7.83102	7.49305	8.15801	8.12044	9.10016	9.14719	8.79397	8.83159
ASPWP0189541	0.00840179	0.106649	2.27159	down	noncoding	ENST00000451920	gencode	chr10	+	35253996	35255187	1191	RP11-51B10.4						TGCAGGGACCTCTTTATCATCCATGGCAAGGATGTCCTTCCCCAGA	631.6	1347.17	9.23864	10.4223	396.4	356.2	886.7	887.1	1495.7	1506.4	1200.9	1185.7	8.87865	8.87702	9.56917	9.6297	10.8004	10.824	10.0299	10.0351
ASPWP0206309	0.00544021	0.0973105	1.50366	down	noncoding	ENST00000481928	gencode	chr2	+	232573239	232578216	1635	PTMA						TGGTAATGACATGGCCTGTTTTCTGTCGAGGAGAATGAGGAAAATG	105.075	175.85	7.01815	7.60663	93.2	77.8	123.8	125.5	189.1	184.2	162.1	168	7.10042	6.81591	7.07196	7.0843	7.81227	7.82037	7.38455	7.40932
ASPWP0233858	0.00573949	0.0973105	2.43691	down	noncoding	ENST00000447329	gencode	chr1	+	59486058	59498735	530	RP4-794H19.4						GCCCTTCTCCCTCTACAGCTCTGGTGTTACACTGAAAAACTAGAAG	7828.45	18632	12.8892	14.1742	4108.8	5117.1	11459.2	10628.7	21644.3	19261.3	16775.8	16846.8	12.1409	12.7591	13.3381	13.3186	14.4359	14.3088	13.9743	13.9779
ASPWP0247413	0.0243273	0.166028	4.79934	down	noncoding	uc009xbr.3	UCSC_knowngene	chr1	-	205797149	205819276	2121	PM20D1						CTGGCAAATGAGGTTTATGGAGAGAAATCCCTTAACCAATGCAATA	127.2	550.575	6.80768	9.07051	31.8	32.9	224.9	219.2	803.4	792.5	308.6	297.8	5.8208	5.86907	7.78314	7.75771	9.95946	9.96037	8.20196	8.16026
