# Supplementary material for: Identification of skin-related lncRNAs as potential biomarkers that are involved in Wnt pathways in keloids
Source: Oncotarget. 2017 Mar 3;8(21):34236–44. doi: 10.18632/oncotarget.15880 (PMC5470963; doi:10.18632/oncotarget.15880)
Supplement: Supplementary file 5 [file oncotarget-08-34236-s005.xls]

## Sheet: Scatter Plots-Coding
Scatter Plots The Scatter-Plot is a visualization method used for assessing the Coding gene expression variation (or reproducibility) between the two compared samples or two compared groups of samples. The values of X and Y axes in the Scatter-Plot are the normalized signal values of the samples (log2 scaled) or the averaged normalized signal values of groups of samples (log2 scaled). The green l…

## Sheet: Volcano Plots -Coding
Volcano Plots Volcano Plots are useful tools for visualizing differential expression between two different conditions. They are constructed using fold-change values and p-values, and thus allow you to visulaize the relationship between fold-change (magnitude of change) and statistical significance (which takes both magnitude of change and variability into consideration). They also allow subsets o…

## Sheet: up_Dis_vs_Normal
# Fold Change cut-off: 1.5 # P-value cut-off: 0.05 # Condition pairs: Dis_vs_Normal # Column A: probeID it represents probe name. # Column B: P-value, P-value calculated from unpaired t-test. # Column C: FDR, FDR is calculated from Benjamini Hochberg FDR. # Column D: FC (abs), the absolute ratio (no log scale) of normalized intensities between two conditions. # Column E: Regulation, it depicts wh…
Dis_vs_Normal 1.5 fold up regulated mRNAs
	P-value and FDR		Fold change and Regulation		Annotations															Group--Raw Intensity		Group--Normalized Intensity		Raw Intensity								Normalized Intensity
probeID	P-value	FDR	FC (abs)	Regulation	type	seqname	source	chrom	strand	txStart	txEnd	RNAlength	GeneName	EntrezID	description	unigene	Synonyms	GOaccession	Sequence	group-Dis(raw)	group-Normal(raw)	group-Dis(normalized)	group-Normal(normalized)	[S2_1, Dis](raw)	[S4_1, Dis](raw)	[S11_1, Dis](raw)	[S13_1, Dis](raw)	[S2_2, Normal](raw)	[S4_2, Normal](raw)	[S11_2, Normal](raw)	[S13_2, Normal](raw)	[S2_1, Dis](normalized)	[S4_1, Dis](normalized)	[S11_1, Dis](normalized)	[S13_1, Dis](normalized)	[S2_2, Normal](normalized)	[S4_2, Normal](normalized)	[S11_2, Normal](normalized)	[S13_2, Normal](normalized)
ASPWP0000021	0.0190719	0.099279	1.52037	up	coding_gene_probe	NM_016224	RefSeq	chr6	+	158244293	158366109	4200	SNX9	51429	sorting nexin 9	Hs.191213	SH3PX1, SDP1, SH3PXD3A	GO:0000281|GO:0001726|GO:0005515|GO:0005545|GO:0005794|GO:0005802|GO:0006886|GO:0006897|GO:0006898|GO:0007067|GO:0007154|GO:0016023|GO:0016197|GO:0030136|GO:0030659|GO:0031234|GO:0031625|GO:0032461|GO:0036089|GO:0042803|GO:0043547|GO:0060988	AATTCCCCTTAACAAATTTCCTGGATTTGCGAAACCTGGCACGGAA	768.7	516	9.6479	9.04348	901.5	670.8	771.6	730.9	385	379.1	655.3	644.6	10.0428	9.83011	9.3696	9.34906	8.90014	8.90845	9.18465	9.18069
ASPWP0000152	0.0182988	0.0976835	13.783	up	coding_gene_probe	ENST00000359671	gencode	chr2	-	216225180	216300791	8524	FN1	2335	fibronectin 1	Hs.203717	MSF, CIG, LETS, GFND2, FINC	GO:0001525|GO:0002576|GO:0005201|GO:0005515|GO:0005518|GO:0005576|GO:0005576|GO:0005577|GO:0005578|GO:0005604|GO:0005615|GO:0005793|GO:0006953|GO:0007044|GO:0007155|GO:0007161|GO:0007596|GO:0008201|GO:0008360|GO:0009611|GO:0016324|GO:0016477|GO:0016504|GO:0018149|GO:0030168|GO:0030198|GO:0031012|GO:0031012|GO:0031012|GO:0031093|GO:0034446|GO:0050900	ACTATTACTGGCCTGGAACCGGGAACCGAATATACAATTTATGTCA	7484.55	1260.42	12.8451	9.06024	9202.4	5739.7	7668.6	7327.5	101.8	96.4	2439.8	2403.7	13.0894	13.0102	12.6329	12.6477	7.035	7.02584	11.0979	11.0823
ASPWP0000237	0.0130057	0.084305	2.29812	up	coding_gene_probe	NM_015028	RefSeq	chr3	-	170780291	171178197	5816	TNIK	23043	TRAF2 and NCK interacting kinase	Hs.34024	KIAA0551	GO:0004674|GO:0005083|GO:0005515|GO:0005524|GO:0005634|GO:0005730|GO:0005737|GO:0005856|GO:0006468|GO:0007010|GO:0007243|GO:0007256|GO:0007256|GO:0016055|GO:0031532|GO:0046777|GO:0048814|GO:0055037	TACCATCTCATATTCAGGGCAATATCACTCCTCATGCTATTGTCAT	464.075	213.775	8.93523	7.73478	581.8	465.7	413.3	395.5	130.2	127.8	303.5	293.6	9.42821	9.27537	8.5315	8.50585	7.30781	7.31686	8.1792	8.13524
ASPWP0000313	1.17185e-05	0.00283588	1.61095	up	coding_gene_probe	NM_001561	RefSeq	chr1	-	7975930	8003225	6001	TNFRSF9	3604	tumor necrosis factor receptor superfamily, member 9	Hs.86447	CD137, 4-1BB	GO:0004872|GO:0005615|GO:0005887|GO:0006915|GO:0008285|GO:0009897|GO:0019955|GO:0070207|GO:2001180|GO:2001183	AGAGAGCCAGGACACTCTCCGCAGATCATCTCCTTCTTTCTTGCGC	204.575	121.8	7.83069	7.14278	180.7	151.3	243.2	243.1	117.1	110.3	128.9	130.9	7.86672	7.68916	7.88022	7.88666	7.19001	7.16974	7.10786	7.1035
ASPWP0000325	0.0437996	0.154346	1.56963	up	coding_gene_probe	NM_005813	RefSeq	chr2	-	37477645	37544222	5907	PRKD3	23683	protein kinase D3	Hs.660757	EPK2	GO:0004697|GO:0005515|GO:0005524|GO:0005543|GO:0005634|GO:0005730|GO:0005737|GO:0006468|GO:0007205|GO:0016020|GO:0035556|GO:0046872	GGAGAATGTGGATATCAGTACTGTTTACCAGATCTTTGCAGATGAG	272.1	177.925	8.22073	7.5703	363.1	239.6	250.9	234.8	131.2	134.8	225.9	219.8	8.80804	8.30926	7.91668	7.84893	7.30308	7.39581	7.81434	7.76798
ASPWP0000375	0.00171202	0.041431	2.37644	up	coding_gene_probe	NM_001111285	RefSeq	chr12	-	102811453	102874378	949	IGF1	3479	insulin-like growth factor 1 (somatomedin C)	Hs.160562	IGF1A	GO:0001501|GO:0001974|GO:0002576|GO:0005158|GO:0005159|GO:0005178|GO:0005179|GO:0005515|GO:0005576|GO:0005576|GO:0005615|GO:0005886|GO:0006260|GO:0006928|GO:0007165|GO:0007265|GO:0007517|GO:0007596|GO:0008083|GO:0008284|GO:0008285|GO:0009441|GO:0010001|GO:0010613|GO:0014068|GO:0014834|GO:0014896|GO:0014904|GO:0014911|GO:0016942|GO:0021940|GO:0030104|GO:0030166|GO:0030168|GO:0030879|GO:0031017|GO:…	TTTTATTTCAACAAGCCCACAGGGTATGGCTCCAGCAGTCGGAGGG	255.9	105.2	8.15565	6.90685	320.4	224.5	241.8	236.9	78.7	71.5	137.3	133.3	8.64604	8.23214	7.8876	7.85681	6.66905	6.65407	7.17128	7.13299
ASPWP0000706	0.0178928	0.0965781	1.64671	up	coding_gene_probe	NM_153026	RefSeq	chr12	-	42852139	42983572	4321	PRICKLE1	144165	prickle homolog 1 (Drosophila)	Hs.524348	FLJ31937, EPM1B	GO:0001843|GO:0005515|GO:0005634|GO:0005829|GO:0006606|GO:0006606|GO:0008270|GO:0031398|GO:0031965|GO:0032436|GO:0045892|GO:0090090|GO:2000691	ACCAGAGCAGATCCAGCTCTATTTTGCTTGCTTACCAGAGGAAAAA	156.7	98.475	7.51366	6.79407	175.9	127.4	161.9	161.6	64.6	63.1	134.5	131.7	7.84443	7.44653	7.38245	7.38121	6.4405	6.48072	7.15018	7.10488
ASPWP0000716	0.00573939	0.0621468	10.6518	up	coding_gene_probe	NM_003014	RefSeq	chr7	-	37945534	37956525	2974	SFRP4	6424	secreted frizzled-related protein 4	Hs.658169	frpHE, FRP-4, FRPHE	GO:0001944|GO:0002092|GO:0005615|GO:0005634|GO:0005737|GO:0007409|GO:0007420|GO:0008285|GO:0008406|GO:0009725|GO:0009790|GO:0009986|GO:0010628|GO:0016055|GO:0017147|GO:0022601|GO:0030165|GO:0032589|GO:0042813|GO:0043065|GO:0043433|GO:0045606|GO:0046329|GO:0046697|GO:0055062|GO:0060056|GO:0060429|GO:0090090|GO:0090090|GO:0090263|GO:1902174|GO:2000119	CTAAGCCCCGATCGGTGCAAGTGTAAAAAGGTGAAGCCAACTTTGG	2361	326.525	11.1672	7.75417	3634.5	2019.1	1918.2	1872.2	60.7	61.3	588.9	595.2	11.9601	11.3658	10.6534	10.6895	6.40606	6.49621	9.04582	9.0686
ASPWP0001008	0.00921354	0.0743226	2.23103	up	coding_gene_probe	NM_032208	RefSeq	chr2	+	69240275	69476459	5909	ANTXR1	84168	anthrax toxin receptor 1	Hs.165859	TEM8, FLJ21776, FLJ10601, ATR	GO:0004888|GO:0005515|GO:0005518|GO:0016021|GO:0022414|GO:0031258|GO:0031527|GO:0031532|GO:0034446|GO:0046872|GO:0051015	CATCCACTCAATTTTGAAGAAGTCCTGCATCGAAATTCTAGCAGCT	579.45	284.75	9.22673	8.06902	621.4	448.6	639.8	608	160.2	155.3	417.3	406.2	9.5117	9.22437	9.09634	9.0745	7.56376	7.57146	8.58499	8.55585
ASPWP0001079	0.0238539	0.111728	2.7796	up	coding_gene_probe	NM_013409	RefSeq	chr5	+	52776263	52782304	1834	FST	10468	follistatin	Hs.9914	FS	GO:0000122|GO:0002244|GO:0004871|GO:0005515|GO:0005576|GO:0005576|GO:0005634|GO:0005737|GO:0007276|GO:0007389|GO:0008585|GO:0030509|GO:0031069|GO:0032926|GO:0042475|GO:0043395|GO:0043616|GO:0045596|GO:0046882|GO:0048185|GO:0051798	TACCAAGGCAGATGTAAAAAGACTTGTCGGGATGTTTTCTGTCCAG	1296.03	500.75	10.2716	8.79674	1820.3	1488.7	960.2	914.9	241	237.2	769.3	755.5	10.8939	10.8461	9.67554	9.67093	8.18319	8.20319	9.40491	9.39566
ASPWP0001126	0.0284784	0.12162	1.63842	up	coding_gene_probe	NM_004385	RefSeq	chr5	+	82767492	82878122	12416	VCAN	1462	versican	Hs.643801	PG-M	GO:0005509|GO:0005515|GO:0005539|GO:0005540|GO:0005576|GO:0005578|GO:0005615|GO:0005796|GO:0005975|GO:0007155|GO:0007275|GO:0007507|GO:0008037|GO:0008347|GO:0030198|GO:0030203|GO:0030204|GO:0030206|GO:0030207|GO:0030208|GO:0030246|GO:0031012|GO:0031012|GO:0043202|GO:0044281	GCCTTCCAAGGCCAAGATGTTCATAAATATAAAGAGCATCTTATGG	108.575	66.575	7.07434	6.36203	128.9	111.1	98.2	96.1	43.4	42.1	90.1	90.7	7.41085	7.27024	6.82546	6.79079	6.01317	6.0435	6.70061	6.69086
ASPWP0001204	0.021739	0.106276	3.98532	up	coding_gene_probe	NM_002998	RefSeq	chr8	+	97505881	97624037	3485	SDC2	6383	syndecan 2	Hs.1501	fibroglycan, SYND2, CD362	GO:0001523|GO:0001666|GO:0005515|GO:0005796|GO:0005886|GO:0005887|GO:0005975|GO:0006024|GO:0006027|GO:0007603|GO:0008092|GO:0008150|GO:0030165|GO:0030198|GO:0030203|GO:0030204|GO:0031000|GO:0042060|GO:0043025|GO:0043202|GO:0044281|GO:0048813|GO:0048814	TCAGACAAAGTCACCTGAAGAAACTGATAAAGAGAAAGTTCACCTC	2665.88	908.425	11.3708	9.37615	3279.3	2435.9	2524.5	2423.8	251.7	254.7	1583.9	1543.4	11.7331	11.5862	11.0755	11.0886	8.25687	8.32868	10.467	10.452
ASPWP0001280	0.0140196	0.0853849	1.54144	up	coding_gene_probe	NM_025208	RefSeq	chr11	-	103777913	104035027	3997	PDGFD	80310	platelet derived growth factor D	Hs.352298	SCDGF-B, MSTP036, IEGF	GO:0000139|GO:0005161|GO:0005576|GO:0005788|GO:0007275|GO:0008083|GO:0048008|GO:0050730|GO:0051781|GO:0071230	GAGGAAGCAGAAAATGATATCTGTAGGTATGATTTTGTGGAAGTTG	80.225	50.35	6.74254	6.11826	92.9	82.6	73.5	71.9	39.8	38.6	62.6	60.4	7.09226	6.87122	6.52406	6.48262	5.9347	5.92469	6.33629	6.27737
ASPWP0001306	0.0218116	0.106276	1.51567	up	coding_gene_probe	NM_020399	RefSeq	chr6	-	117881432	117923705	4640	GOPC	57120	golgi-associated PDZ and coiled-coil motif containing	Hs.191539	dJ94G16.2, PIST, FIG, GOPC1, CAL	GO:0000139|GO:0005083|GO:0005109|GO:0005515|GO:0005737|GO:0005794|GO:0005886|GO:0006888|GO:0006893|GO:0007289|GO:0008022|GO:0014069|GO:0015031|GO:0016020|GO:0030054|GO:0030140|GO:0030140|GO:0030425|GO:0042803|GO:0043004|GO:0043234|GO:0044325|GO:0045176|GO:0045211|GO:0051260	ACCAGGCCATGATCAAGATTCCCTAAAGAAAAGCCAAGGTGTTGGT	129.8	84.05	7.2935	6.69355	170.6	117.5	114.8	116.3	74.7	77.2	92.5	91.8	7.81561	7.36322	6.99366	7.00151	6.63961	6.71774	6.72158	6.69525
ASPWP0001313	0.000447407	0.0203011	1.5562	up	coding_gene_probe	NM_002336	RefSeq	chr12	-	12268960	12419811	10088	LRP6	4040	low density lipoprotein receptor-related protein 6	Hs.584775	ADCAD2	GO:0001702|GO:0001843|GO:0001933|GO:0001947|GO:0002053|GO:0003344|GO:0005041|GO:0005102|GO:0005109|GO:0005515|GO:0005769|GO:0005783|GO:0005794|GO:0005886|GO:0005901|GO:0006469|GO:0007268|GO:0009880|GO:0009952|GO:0009986|GO:0014029|GO:0014033|GO:0016021|GO:0016055|GO:0016055|GO:0017147|GO:0019210|GO:0019534|GO:0019534|GO:0021587|GO:0021794|GO:0021795|GO:0021861|GO:0021874|GO:0021943|GO:0021987|GO:…	AATCAAATCTGGATGGAACAAATCGGCAGGCAGTGGTTAAAGGTTC	154.9	97.125	7.50037	6.86234	164.5	120.6	170.4	164.1	84.7	86.8	104.8	112.2	7.7597	7.37947	7.45602	7.40627	6.78816	6.8864	6.85821	6.91659
ASPWP0001405	0.00818404	0.0699013	2.2379	up	coding_gene_probe	NM_003239	RefSeq	chr14	-	76424441	76448092	3183	TGFB3	7043	transforming growth factor, beta 3	Hs.592317		GO:0000187|GO:0001666|GO:0001701|GO:0002576|GO:0005114|GO:0005114|GO:0005515|GO:0005515|GO:0005576|GO:0005615|GO:0005634|GO:0005886|GO:0007179|GO:0007184|GO:0007435|GO:0007565|GO:0007568|GO:0007596|GO:0008083|GO:0008156|GO:0008285|GO:0009986|GO:0010718|GO:0010718|GO:0010862|GO:0010936|GO:0016049|GO:0022601|GO:0030168|GO:0030198|GO:0030315|GO:0030501|GO:0030512|GO:0030879|GO:0031012|GO:0031093|GO:…	TGATGGAAATCAAATTCAAAGGCGTGGACAATGAGGATGACCATGG	185.275	84.325	7.74398	6.58183	222.4	173.9	171.9	172.9	48.1	48.3	120.8	120.1	8.14729	7.87471	7.471	7.48291	6.13036	6.16556	7.04136	6.99005
ASPWP0001450	0.00582091	0.0621468	1.9261	up	coding_gene_probe	NM_003199	RefSeq	chr18	-	52889561	53255860	8320	TCF4	6925	transcription factor 4	Hs.605153	SEF2-1B, ITF2, bHLHb19, E2-2	GO:0000978|GO:0001011|GO:0001077|GO:0001087|GO:0001093|GO:0003677|GO:0003700|GO:0005515|GO:0005634|GO:0005667|GO:0006352|GO:0006367|GO:0008022|GO:0045666|GO:0045893|GO:0045944|GO:0046982|GO:0046982|GO:0065004|GO:0070888	TTCATGCAAGATGGCCATCACAGCAGTGACCCTTGGAGCTCCTCCA	158.175	75.7	7.51558	6.56989	218.9	141.5	136.6	135.7	71.5	71.1	78.4	81.8	8.11947	7.60552	7.17149	7.16584	6.56473	6.58902	6.54586	6.57996
ASPWP0001469	0.0157573	0.0900771	2.59694	up	coding_gene_probe	NM_004530	RefSeq	chr16	+	55513080	55540586	3549	MMP2	4313	matrix metallopeptidase 2 (gelatinase A, 72kDa gelatinase, 72kDa type IV collagenase)	Hs.513617	TBE-1	GO:0001525|GO:0001666|GO:0001955|GO:0001957|GO:0004222|GO:0004252|GO:0005515|GO:0005576|GO:0005578|GO:0005615|GO:0005634|GO:0005739|GO:0005886|GO:0006508|GO:0007566|GO:0008270|GO:0022617|GO:0030017|GO:0030198|GO:0030574|GO:0044267|GO:0060325|GO:0060346|GO:0071230	ACAAGAACCAGATCACATACAGGATCATTGGCTACACACCTGATCT	298.425	127.325	8.34561	6.9688	330.5	251.3	312.4	299.5	54.6	52.5	201.7	200.5	8.66261	8.37701	8.18529	8.15752	6.28897	6.27554	7.66699	7.64368
ASPWP0001560	0.00283593	0.0527919	2.51834	up	coding_gene_probe	NM_000660	RefSeq	chr19	-	41836811	41859831	2217	TGFB1	7040	transforming growth factor, beta 1	Hs.645227	CED, TGFbeta	GO:0000060|GO:0000122|GO:0000165|GO:0001657|GO:0001666|GO:0001837|GO:0001933|GO:0001934|GO:0002028|GO:0002062|GO:0002244|GO:0002248|GO:0002460|GO:0002513|GO:0002576|GO:0005114|GO:0005114|GO:0005515|GO:0005576|GO:0005578|GO:0005615|GO:0005634|GO:0005737|GO:0005796|GO:0005902|GO:0006468|GO:0006611|GO:0006754|GO:0006796|GO:0006874|GO:0006954|GO:0007050|GO:0007093|GO:0007173|GO:0007179|GO:0007179|GO:…	ACCCACAACGAAATCTATGACAAGTTCAAGCAGAGTACACACAGCA	370.95	148.6	8.62384	7.29137	419	269.9	404.2	390.7	87.7	88.4	210	208.3	9.02812	8.47761	8.49747	8.49219	6.83642	6.92063	7.71642	7.69201
ASPWP0001644	0.00410191	0.0556791	2.33627	up	coding_gene_probe	NM_001463	RefSeq	chr2	-	183698004	183731498	2775	FRZB	2487	frizzled-related protein	Hs.128453	FRZB-PEN, FRZB1, SRFP3, FRP-3, SFRP3, FRE, FRITZ, FRZB-1, FZRB, hFIZ	GO:0001501|GO:0001944|GO:0005615|GO:0005615|GO:0005737|GO:0007409|GO:0007420|GO:0008285|GO:0008406|GO:0010721|GO:0014033|GO:0016020|GO:0016055|GO:0017147|GO:0017147|GO:0030165|GO:0030178|GO:0030178|GO:0030308|GO:0032589|GO:0042813|GO:0043065|GO:0045600|GO:0060029|GO:0060056|GO:0060429|GO:0061037|GO:0061053|GO:0070367|GO:0090090|GO:0090103	GACGGAGCTGATTTTCCTATGGATTCTAGTAACGGAAACTGTAGAG	572.45	239.05	9.19798	7.97377	727.8	596.4	498.4	467.2	185.1	188.3	289.2	293.6	9.63178	9.65221	8.78141	8.72651	7.77582	7.86598	8.12037	8.13288
ASPWP0001679	0.00299495	0.0530325	9.66584	up	coding_gene_probe	NM_003013	RefSeq	chr4	-	154701741	154710228	2005	SFRP2	6423	secreted frizzled-related protein 2	Hs.481022	SARP1, SDF-5, FRP-2	GO:0001569|GO:0001843|GO:0001944|GO:0001968|GO:0002063|GO:0003151|GO:0003214|GO:0005178|GO:0005615|GO:0005615|GO:0005737|GO:0005886|GO:0007267|GO:0007420|GO:0008284|GO:0008285|GO:0008285|GO:0008406|GO:0008584|GO:0009790|GO:0010577|GO:0010629|GO:0010667|GO:0010719|GO:0017147|GO:0030165|GO:0030178|GO:0030199|GO:0030307|GO:0030308|GO:0030336|GO:0030514|GO:0031012|GO:0031668|GO:0033138|GO:0033630|GO:…	ACCGAGGAAGCTCCAAAGGTATGTGAAGCCTGCAAAAATAAAAATG	16182.1	2419.43	14.0395	10.7666	22112	11785	15705.1	15126.3	658.2	645.3	4221.9	4152.3	14.6668	14.0369	13.7281	13.726	9.64278	9.65748	11.8814	11.8846
ASPWP0001723	0.000914871	0.0331141	1.55493	up	coding_gene_probe	NM_006221	RefSeq	chr19	+	9945882	9960365	1138	PIN1	5300	peptidylprolyl cis/trans isomerase, NIMA-interacting 1	Hs.465849	dod	GO:0000413|GO:0001934|GO:0003755|GO:0005515|GO:0005634|GO:0005654|GO:0005737|GO:0006457|GO:0007049|GO:0007088|GO:0016607|GO:0019221|GO:0030496|GO:0030512|GO:0031434|GO:0032321|GO:0032465|GO:0032465|GO:0032480|GO:0032794|GO:0042127|GO:0045087|GO:0050815|GO:0050816|GO:0050816|GO:0051443|GO:0060393|GO:0070373|GO:2000146	CTGATCAACGGCTACATCCAGAAGATCAAGTCGGGAGAGGAGGACT	693.325	437.975	9.48489	8.84805	750.4	490.7	781.7	750.5	372.6	370.5	511.2	497.6	9.79732	9.36209	9.39186	9.3883	8.85313	8.87424	8.84999	8.81482
ASPWP0002623	0.0111832	0.0819261	9.54285	up	coding_gene_probe	NM_005982	RefSeq	chr14	-	61111416	61116155	2687	SIX1	6495	SIX homeobox 1	Hs.633506		GO:0000122|GO:0001657|GO:0001658|GO:0001759|GO:0001822|GO:0003151|GO:0003677|GO:0003682|GO:0003700|GO:0003700|GO:0005515|GO:0005634|GO:0005667|GO:0005730|GO:0005737|GO:0006351|GO:0006355|GO:0006915|GO:0007389|GO:0007519|GO:0007605|GO:0008582|GO:0021610|GO:0030855|GO:0030878|GO:0032880|GO:0034504|GO:0035909|GO:0042472|GO:0042474|GO:0043524|GO:0043565|GO:0044212|GO:0045664|GO:0045893|GO:0045944|GO:…	AGCTTGTTTCTGGAGTTGTTTGCGCATAAAGGAATGGTGGACTTTC	2602.82	424.675	11.2743	8.01985	4121.7	2596.7	1929.8	1763.1	72	69.7	780.6	776.4	12.144	11.6871	10.6623	10.6038	6.61821	6.59622	9.43246	9.4325
ASPWP0002682	0.0136545	0.0853849	1.70338	up	coding_gene_probe	NM_005163	RefSeq	chr14	-	105235686	105259938	3008	AKT1	207	v-akt murine thymoma viral oncogene homolog 1	Hs.525622	RAC, PKB, PRKBA, AKT	GO:0000060|GO:0001649|GO:0001893|GO:0001934|GO:0004672|GO:0004674|GO:0004674|GO:0005080|GO:0005515|GO:0005524|GO:0005524|GO:0005547|GO:0005634|GO:0005634|GO:0005654|GO:0005737|GO:0005737|GO:0005737|GO:0005819|GO:0005829|GO:0005829|GO:0005886|GO:0005886|GO:0005978|GO:0005979|GO:0006006|GO:0006412|GO:0006417|GO:0006464|GO:0006468|GO:0006469|GO:0006469|GO:0006809|GO:0006915|GO:0006924|GO:0006954|GO:…	TGAGGAGTTCACGGCCCAGATGATCACCATCACACCACCTGACCAA	392.025	240.325	8.70655	7.93816	466.7	305.7	404.2	391.5	170.4	166.1	312.1	312.7	9.15961	8.66397	8.50212	8.50051	7.65571	7.66898	8.2173	8.21063
ASPWP0002982	0.0165103	0.0928898	1.70333	up	coding_gene_probe	NM_005545	RefSeq	chr15	+	74466086	74469212	2312	ISLR	3671	immunoglobulin superfamily containing leucine-rich repeat	Hs.699822	HsT17563	GO:0005576|GO:0007155	AATTGCTCAAGATGGACAGCAACGAGCTGACCTTCATCCCCCGCGA	139.175	78.975	7.31056	6.5422	98.4	93.8	181.2	183.3	52	48.7	106.2	109	7.12429	7.03906	7.53075	7.54812	6.23101	6.19127	6.87252	6.874
ASPWP0003470	0.0391445	0.14353	1.56264	up	coding_gene_probe	NM_001199954	RefSeq	chr17	-	79476996	79479892	2123	ACTG1	71	actin, gamma 1	Hs.514581		GO:0005200|GO:0005515|GO:0005524|GO:0005829|GO:0005856|GO:0006928|GO:0007411|GO:0030016|GO:0031941|GO:0034329|GO:0034332|GO:0038096|GO:0042802|GO:0045087|GO:0045214|GO:0045216|GO:0070062	TATGTTTGAGACCTTCAACACCCCGGCCATGTACGTGGCCATCCAG	5690	3549.18	12.4094	11.7655	7321.7	4345.1	5666.1	5427.1	2384.6	2363.5	4728	4720.6	12.8331	12.444	12.1797	12.1809	11.4229	11.4491	12.0854	12.1045
ASPWP0003585	0.00594752	0.0625783	2.36391	up	coding_gene_probe	NM_001466	RefSeq	chr17	+	42634811	42638630	3834	FZD2	2535	frizzled family receptor 2	Hs.142912		GO:0001944|GO:0003149|GO:0003150|GO:0003151|GO:0004930|GO:0005737|GO:0005886|GO:0007199|GO:0007223|GO:0007267|GO:0007409|GO:0007420|GO:0007608|GO:0008406|GO:0009790|GO:0016021|GO:0017147|GO:0030165|GO:0030182|GO:0030825|GO:0030855|GO:0032589|GO:0042813|GO:0045177|GO:0045893|GO:0051091|GO:0060022|GO:0060070|GO:0060119|GO:0090103|GO:0090179	CCACATAACTCAGTTTTCGCCATCTTCCATTTCTTAACAGTGTAAA	1155.53	506.5	10.1741	8.93294	1542.7	928.6	1099.7	1051.1	309.2	301.9	699.4	715.5	10.7261	10.2933	9.84372	9.83333	8.56325	8.5795	9.26994	9.31908
ASPWP0005497	0.0270225	0.119624	3.07769	up	coding_gene_probe	NM_003862	RefSeq	chr5	+	170846666	170884630	1999	FGF18	8817	fibroblast growth factor 18	Hs.87191	FGF-18, ZFGF5	GO:0001525|GO:0001957|GO:0001958|GO:0002063|GO:0005105|GO:0005111|GO:0005576|GO:0005615|GO:0005730|GO:0007165|GO:0007173|GO:0007267|GO:0007399|GO:0008083|GO:0008284|GO:0008286|GO:0008543|GO:0009653|GO:0030324|GO:0030949|GO:0032332|GO:0038095|GO:0045087|GO:0048011|GO:0048015|GO:0070374	CCTCTCTGTATATTGCAGTTTCATGAACCAAGTATTACTGCCTCAA	408	116.55	8.62881	7.00696	737.7	461.2	222.2	210.9	74.8	75.3	157.5	158.6	9.76966	9.26151	7.77319	7.71087	6.63701	6.70493	7.35108	7.33483
ASPWP0005804	0.0293715	0.124086	2.29845	up	coding_gene_probe	NM_000474	RefSeq	chr7	-	19155090	19157295	1669	TWIST1	7291	twist family bHLH transcription factor 1	Hs.644998	SCS, H-twist, BPES2, bHLHa38	GO:0000122|GO:0000981|GO:0001503|GO:0001649|GO:0001701|GO:0001764|GO:0001843|GO:0003180|GO:0003183|GO:0003203|GO:0003253|GO:0005515|GO:0005634|GO:0006366|GO:0006915|GO:0007517|GO:0008134|GO:0010628|GO:0010718|GO:0014067|GO:0019904|GO:0030500|GO:0032000|GO:0032720|GO:0032760|GO:0033128|GO:0035067|GO:0035115|GO:0035116|GO:0035359|GO:0042473|GO:0042733|GO:0042803|GO:0043425|GO:0043433|GO:0043518|GO:…	GAGCTGGACTCCAAGATGGCAAGCTGCAGCTATGTGGCTCACGAGC	471.125	231.575	8.94749	7.74683	603.1	406.6	442.9	431.9	110	102.9	357.6	355.8	9.47656	9.05682	8.62792	8.62868	7.11314	7.09934	8.39148	8.38336
ASPWP0005962	0.00391756	0.0556791	2.26955	up	coding_gene_probe	NM_003508	RefSeq	chr7	+	72848108	72850450	2342	FZD9	8326	frizzled family receptor 9	Hs.647029	FZD3, CD349	GO:0001944|GO:0004930|GO:0005737|GO:0005886|GO:0007399|GO:0007405|GO:0007420|GO:0007611|GO:0008406|GO:0009790|GO:0009986|GO:0016021|GO:0017147|GO:0030165|GO:0030183|GO:0031527|GO:0042803|GO:0042813|GO:0046982|GO:0048471|GO:0060070	AATTTATTGTTGCGTTCCTCTGGAAGCTGTGACTGGAATAAACCCC	606.425	278.5	9.29757	8.11516	726.6	530.2	600	568.9	184.9	186.3	373.5	369.3	9.70633	9.48464	9.00742	8.99188	7.75411	7.82003	8.45205	8.43445
ASPWP0006020	0.0275666	0.11984	2.65792	up	coding_gene_probe	NM_033138	RefSeq	chr7	+	134464163	134655480	5241	CALD1	800	caldesmon 1	Hs.490203	CDM, H-CAD, L-CAD	GO:0003779|GO:0005516|GO:0005523|GO:0005829|GO:0005856|GO:0005886|GO:0006928|GO:0006936|GO:0015629|GO:0017022|GO:0030016|GO:0030478	TGCGGCAGAAGCAGGAGGAAGAATCCTTGGGACAGGTGACCGACCA	1868.17	799.45	10.8167	9.40641	2671.3	1705.8	1579.9	1515.7	333	335.2	1287.2	1242.4	11.4167	11.121	10.3574	10.3717	8.67068	8.73269	10.1278	10.0944
ASPWP0006222	0.0100228	0.0765955	4.98899	up	coding_gene_probe	NM_003882	RefSeq	chr8	+	134203281	134243932	5194	WISP1	8840	WNT1 inducible signaling pathway protein 1	Hs.492974	CCN4	GO:0001558|GO:0005520|GO:0005615|GO:0005737|GO:0007155|GO:0007165|GO:0007267|GO:0016055	AATGATGGAGCATTGAGCATGTTCAATAAATGTGCAGATGGTGGAA	699.675	173.425	9.48387	7.16512	954.7	613	638.9	592.1	48.2	51	300.4	294.1	10.105	9.69376	9.09391	9.04282	6.12802	6.22295	8.16956	8.13995
ASPWP0006246	0.0344403	0.13371	1.7215	up	coding_gene_probe	NM_000077	RefSeq	chr9	-	21967750	21975132	1267	CDKN2A	1029	cyclin-dependent kinase inhibitor 2A	Hs.512599	CDK4I, p16, INK4a, MTS1, CMM2, ARF, p19, p14, INK4, p16INK4a, p19Arf	GO:0000075|GO:0000082|GO:0000209|GO:0000278|GO:0001953|GO:0002039|GO:0003677|GO:0004861|GO:0005515|GO:0005634|GO:0005654|GO:0005730|GO:0005737|GO:0005739|GO:0005829|GO:0006309|GO:0006351|GO:0006364|GO:0006469|GO:0006919|GO:0007050|GO:0007050|GO:0007265|GO:0008134|GO:0008285|GO:0008285|GO:0008637|GO:0010389|GO:0016604|GO:0019901|GO:0030308|GO:0030889|GO:0031647|GO:0031648|GO:0032088|GO:0033088|GO:…	TGCCCGTGGACCTGGCTGAGGAGCTGGGCCATCGCGATGTCGCACG	195.875	112.325	7.78795	7.00429	269.2	209	154.6	150.7	109.4	78.4	130.8	130.7	8.38015	8.13616	7.32668	7.30883	7.01888	6.77158	7.12822	7.09847
ASPWP0006265	0.0134359	0.0848477	2.50054	up	coding_gene_probe	NM_002048	RefSeq	chr9	-	89559276	89562104	2844	GAS1	2619	growth arrest-specific 1	Hs.65029		GO:0002053|GO:0005515|GO:0005886|GO:0007050|GO:0007411|GO:0008589|GO:0010955|GO:0012501|GO:0016021|GO:0021587|GO:0021904|GO:0030308|GO:0035924|GO:0042473|GO:0042474|GO:0042476|GO:0042733|GO:0042981|GO:0043010|GO:0043066|GO:0045165|GO:0045879|GO:0045880|GO:0045930|GO:0045930|GO:0046658|GO:0048589|GO:0048592|GO:0048701|GO:0050679|GO:0050680|GO:0060021|GO:0060628	CGTTGTAGAAATGTACAAATGCATTTCCAAACTGCCTTAAACGTTG	9583.02	4707.23	13.3075	11.9852	13134.7	7333.5	9082.5	8781.4	2344.5	2360.9	7047.3	7076.2	13.7474	13.5498	12.9507	12.9821	11.3934	11.4532	12.5401	12.5543
ASPWP0006497	0.00815746	0.0699013	8.5302	up	coding_gene_probe	NM_005647	RefSeq	chrX	+	9433200	9687780	5715	TBL1X	6907	transducin (beta)-like 1X-linked	Hs.495656	EBI	GO:0000118|GO:0000122|GO:0003714|GO:0003714|GO:0005515|GO:0005634|GO:0005654|GO:0005876|GO:0006351|GO:0006508|GO:0007219|GO:0007605|GO:0008013|GO:0008022|GO:0008134|GO:0017053|GO:0019904|GO:0042393|GO:0043161|GO:0044212|GO:0044255|GO:0044281|GO:0045893|GO:0045944|GO:0060070	TGGGAAGCCTGCTGGTCCACAGGTCCATACATGAAGTCACCATAAG	2674.95	371.15	11.0997	8.00709	1951.3	2541.7	3161	3045.8	84.9	80.8	667	651.9	9.91459	11.6411	11.4123	11.4306	6.81048	6.81346	9.20653	9.19787
ASPWP0006546	0.0027606	0.052742	3.16171	up	coding_gene_probe	ENST00000374867	gencode	chr10	-	33466421	33623833	5877	NRP1	8829	neuropilin 1	Hs.131704	NRP, VEGF165R, CD304	GO:0001569|GO:0001764|GO:0001938|GO:0002116|GO:0005021|GO:0005021|GO:0005515|GO:0005576|GO:0005829|GO:0005883|GO:0005886|GO:0005886|GO:0007155|GO:0007165|GO:0007267|GO:0007411|GO:0007411|GO:0007413|GO:0007507|GO:0008201|GO:0009611|GO:0009887|GO:0009986|GO:0010595|GO:0014911|GO:0015026|GO:0016021|GO:0016358|GO:0017154|GO:0019838|GO:0019838|GO:0019955|GO:0021636|GO:0021675|GO:0030424|GO:0030426|GO:…	AGAACAAGGTGTTCATGAGGAAGTTCAAGATCGGGTACAGCAACAA	1484.42	490.55	10.5002	8.83951	1949.1	1230.4	1403.2	1355	267	266.4	721.4	707.4	11.0258	10.6168	10.1672	10.191	8.33844	8.3969	9.31597	9.30673
ASPWP0006747	0.0142068	0.0853849	1.5734	up	coding_gene_probe	NM_014000	RefSeq	chr10	+	75757871	75879914	5647	VCL	7414	vinculin	Hs.643896		GO:0002009|GO:0002162|GO:0002576|GO:0003779|GO:0003779|GO:0005198|GO:0005515|GO:0005576|GO:0005829|GO:0005856|GO:0005911|GO:0005912|GO:0005913|GO:0005916|GO:0005925|GO:0005925|GO:0006928|GO:0006936|GO:0007155|GO:0007160|GO:0007596|GO:0008013|GO:0015629|GO:0017048|GO:0030018|GO:0030032|GO:0030055|GO:0030168|GO:0030336|GO:0034333|GO:0034394|GO:0042383|GO:0043034|GO:0043034|GO:0043234|GO:0043297|GO:…	TAAAAAAGACCTGGACAAGTGCAAGGTAGCTATGGCCAACATTCAG	176.675	116.1	7.67234	7.01845	188.2	145.1	188.4	185	76.5	78.6	156.2	153.1	7.92398	7.63252	7.57038	7.56246	6.67867	6.76855	7.32873	7.29783
ASPWP0006766	0.0085737	0.0707331	1.63622	up	coding_gene_probe	NM_000043	RefSeq	chr10	+	90750287	90775542	2755	FAS	355	Fas cell surface death receptor	Hs.244139	CD95, APO-1	GO:0002377|GO:0003014|GO:0004871|GO:0004872|GO:0004888|GO:0005515|GO:0005576|GO:0005634|GO:0005737|GO:0005829|GO:0005886|GO:0005886|GO:0006461|GO:0006915|GO:0006915|GO:0006919|GO:0006924|GO:0006925|GO:0006927|GO:0007165|GO:0008625|GO:0009636|GO:0009897|GO:0009986|GO:0010467|GO:0010940|GO:0016021|GO:0019724|GO:0019900|GO:0031264|GO:0031265|GO:0032464|GO:0042802|GO:0042981|GO:0043065|GO:0043066|GO:…	TGTTACTACAGTTGAGACTCAGAACTTGGAAGGCCTGCATCATGAT	215.375	133.825	7.89731	7.18694	205.1	172.7	246.9	236.8	87.4	88.9	180.5	178.5	7.97899	7.86505	7.89648	7.84871	6.83502	6.90815	7.51698	7.48762
ASPWP0006832	0.000189013	0.0124748	1.90341	up	coding_gene_probe	NM_000612	RefSeq	chr11	-	2150346	2160204	5182	IGF2	3481	insulin-like growth factor 2 (somatomedin A)	Hs.272259	FLJ44734	GO:0001501|GO:0001503|GO:0001934|GO:0002576|GO:0005158|GO:0005159|GO:0005179|GO:0005515|GO:0005576|GO:0005615|GO:0005886|GO:0006006|GO:0006349|GO:0006355|GO:0007275|GO:0007596|GO:0008083|GO:0008284|GO:0008286|GO:0030168|GO:0030546|GO:0031093|GO:0038028|GO:0042104|GO:0043085|GO:0043410|GO:0043539|GO:0044267|GO:0045725|GO:0045840|GO:0046628|GO:0050731|GO:0051781|GO:0051897|GO:0071902|GO:2000273|GO:…	AGTGGATTAATTACACGCTTTCTGTTTCTCTCCGTGCTGTTCTCTC	170.675	82.775	7.58557	6.65698	131.3	113.9	217.9	219.6	75.1	67.6	87.2	101.2	7.52782	7.31465	7.74973	7.75009	6.63143	6.55621	6.65727	6.78302
ASPWP0006858	0.0386552	0.142535	1.61304	up	coding_gene_probe	NM_015881	RefSeq	chr11	-	11984542	12030629	2769	DKK3	27122	dickkopf WNT signaling pathway inhibitor 3	Hs.292156	REIC, RIG	GO:0005615|GO:0009653|GO:0016055|GO:0030325|GO:0032348|GO:0045892|GO:0090090|GO:2000065	GAAGGTTGGAAATAATACCATCCATGTGCACCGAGAAATTCACAAG	220.7	141.65	7.95413	7.26435	280.6	199.6	203	199.6	96.6	92.4	188.4	189.2	8.45498	8.06768	7.65447	7.63941	6.95541	6.96671	7.56937	7.56591
ASPWP0007073	0.0115292	0.0819261	1.95894	up	coding_gene_probe	NM_001014795	RefSeq	chr11	+	6625206	6632099	1931	ILK	3611	integrin-linked kinase	Hs.706355		GO:0001658|GO:0001954|GO:0004674|GO:0004871|GO:0005178|GO:0005515|GO:0005524|GO:0005737|GO:0005829|GO:0005886|GO:0005911|GO:0005925|GO:0006468|GO:0006469|GO:0007050|GO:0007160|GO:0007229|GO:0007229|GO:0007569|GO:0008283|GO:0008284|GO:0010667|GO:0014912|GO:0017124|GO:0018105|GO:0019901|GO:0021675|GO:0022011|GO:0030017|GO:0030027|GO:0030335|GO:0030513|GO:0032288|GO:0032956|GO:0034329|GO:0034446|GO:…	AAGATGGGCCAGAATCTCAACCGTATTCCATACAAGGACACATTCT	514.05	262.55	9.05898	8.08891	721.5	427.6	467.3	439.8	202.9	200.9	326.3	320.1	9.74369	9.13718	8.70136	8.65369	7.89778	7.95112	8.26728	8.23945
ASPWP0007332	0.00460158	0.0556791	2.0181	up	coding_gene_probe	NM_032019	RefSeq	chr22	-	50683612	50689834	2720	HDAC10	83933	histone deacetylase 10	Hs.26593	DKFZP761B039	GO:0000118|GO:0000122|GO:0004407|GO:0005515|GO:0005634|GO:0005654|GO:0005654|GO:0005737|GO:0006351|GO:0006355|GO:0006476|GO:0007219|GO:0014003|GO:0016568|GO:0016575|GO:0019899|GO:0032041|GO:0033558|GO:0042826|GO:0045892|GO:0046969|GO:0046970|GO:0097372	CTGGCCCGGGTGCTGAATGGAGAGGCACCTCCTAGCCTAGGCCCTT	167.575	74.8	7.60385	6.59085	205.3	185.1	140.9	139	73.2	71.5	74.3	80.2	8.04224	7.95423	7.2251	7.19382	6.62395	6.65667	6.51748	6.56529
ASPWP0008781	0.040972	0.147256	1.53899	up	coding_transcript_probe	NM_002752	RefSeq	chr5	-	179660594	179719071	4336	MAPK9	5601	mitogen-activated protein kinase 9	Hs.484371	JNK2, p54a, SAPK	GO:0001836|GO:0001934|GO:0002224|GO:0002755|GO:0002756|GO:0004705|GO:0005515|GO:0005524|GO:0005654|GO:0005739|GO:0005829|GO:0006626|GO:0006950|GO:0007254|GO:0007254|GO:0007417|GO:0008134|GO:0008656|GO:0009612|GO:0009636|GO:0010628|GO:0010744|GO:0010770|GO:0014075|GO:0031175|GO:0031394|GO:0031396|GO:0031435|GO:0032308|GO:0032722|GO:0034134|GO:0034138|GO:0034142|GO:0034146|GO:0034162|GO:0034166|GO:…	TGGTGTTGTAAAAGATCAGCCTTCAGATGCAGCAGTAAGTAGCAAC	698.1	440.35	9.50323	8.88124	892.9	564	681.3	654.2	428.4	441.8	445.3	445.9	10.0526	9.5767	9.19911	9.18451	9.06728	9.12725	8.66375	8.6667
ASPWP0008998	0.000657395	0.0267187	2.65566	up	coding_transcript_probe	NM_001024630	RefSeq	chr6	+	45296053	45518819	5553	RUNX2	860	runt-related transcription factor 2	Hs.535845	AML3, PEBP2A1, PEBP2aA1	GO:0000790|GO:0001503|GO:0001649|GO:0001649|GO:0001958|GO:0002051|GO:0002063|GO:0002076|GO:0003682|GO:0003700|GO:0005515|GO:0005524|GO:0005634|GO:0005667|GO:0005730|GO:0005737|GO:0006367|GO:0008284|GO:0010467|GO:0019904|GO:0030217|GO:0030509|GO:0032332|GO:0035115|GO:0040036|GO:0042475|GO:0042487|GO:0043425|GO:0044212|GO:0045669|GO:0045879|GO:0045892|GO:0045893|GO:0048469|GO:0048701|GO:0048863|GO:…	GACCAACAGAGTCATTTAAGGCTGCAAGCAGTATTTACAACAGAGG	168.975	54.625	7.56417	6.1551	141.6	102.2	218.6	213.5	37.2	38.6	71.9	70.8	7.62716	7.14657	7.75361	7.72935	5.83443	5.90252	6.44853	6.43493
ASPWP0009240	0.00349506	0.0551611	1.62249	up	coding_transcript_probe	NM_001040092	RefSeq	chr8	-	120569316	120651106	3122	ENPP2	5168	ectonucleotide pyrophosphatase/phosphodiesterase 2	Hs.190977	ATX, PD-IALPHA	GO:0003676|GO:0004528|GO:0004551|GO:0004622|GO:0005044|GO:0005509|GO:0005615|GO:0005886|GO:0005887|GO:0006796|GO:0006928|GO:0006935|GO:0006955|GO:0007186|GO:0008134|GO:0008270|GO:0016787|GO:0030247|GO:0030334|GO:0034638|GO:0047391	ATACAAAAGGGTCTACAGAAGAGAGACACCTCCTCTATGGGCGACC	522.925	312.625	9.0861	8.38789	617.9	452.8	520.3	500.7	281.5	277.7	345.9	345.4	9.43209	9.23099	8.84282	8.83849	8.4187	8.44977	8.34233	8.34075
ASPWP0009479	0.0102629	0.077613	1.68829	up	coding_transcript_probe	NM_003181	RefSeq	chr6	-	166571145	166582157	2500	T	6862	T, brachyury homolog (mouse)	Hs.389457		GO:0000122|GO:0000790|GO:0000978|GO:0000980|GO:0001085|GO:0001102|GO:0001191|GO:0001570|GO:0001756|GO:0001839|GO:0001843|GO:0003007|GO:0003257|GO:0003700|GO:0003705|GO:0005737|GO:0007165|GO:0007341|GO:0007498|GO:0007509|GO:0008284|GO:0008595|GO:0014028|GO:0023019|GO:0030509|GO:0036342|GO:0048706|GO:0060070|GO:0060349|GO:0060395|GO:0061371|GO:0090009	GCGGGGACAGTCTTGGTCCGCGCCCTCCTCCCGGGTCTGTGCCGGG	373.55	218.85	8.57858	7.82301	243.7	268.5	499.3	482.7	160.6	149.7	279.4	285.7	8.27031	8.4703	8.78683	8.78685	7.56864	7.52104	8.0916	8.11077
ASPWP0009732	0.00234569	0.0497264	2.21486	up	coding_transcript_probe	NM_020399	RefSeq	chr6	-	117881432	117923705	4640	GOPC	57120	golgi-associated PDZ and coiled-coil motif containing	Hs.191539	dJ94G16.2, PIST, FIG, GOPC1, CAL	GO:0000139|GO:0005083|GO:0005109|GO:0005515|GO:0005737|GO:0005794|GO:0005886|GO:0006888|GO:0006893|GO:0007289|GO:0008022|GO:0014069|GO:0015031|GO:0016020|GO:0030054|GO:0030140|GO:0030140|GO:0030425|GO:0042803|GO:0043004|GO:0043234|GO:0044325|GO:0045176|GO:0045211|GO:0051260	TGGAGGAGCTGGAAAGAGAGCTTGAGGCAAACAAAAAAGAAAAAAT	1627.45	731.6	10.6606	9.51342	1927.5	1630.5	1531.3	1420.5	550.6	513.2	946.4	916.2	11.0053	11.039	10.3203	10.2779	9.38134	9.33713	9.67743	9.65776
ASPWP0009853	0.00339376	0.0551611	5.43961	up	coding_transcript_probe	NM_198149	RefSeq	chr1	+	201857804	201861715	1653	SHISA4	149345	shisa family member 4	Hs.632471	hShisa4	GO:0016021	GCTCCCCTGGTGCTGGCCGGCGAGGACTGCCTGTGGTACCTGGACC	3766.62	846.75	11.8271	9.38363	3372.2	3298.9	4324.6	4070.8	311.6	279.3	1421	1375.1	11.6018	12.0516	11.8345	11.8206	8.55472	8.43455	10.2901	10.2551
ASPWP0009936	0.00408009	0.0556791	2.96553	up	coding_transcript_probe	NM_001111285	RefSeq	chr12	-	102811453	102874378	949	IGF1	3479	insulin-like growth factor 1 (somatomedin C)	Hs.160562	IGF1A	GO:0001501|GO:0001974|GO:0002576|GO:0005158|GO:0005159|GO:0005178|GO:0005179|GO:0005515|GO:0005576|GO:0005576|GO:0005615|GO:0005886|GO:0006260|GO:0006928|GO:0007165|GO:0007265|GO:0007517|GO:0007596|GO:0008083|GO:0008284|GO:0008285|GO:0009441|GO:0010001|GO:0010613|GO:0014068|GO:0014834|GO:0014896|GO:0014904|GO:0014911|GO:0016942|GO:0021940|GO:0030104|GO:0030166|GO:0030168|GO:0030879|GO:0031017|GO:…	AGTAGGCCTGCTGGAGCTAGATGATGATGTGATGGAAATAGAAGTA	1772.05	528.025	10.6862	9.11789	2803.7	1611.9	1351.6	1321	493.3	500.8	557.4	560.6	11.4787	11.0153	10.1006	10.1501	9.23129	9.29607	8.96579	8.97842
ASPWP0010022	0.0252444	0.114403	1.85899	up	coding_transcript_probe	NM_001007538	RefSeq	chr13	-	26618734	26625198	2889	SHISA2	387914	shisa family member 2	Hs.433791	bA398O19.2, PRO28631, WGAR9166, hShisa	GO:0005789|GO:0007275|GO:0016021	CTGCTAGCACAACCAGTATTTTGTAATTAAACAAATCGCTGTATGG	237.275	137.375	8.0417	7.14718	239.4	203	256.9	249.8	74.6	71.4	203.1	200.4	8.21711	8.0859	7.94098	7.9228	6.63748	6.63816	7.66813	7.64493
ASPWP0010080	0.0348222	0.134473	5.3598	up	coding_transcript_probe	NM_003239	RefSeq	chr14	-	76424441	76448092	3183	TGFB3	7043	transforming growth factor, beta 3	Hs.592317		GO:0000187|GO:0001666|GO:0001701|GO:0002576|GO:0005114|GO:0005114|GO:0005515|GO:0005515|GO:0005576|GO:0005615|GO:0005634|GO:0005886|GO:0007179|GO:0007184|GO:0007435|GO:0007565|GO:0007568|GO:0007596|GO:0008083|GO:0008156|GO:0008285|GO:0009986|GO:0010718|GO:0010718|GO:0010862|GO:0010936|GO:0016049|GO:0022601|GO:0030168|GO:0030198|GO:0030315|GO:0030501|GO:0030512|GO:0030879|GO:0031012|GO:0031093|GO:…	GCATCCTGGATGATTTCATCTTCTGGAATATTGTTTCTAGAACAGT	19216	6134.7	14.2534	11.8312	23643.5	16316.6	18695.7	18208	1029.2	1031.8	11088.1	11389.7	14.5953	14.545	13.9267	13.9465	10.3103	10.329	13.3146	13.3708
ASPWP0010437	0.0118488	0.0819261	2.25253	up	coding_transcript_probe	NM_000660	RefSeq	chr19	-	41836811	41859831	2217	TGFB1	7040	transforming growth factor, beta 1	Hs.645227	CED, TGFbeta	GO:0000060|GO:0000122|GO:0000165|GO:0001657|GO:0001666|GO:0001837|GO:0001933|GO:0001934|GO:0002028|GO:0002062|GO:0002244|GO:0002248|GO:0002460|GO:0002513|GO:0002576|GO:0005114|GO:0005114|GO:0005515|GO:0005576|GO:0005578|GO:0005615|GO:0005634|GO:0005737|GO:0005796|GO:0005902|GO:0006468|GO:0006611|GO:0006754|GO:0006796|GO:0006874|GO:0006954|GO:0007050|GO:0007093|GO:0007173|GO:0007179|GO:0007179|GO:…	TTAAGGACACCCGTGCCCCAAGCCCACCTGGGGCCCCATTAAAGAT	7090.57	3238.82	12.7272	11.5557	8743.4	4737.8	7503.3	7377.8	1759.2	1753.2	4732.6	4710.3	13.045	12.6195	12.5856	12.6587	11.004	11.0313	12.0942	12.0932
ASPWP0010442	0.00153754	0.0396509	3.71682	up	coding_transcript_probe	NM_002659	RefSeq	chr19	-	44152722	44174498	1570	PLAUR	5329	plasminogen activator, urokinase receptor	Hs.466871	URKR, UPAR, CD87	GO:0004872|GO:0005515|GO:0005576|GO:0005788|GO:0005789|GO:0005886|GO:0005887|GO:0006501|GO:0006928|GO:0006935|GO:0007165|GO:0007596|GO:0007596|GO:0009986|GO:0016021|GO:0016255|GO:0019898|GO:0019899|GO:0030162|GO:0030377|GO:0031225|GO:0042730|GO:0043687|GO:0044267	TGAACCACATTGATGTCTCCTGCTGTACTAAAAGTGGCTGTAACCA	3152.62	943.5	11.6299	9.73579	3824.2	2645.3	3171.3	2969.7	503.4	473.4	1410.3	1386.9	11.9979	11.7196	11.4112	11.3908	9.19614	9.18782	10.279	10.2802
ASPWP0010576	0.0113985	0.0819261	12.6576	up	coding_transcript_probe	ENST00000359671	gencode	chr2	-	216225180	216300791	8524	FN1	2335	fibronectin 1	Hs.203717	MSF, CIG, LETS, GFND2, FINC	GO:0001525|GO:0002576|GO:0005201|GO:0005515|GO:0005518|GO:0005576|GO:0005576|GO:0005577|GO:0005578|GO:0005604|GO:0005615|GO:0005793|GO:0006953|GO:0007044|GO:0007155|GO:0007161|GO:0007596|GO:0008201|GO:0008360|GO:0009611|GO:0016324|GO:0016477|GO:0016504|GO:0018149|GO:0030168|GO:0030198|GO:0031012|GO:0031012|GO:0031012|GO:0031093|GO:0034446|GO:0050900	AAATCCAAATTGGTCACATCCCCAGGGAAGATGTAGACTATCACCT	4160.2	663.2	12.024	8.36206	5243.8	3203.7	4203.8	3989.5	73.8	70.5	1261.1	1247.4	12.4969	12.01	11.7952	11.7939	6.63504	6.61012	10.1003	10.1028
ASPWP0010608	0.00363326	0.0556791	1.66241	up	coding_transcript_probe	NM_032208	RefSeq	chr2	+	69240275	69476459	5909	ANTXR1	84168	anthrax toxin receptor 1	Hs.165859	TEM8, FLJ21776, FLJ10601, ATR	GO:0004888|GO:0005515|GO:0005518|GO:0016021|GO:0022414|GO:0031258|GO:0031527|GO:0031532|GO:0034446|GO:0046872|GO:0051015	AGGATATGATCGTGTGTCTGTGATGCGTCCACAGCCAGGAGACACG	745.25	458.825	9.58116	8.84788	775.7	635.1	791.9	778.3	316.7	315.8	606.2	596.6	9.73329	9.74645	9.40997	9.43492	8.59679	8.65153	9.07703	9.06617
ASPWP0010789	0.0111483	0.0819261	1.69747	up	coding_transcript_probe	NM_004625	RefSeq	chr3	-	13860081	13921618	1732	WNT7A	7476	wingless-type MMTV integration site family, member 7A	Hs.72290		GO:0000578|GO:0001502|GO:0002062|GO:0005102|GO:0005109|GO:0005125|GO:0005576|GO:0005578|GO:0005615|GO:0005788|GO:0005796|GO:0005886|GO:0007269|GO:0007548|GO:0008105|GO:0009953|GO:0009986|GO:0014719|GO:0014834|GO:0021707|GO:0021846|GO:0022009|GO:0030010|GO:0030182|GO:0031133|GO:0035115|GO:0035116|GO:0035567|GO:0035659|GO:0042733|GO:0043066|GO:0043627|GO:0045165|GO:0045893|GO:0045944|GO:0046330|GO:…	CTGGACCCCTGGGCCTCATCACAGCAATATTTAACAATTTATTCTG	465.5	210.15	8.60079	7.8374	610.9	449.8	408.4	392.9	191.8	182.8	231.5	234.5	9.19007	8.18807	8.5189	8.50614	7.82206	7.81446	7.85241	7.86069
ASPWP0010809	0.019852	0.102217	1.68859	up	coding_transcript_probe	NM_198859	RefSeq	chr3	-	64079525	64211131	8322	PRICKLE2	166336	prickle homolog 2 (Drosophila)	Hs.148105	DKFZp686D143	GO:0005737|GO:0008270|GO:0016327|GO:0016328|GO:0031175|GO:0031965|GO:0045197	CGTGCCCTGTAAAATGGATATGATGTTTTACTGATGTCTGTAATAC	3553	2168.35	11.7878	11.032	3719.4	2632.8	3998.1	3861.7	1299.7	1295.4	3059.2	3019.1	11.967	11.7143	11.7268	11.7432	10.6109	10.6484	11.4408	11.4279
ASPWP0010867	0.00178767	0.0418662	2.05678	up	coding_transcript_probe	NM_018398	RefSeq	chr3	+	54156692	55108584	3689	CACNA2D3	55799	calcium channel, voltage-dependent, alpha 2/delta subunit 3	Hs.656687	HSA272268	GO:0005245|GO:0016021|GO:0046872	CGCTGGGGGACGTGGTGCGCTCGGAGCAGCAGATACCGCTCTCCGT	218.475	100.425	7.92056	6.88017	196.5	265.6	213	198.8	83.7	82.3	120.7	115	7.85348	8.46269	7.72183	7.64423	6.76326	6.79829	7.02306	6.93608
ASPWP0010928	0.0458071	0.155576	2.60066	up	coding_transcript_probe	NM_014421	RefSeq	chr4	-	107842958	107957453	3659	DKK2	27123	dickkopf WNT signaling pathway inhibitor 2	Hs.211869		GO:0005615|GO:0007275|GO:0016055|GO:0090090|GO:0090263	CCAAGAACCAAAGTTTGTATAAACAGGTTGCTATAAGCTTGGTGAA	923.55	411.5	9.82089	8.44201	1447.8	865.3	711.7	669.4	173.7	173.1	646.1	653.1	10.6095	10.1981	9.25758	9.21844	7.67576	7.73507	9.16212	9.1951
ASPWP0010937	0.00773723	0.0685028	5.4948	up	coding_transcript_probe	NM_003013	RefSeq	chr4	-	154701741	154710228	2005	SFRP2	6423	secreted frizzled-related protein 2	Hs.481022	SARP1, SDF-5, FRP-2	GO:0001569|GO:0001843|GO:0001944|GO:0001968|GO:0002063|GO:0003151|GO:0003214|GO:0005178|GO:0005615|GO:0005615|GO:0005737|GO:0005886|GO:0007267|GO:0007420|GO:0008284|GO:0008285|GO:0008285|GO:0008406|GO:0008584|GO:0009790|GO:0010577|GO:0010629|GO:0010667|GO:0010719|GO:0017147|GO:0030165|GO:0030178|GO:0030199|GO:0030307|GO:0030308|GO:0030336|GO:0030514|GO:0031012|GO:0031668|GO:0033138|GO:0033630|GO:…	GGAACTTAAACTGTTACATGTATCACATTCCAGCTACAATACTTCC	136744	38374.3	17.0917	14.6337	169919	114300	132580	130178	12283.2	12727.9	63794.7	64691.6	17.1694	17.3028	16.9501	16.9447	13.5222	13.5991	15.7213	15.692
ASPWP0010943	0.000101843	0.00924228	1.73311	up	coding_transcript_probe	NM_005429	RefSeq	chr4	-	177604690	177713895	2076	VEGFC	7424	vascular endothelial growth factor C	Hs.435215	VRP	GO:0001525|GO:0002052|GO:0002576|GO:0005515|GO:0005576|GO:0005615|GO:0006929|GO:0007165|GO:0007596|GO:0008083|GO:0008284|GO:0009887|GO:0016020|GO:0016331|GO:0030168|GO:0030947|GO:0031093|GO:0031954|GO:0042056|GO:0042493|GO:0043185|GO:0043536|GO:0045776|GO:0048010|GO:0050679|GO:0050714|GO:0050918|GO:0050930|GO:0051781|GO:0060754|GO:1901492	TCTGCCAATGACCAAACAGCCAAGATTTTCCTCTTGTGATTTCTTT	2001.08	1080.6	10.9253	10.132	1936.6	1405.9	2371.8	2290	979.5	984.2	1178.6	1180.1	10.9738	10.7728	10.9627	10.9919	10.2375	10.2704	9.9918	10.0281
ASPWP0011010	0.0142308	0.0853849	1.7913	up	coding_transcript_probe	NM_002609	RefSeq	chr5	-	149493401	149535422	5718	PDGFRB	5159	platelet-derived growth factor receptor, beta polypeptide	Hs.509067	JTK12, CD140b, PDGFR1	GO:0001701|GO:0001894|GO:0004713|GO:0004992|GO:0005017|GO:0005019|GO:0005019|GO:0005102|GO:0005161|GO:0005515|GO:0005524|GO:0005634|GO:0005737|GO:0005886|GO:0006024|GO:0007165|GO:0007173|GO:0007179|GO:0007243|GO:0008284|GO:0008543|GO:0009636|GO:0010863|GO:0014068|GO:0014911|GO:0014911|GO:0016020|GO:0016021|GO:0016023|GO:0016324|GO:0016477|GO:0018108|GO:0030325|GO:0030335|GO:0031226|GO:0032355|GO:…	TTAACTTTTTTCTGTTCAGCCAGCTACCCCTCAAGGAATCATAGCT	415.475	251.725	8.77919	7.93818	402.9	305.1	481.4	472.5	158.5	151.4	351.2	345.8	8.96945	8.66221	8.7359	8.7492	7.53402	7.52077	8.35388	8.34405
ASPWP0011058	0.035184	0.135151	2.06044	up	coding_transcript_probe	NM_003862	RefSeq	chr5	+	170846666	170884630	1999	FGF18	8817	fibroblast growth factor 18	Hs.87191	FGF-18, ZFGF5	GO:0001525|GO:0001957|GO:0001958|GO:0002063|GO:0005105|GO:0005111|GO:0005576|GO:0005615|GO:0005730|GO:0007165|GO:0007173|GO:0007267|GO:0007399|GO:0008083|GO:0008284|GO:0008286|GO:0008543|GO:0009653|GO:0030324|GO:0030949|GO:0032332|GO:0038095|GO:0045087|GO:0048011|GO:0048015|GO:0070374	GGAATTCTACCTGTGCATGAACCGCAAAGGCAAGCTCGTGGGGAAG	144.7	60.3	7.36911	6.32616	235.1	164.6	92.3	86.8	53	53.6	67.3	67.3	8.22355	7.80548	6.75457	6.69283	6.21974	6.28836	6.41909	6.37745
ASPWP0011171	0.00242163	0.0497264	5.13182	up	coding_transcript_probe	NM_003014	RefSeq	chr7	-	37945534	37956525	2974	SFRP4	6424	secreted frizzled-related protein 4	Hs.658169	frpHE, FRP-4, FRPHE	GO:0001944|GO:0002092|GO:0005615|GO:0005634|GO:0005737|GO:0007409|GO:0007420|GO:0008285|GO:0008406|GO:0009725|GO:0009790|GO:0009986|GO:0010628|GO:0016055|GO:0017147|GO:0022601|GO:0030165|GO:0032589|GO:0042813|GO:0043065|GO:0043433|GO:0045606|GO:0046329|GO:0046697|GO:0055062|GO:0060056|GO:0060429|GO:0090090|GO:0090090|GO:0090263|GO:1902174|GO:2000119	ATTTGCACCCTGGAGTTCCTGCACGACCCTATCAAGCCGTGCAAGT	1199.2	266.175	10.2082	7.84876	1373.2	1119.8	1176.1	1127.7	111.2	103.2	426.4	423.9	10.4879	10.5152	9.90952	9.92035	7.10751	7.06904	8.61509	8.60342
ASPWP0011241	0.00959445	0.0760364	2.60901	up	coding_transcript_probe	NM_033138	RefSeq	chr7	+	134464163	134655480	5241	CALD1	800	caldesmon 1	Hs.490203	CDM, H-CAD, L-CAD	GO:0003779|GO:0005516|GO:0005523|GO:0005829|GO:0005856|GO:0005886|GO:0006928|GO:0006936|GO:0015629|GO:0017022|GO:0030016|GO:0030478	GAAAGCACAAGAAGATAAACTTCAGACAGCTGTCCTAAAGAAACAG	620.975	245.975	9.32639	7.94289	914.5	565.1	516.4	487.9	157.6	161.7	335.7	328.9	10.0816	9.5848	8.8375	8.80169	7.55617	7.63294	8.30194	8.28052
ASPWP0011384	0.000119308	0.00962418	1.82439	up	coding_transcript_probe	NM_001081	RefSeq	chr10	-	16865964	17171816	11933	CUBN	8029	cubilin (intrinsic factor-cobalamin receptor)	Hs.166206	IFCR, gp280	GO:0001894|GO:0004872|GO:0005215|GO:0005509|GO:0005765|GO:0005783|GO:0005794|GO:0005829|GO:0005886|GO:0005905|GO:0006766|GO:0006767|GO:0006898|GO:0008202|GO:0008203|GO:0009235|GO:0010008|GO:0015889|GO:0016020|GO:0016324|GO:0030139|GO:0031232|GO:0031419|GO:0031526|GO:0042157|GO:0042359|GO:0042803|GO:0042953|GO:0043202|GO:0044281	ACAGAGAATAAGCTGAACTTGTATGGTTTTTCACCAAACCATGGAT	151.6	78.125	7.47459	6.60717	160.9	142.1	152.3	151.1	70.7	70.8	86	85	7.67672	7.60589	7.31657	7.29918	6.56575	6.60821	6.63648	6.61826
ASPWP0011498	0.00568035	0.0621468	1.73545	up	coding_transcript_probe	NM_012333	RefSeq	chr1	-	39328161	39339050	2583	MYCBP	26292	MYC binding protein	Hs.591506	AMY-1	GO:0003713|GO:0005515|GO:0005634|GO:0005737|GO:0005739|GO:0005813|GO:0006351|GO:0006355|GO:0007283	CGGCGCCAGCTACGCCGCTGCCGCTGTCACTATGGCCCATTACAAA	335.925	195.25	8.52089	7.72558	367.7	348.4	314.7	312.9	169.5	164.4	228	219.1	8.82977	8.84981	8.18956	8.21441	7.64838	7.66079	7.83241	7.76073
ASPWP0011991	0.0314887	0.129162	1.63611	up	coding_transcript_probe	NM_001165412	RefSeq	chr4	+	103422485	103538459	4090	NFKB1	4790	nuclear factor of kappa light polypeptide gene enhancer in B-cells 1	Hs.618430	KBF1, p105, NFKB-p50, p50, NF-kappaB, NFkappaB, NF-kB1	GO:0000122|GO:0000122|GO:0000975|GO:0000976|GO:0001071|GO:0001818|GO:0002224|GO:0002755|GO:0002756|GO:0003690|GO:0003700|GO:0005515|GO:0005634|GO:0005654|GO:0005730|GO:0005737|GO:0005739|GO:0005829|GO:0006366|GO:0006915|GO:0006954|GO:0006979|GO:0008134|GO:0009617|GO:0010744|GO:0010884|GO:0010956|GO:0010957|GO:0031072|GO:0031293|GO:0032269|GO:0032375|GO:0032481|GO:0033256|GO:0034134|GO:0034138|GO:…	CCGTCGGTCGGGCCGCCAGCCGCCGCAGCCCTCGGCCTGCACGCAG	521.275	315.975	9.10931	8.39904	633.4	552.2	457.5	442	279.8	265.4	363.9	354.8	9.54112	9.558	8.6778	8.66031	8.41265	8.39836	8.41098	8.37415
ASPWP0012064	0.00526131	0.059683	1.59609	up	coding_transcript_probe	NM_001320	RefSeq	chr6	+	31633656	31637843	1128	CSNK2B	1460	casein kinase 2, beta polypeptide	Hs.73527		GO:0000278|GO:0004674|GO:0005102|GO:0005515|GO:0005634|GO:0005737|GO:0005829|GO:0005886|GO:0005956|GO:0007165|GO:0007411|GO:0008134|GO:0008285|GO:0010862|GO:0016055|GO:0019887|GO:0019904|GO:0031519|GO:0032927|GO:0033211|GO:0042802|GO:0043537|GO:0043623|GO:0045859|GO:0046872|GO:0051101|GO:0061154	ACCCTCCCTAATTTCCACTCCCCCCACCCCACTTCGCCTGCCGCGG	7774.95	4853.15	12.9879	12.3134	7301.4	6395.3	9018.4	8384.7	4600.8	4334	5752.9	4724.9	12.8113	13.2916	12.94	12.9089	12.5061	12.4357	12.3371	11.9746
ASPWP0012680	0.000322995	0.0180946	2.05621	up	coding_transcript_probe	uc009vqj.1	UCSC_knowngene	chr1	+	23037330	23241082	4032	EPHB2	2048	EPH receptor B2	Hs.523329	Hek5, Tyro5	GO:0001525|GO:0001655|GO:0004713|GO:0005005|GO:0005005|GO:0005102|GO:0005515|GO:0005524|GO:0005887|GO:0006468|GO:0007399|GO:0007411|GO:0007411|GO:0007413|GO:0007612|GO:0008046|GO:0016310|GO:0018108|GO:0021631|GO:0021952|GO:0022038|GO:0030424|GO:0030425|GO:0031290|GO:0042472|GO:0043025|GO:0048013|GO:0048170|GO:0048593|GO:0050771|GO:0050878|GO:0051965|GO:0060021|GO:0060996|GO:0060997|GO:0071679	AGATGAACCAGATTCAGTCTGTGGAGGGCCAGCCACTCGCCAGGAG	336.2	158.875	8.5064	7.46641	355.7	278.2	360.8	350.1	169.2	164.1	152	150.2	8.774	8.53079	8.36024	8.36057	7.63855	7.64716	7.30441	7.27554

## Sheet: down_Dis_vs_Normal
# Fold Change cut-off: 1.5 # P-value cut-off: 0.05 # Condition pairs: Dis_vs_Normal # Column A: probeID it represents probe name. # Column B: P-value, P-value calculated from unpaired t-test. # Column C: FDR, FDR is calculated from Benjamini Hochberg FDR. # Column D: FC (abs), the absolute ratio (no log scale) of normalized intensities between two conditions. # Column E: Regulation, it depicts wh…
Dis_vs_Normal 1.5 fold down regulated mRNAs
	P-value and FDR		Fold change and Regulation		Annotations															Group--Raw Intensity		Group--Normalized Intensity		Raw Intensity								Normalized Intensity
probeID	P-value	FDR	FC (abs)	Regulation	type	seqname	source	chrom	strand	txStart	txEnd	RNAlength	GeneName	EntrezID	description	unigene	Synonyms	GOaccession	Sequence	group-Dis(raw)	group-Normal(raw)	group-Dis(normalized)	group-Normal(normalized)	[S2_1, Dis](raw)	[S4_1, Dis](raw)	[S11_1, Dis](raw)	[S13_1, Dis](raw)	[S2_2, Normal](raw)	[S4_2, Normal](raw)	[S11_2, Normal](raw)	[S13_2, Normal](raw)	[S2_1, Dis](normalized)	[S4_1, Dis](normalized)	[S11_1, Dis](normalized)	[S13_1, Dis](normalized)	[S2_2, Normal](normalized)	[S4_2, Normal](normalized)	[S11_2, Normal](normalized)	[S13_2, Normal](normalized)
ASPWP0000003	0.0252305	0.114403	2.67979	down	coding_gene_probe	ENST00000167586	gencode	chr17	-	39738530	39743173	1662	KRT14	3861	keratin 14	Hs.654380		GO:0005200|GO:0005515|GO:0005634|GO:0005730|GO:0005737|GO:0005829|GO:0005882|GO:0005882|GO:0008544|GO:0010043|GO:0010212|GO:0030855|GO:0031581|GO:0034329|GO:0045095|GO:0045110|GO:0071944	ATGCCGAGGAATGGTTCTTCACCAAGACAGAGGAGCTGAACCGCGA	14303	32849.7	13.6165	15.0387	8574.6	5858.1	21593.7	21185.4	38435.3	38039.3	27688.7	27235.6	12.8531	13.0717	14.24	14.3014	15.5271	15.5645	14.5328	14.5302
ASPWP0000312	0.0139476	0.0853849	1.91462	down	coding_gene_probe	NM_020248	RefSeq	chr1	-	9908333	9970316	2995	CTNNBIP1	56998	catenin, beta interacting protein 1	Hs.463759	ICAT, MGC15093	GO:0000122|GO:0001658|GO:0002528|GO:0005515|GO:0005634|GO:0005737|GO:0005829|GO:0008013|GO:0009952|GO:0016055|GO:0030178|GO:0030877|GO:0032091|GO:0043392|GO:0043433|GO:0045657|GO:0045669|GO:0048662|GO:0060633|GO:0070016|GO:0072201	GGGATCAAACCTGACAGCCAGCGAGGAGGAGTTCCTGCGCACCTAT	391	716.975	8.62079	9.55785	303.3	216.9	530.6	513.2	778.8	793.7	652.1	643.3	8.56309	8.18782	8.86851	8.86374	9.90778	9.97064	9.1784	9.17457
ASPWP0000747	0.0253704	0.114403	1.596	down	coding_gene_probe	NM_003327	RefSeq	chr1	-	1146705	1149548	1120	TNFRSF4	7293	tumor necrosis factor receptor superfamily, member 4	Hs.129780	ACT35, OX40, CD134	GO:0005031|GO:0005887|GO:0006954|GO:0006955|GO:0006968|GO:0009897|GO:0009986|GO:0030890|GO:0042098|GO:0042981|GO:0043433|GO:0045859|GO:0045892|GO:0050710|GO:0051024	CCTGGAGTTGACTGTGCCCCCTGCCCTCCAGGGCACTTCTCCCCAG	3335.38	4699.95	11.6213	12.2958	1881.8	2588.1	4555.6	4316	4473.3	4166.1	5220.2	4940.2	10.9796	11.6739	11.9213	11.9104	12.4325	12.328	12.2426	12.1799
ASPWP0001366	0.0456465	0.155576	2.55259	down	coding_gene_probe	NM_000424	RefSeq	chr12	-	52908358	52914243	2320	KRT5	3852	keratin 5	Hs.433845	KRT5A	GO:0005200|GO:0005515|GO:0005737|GO:0005739|GO:0005829|GO:0005882|GO:0005886|GO:0008544|GO:0031581|GO:0034329|GO:0045095|GO:0097110	AGTCCTGGTATCAGACCAAGTATGAGGAGCTGCAGCAGACAGCTGG	1904.85	3843.05	10.6524	12.0044	959.4	805.8	2974.9	2879.3	4749.2	4712	2984.7	2926.3	9.80277	10.11	11.3378	11.359	12.5827	12.6438	11.4025	11.3884
ASPWP0001395	0.00560909	0.0621468	1.80588	down	coding_gene_probe	NM_014992	RefSeq	chr14	+	59730158	59838123	5820	DAAM1	23002	dishevelled associated activator of morphogenesis 1	Hs.19156	KIAA0666	GO:0001725|GO:0003779|GO:0005515|GO:0005737|GO:0005886|GO:0017048|GO:0030036|GO:0042802	TAAAGACCTGTTTACTAAAGCAGTGAAGCACTTTGGGGAAGAGGCT	577.575	1031.03	9.2079	10.0606	597.8	408.8	664.2	639.5	1081.7	1088	979.9	974.5	9.45992	9.06959	9.15198	9.15011	10.359	10.3961	9.737	9.75028
ASPWP0001419	0.00783606	0.068542	1.60793	down	coding_gene_probe	NM_024336	RefSeq	chr16	-	54317211	54320378	2308	IRX3	79191	iroquois homeobox 3	Hs.499205	IRX-1	GO:0001656|GO:0003700|GO:0005634|GO:0005737|GO:0006351|GO:0007498|GO:0030424|GO:0043565|GO:0045665|GO:0045666|GO:0072086	TGCCCAGGCGGCCCCAGAACCATCTGGACGCCGCCCTGGTCTTATC	128.85	215.775	7.18144	7.86664	114.1	72.2	164.9	164.2	193.1	194	239.3	236.7	7.24084	6.67194	7.40938	7.4036	7.8215	7.88318	7.8908	7.87109
ASPWP0002062	0.0147627	0.0871362	3.64723	down	coding_gene_probe	NM_033360	RefSeq	chr12	-	25358179	25403854	5436	KRAS	3845	Kirsten rat sarcoma viral oncogene homolog	Hs.505033	KRAS1	GO:0000165|GO:0000186|GO:0001934|GO:0003924|GO:0005515|GO:0005525|GO:0005739|GO:0005886|GO:0007173|GO:0007264|GO:0007265|GO:0007411|GO:0007596|GO:0008284|GO:0008286|GO:0008542|GO:0008543|GO:0010628|GO:0019002|GO:0019003|GO:0019221|GO:0030036|GO:0030275|GO:0032228|GO:0035022|GO:0035176|GO:0038095|GO:0043406|GO:0043524|GO:0045087|GO:0045121|GO:0048011|GO:0048169|GO:0050900|GO:0051000|GO:0051092|GO:…	CAGGCACTGAAGGCGGCGGCGGGGCCAGAGGCTCAGCGGCTCCCAG	2866.7	7886.95	11.0962	12.963	913.1	921.1	4907.9	4724.7	5459.7	5183.2	10601.6	10303.3	10.0625	10.2743	12.0232	12.0248	12.7513	12.7482	13.2056	13.147
ASPWP0002433	0.00973696	0.0760364	1.705	down	coding_gene_probe	NM_007197	RefSeq	chr12	+	130647003	130650285	3288	FZD10	11211	frizzled family receptor 10	Hs.733275	CD350	GO:0001944|GO:0004930|GO:0005515|GO:0005737|GO:0005886|GO:0005887|GO:0007420|GO:0008406|GO:0009790|GO:0009986|GO:0017147|GO:0030165|GO:0030182|GO:0032855|GO:0032956|GO:0034259|GO:0038031|GO:0042813|GO:0042995|GO:0043507|GO:0060070|GO:0071300	GCCAGGAAAGAGTGGTTTCTGCGTGTGTATATTTGTAATATATGAT	1095.05	1793.9	10.063	10.8327	1069.1	649.8	1345.5	1315.8	1941.4	1979.1	1652.4	1602.7	10.2314	9.77728	10.1039	10.1393	11.1178	11.1736	10.5317	10.5078
ASPWP0002441	0.00843369	0.0703777	7.3676	down	coding_gene_probe	NM_001110219	RefSeq	chr13	-	20796100	20806534	2178	GJB6	10804	gap junction protein, beta 6, 30kDa	Hs.511757	EDH, HED, CX30	GO:0005886|GO:0005922|GO:0007154|GO:0007605|GO:0016021|GO:0042471|GO:0043231	GATTTCAGATAGTGGTCAAAATGCAATCACAGGTTTCCCAAGCTAA	786.55	5304.88	9.26462	12.1458	319.5	230.5	1297	1299.2	8113.6	8050.2	2532.3	2523.4	8.64436	8.25238	10.0422	10.1196	13.1387	13.1445	11.156	11.144
ASPWP0002558	0.021533	0.106276	2.59376	down	coding_gene_probe	NM_001730	RefSeq	chr13	+	73633141	73651676	3350	KLF5	688	Kruppel-like factor 5 (intestinal)	Hs.508234	IKLF, CKLF	GO:0001525|GO:0003677|GO:0003700|GO:0005515|GO:0005634|GO:0005730|GO:0005794|GO:0006366|GO:0030033|GO:0035914|GO:0043231|GO:0045893|GO:0046872	AAATCAGACAGCAGCAATGGACACTCTTAATGTTTCTATGTCAGCT	502.15	1201.55	8.84988	10.2249	289.1	222.4	763.8	733.3	1497.5	1479.2	930.4	899.1	8.46479	8.22156	9.3618	9.35138	10.8019	10.8001	9.66532	9.63246
ASPWP0002786	0.00420303	0.0556791	1.60939	down	coding_gene_probe	NM_003257	RefSeq	chr15	-	29992356	30114706	7165	TJP1	7082	tight junction protein 1	Hs.743990	ZO-1, MGC133289, DKFZp686M05161	GO:0001825|GO:0005515|GO:0005516|GO:0005634|GO:0005737|GO:0005829|GO:0005886|GO:0005886|GO:0005913|GO:0005921|GO:0005923|GO:0006915|GO:0006921|GO:0007043|GO:0008022|GO:0014704|GO:0016323|GO:0016324|GO:0016327|GO:0019904|GO:0030054|GO:0032496|GO:0035329|GO:0042493|GO:0043116|GO:0043296|GO:0045177|GO:0045471|GO:0046581|GO:0071000|GO:0071333|GO:1901350	ATGGAGGAAACAGCTATATGGGAACAACATACAGTGACGCTTCACA	1206.58	1915.53	10.2109	10.8975	1239.8	992.5	1309.3	1284.7	1321.4	1364.5	2483.5	2492.7	10.309	10.3656	10.0613	10.1079	10.6281	10.7059	11.122	11.1338
ASPWP0002860	0.0106302	0.0795624	1.95717	down	coding_gene_probe	NM_001142617	RefSeq	chr15	-	74471807	74501371	2866	STRA6	64220	stimulated by retinoic acid 6	Hs.24553	FLJ12541	GO:0001523|GO:0001568|GO:0001822|GO:0003184|GO:0003281|GO:0004872|GO:0005886|GO:0007507|GO:0007603|GO:0007612|GO:0007631|GO:0016021|GO:0030324|GO:0030325|GO:0030540|GO:0042297|GO:0042573|GO:0043234|GO:0043583|GO:0043585|GO:0048286|GO:0048520|GO:0048546|GO:0048566|GO:0048589|GO:0048745|GO:0048844|GO:0050890|GO:0050905|GO:0051183|GO:0060322|GO:0060323|GO:0060325|GO:0060426|GO:0060539|GO:0060900|GO:…	AGAGGACTACTCCTATGGCAGCTGGTACATCGATGAGCCCCAGGGG	58.05	142.75	6.34635	7.31512	42.9	49.5	68.2	71.6	183.6	174.8	107.5	105.1	6.15503	6.26176	6.47935	6.48924	7.75465	7.74697	6.90564	6.85321
ASPWP0003621	0.00247238	0.0497264	5.21321	down	coding_gene_probe	NM_000346	RefSeq	chr17	+	70117160	70122560	3963	SOX9	6662	SRY (sex determining region Y)-box 9	Hs.647409	SRA1	GO:0001046|GO:0001077|GO:0001158|GO:0001501|GO:0001502|GO:0001503|GO:0001658|GO:0001708|GO:0001837|GO:0001894|GO:0001934|GO:0001942|GO:0002053|GO:0002683|GO:0003170|GO:0003179|GO:0003188|GO:0003203|GO:0003413|GO:0003415|GO:0003682|GO:0003700|GO:0003700|GO:0003705|GO:0004672|GO:0005515|GO:0005634|GO:0005667|GO:0005730|GO:0006334|GO:0006338|GO:0006461|GO:0007165|GO:0007173|GO:0007283|GO:0008013|GO:…	GACCTTAATCTTAATTACTGCTGTGGCTAGAGAGTTTGAGGATTGC	229.575	1094.08	7.67264	10.0548	88.7	83.4	375.1	371.1	662.7	679.1	1523.5	1511	6.98554	6.87398	8.40112	8.42994	9.6583	9.73311	10.4111	10.4168
ASPWP0003807	0.0129148	0.084305	5.55298	down	coding_gene_probe	NM_139314	RefSeq	chr19	+	8429010	8439257	1967	ANGPTL4	51129	angiopoietin-like 4	Hs.9613	pp1158, PGAR, ARP4, HFARP, FIAF, NL2	GO:0001525|GO:0001666|GO:0004857|GO:0005515|GO:0005576|GO:0005576|GO:0005578|GO:0005615|GO:0030154|GO:0043066|GO:0044255|GO:0044281|GO:0045766|GO:0051005|GO:0051260|GO:0070328	GCGGAGCTCACAGAGTTCTTGGAATAAAAGCAACCTCAGAACACTT	1638.35	5905.02	10.1221	12.5954	446.7	342.8	2913.8	2850.1	6052.3	6076	5776.9	5714.9	9.02885	8.82488	11.3008	11.3339	12.8473	12.8685	12.3352	12.3304
ASPWP0004999	0.0295688	0.124086	5.43391	down	coding_gene_probe	NM_003106	RefSeq	chr3	+	181429711	181432223	2520	SOX2	6657	SRY (sex determining region Y)-box 2	Hs.518438		GO:0000122|GO:0000976|GO:0001077|GO:0001649|GO:0001654|GO:0001714|GO:0002052|GO:0003677|GO:0003677|GO:0003682|GO:0003700|GO:0003700|GO:0005515|GO:0005634|GO:0005634|GO:0005634|GO:0005667|GO:0005737|GO:0005829|GO:0006325|GO:0006355|GO:0006355|GO:0007050|GO:0009611|GO:0010468|GO:0021781|GO:0021879|GO:0021983|GO:0021984|GO:0021987|GO:0030539|GO:0030858|GO:0030900|GO:0030910|GO:0032526|GO:0035019|GO:…	TTTCCAAAAAATAATAATAACAATCATCGGCGGCGGCAGGATCGGC	1290	4041	9.53969	11.9817	237.8	183.4	2435.7	2303.1	3072.4	2836.5	5213.3	5041.8	8.21264	7.93459	11.0057	11.0059	11.7551	11.7228	12.2359	12.2128
ASPWP0005070	0.00629096	0.0634338	1.50794	down	coding_gene_probe	uc003hxg.3	UCSC_knowngene	chr4	-	105393342	105412467	748	CXXC4	80319	CXXC finger protein 4	Hs.12248	IDAX	GO:0003677|GO:0005737|GO:0007352|GO:0008270|GO:0016055|GO:0030165|GO:0030178|GO:0031410	CTTGTTTTAAGAAACTGCTTAGTCCACCACTGAAGAAAATATCCAG	61.975	113	6.42078	7.01336	50.8	47.1	74	76	84.3	81.3	140.4	146	6.37871	6.24073	6.53996	6.52373	6.78888	6.80186	7.21774	7.24497
ASPWP0005671	0.00412648	0.0556791	1.80285	down	coding_gene_probe	NM_000594	RefSeq	chr6	+	31543343	31546112	1686	TNF	7124	tumor necrosis factor	Hs.241570	TNFSF2, DIF, TNF-alpha	GO:0000060|GO:0000122|GO:0000165|GO:0000185|GO:0000187|GO:0001666|GO:0001775|GO:0001819|GO:0001891|GO:0001934|GO:0002020|GO:0002037|GO:0002439|GO:0002740|GO:0002876|GO:0002925|GO:0003009|GO:0005125|GO:0005164|GO:0005515|GO:0005576|GO:0005615|GO:0005886|GO:0005887|GO:0006006|GO:0006915|GO:0006919|GO:0006927|GO:0006954|GO:0006959|GO:0007254|GO:0008285|GO:0008625|GO:0008625|GO:0009612|GO:0009615|GO:…	AATCGCCCTACTATTCAGTGGCGAGAAATAAAGTTTGCTTAGAAAA	92.85	182.775	6.79681	7.64709	64	55.2	127.5	124.7	186.2	176.8	187.6	180.5	6.59754	6.40312	7.11531	7.07125	7.76994	7.76092	7.55952	7.49797
ASPWP0006000	0.00439706	0.0556791	1.75229	down	coding_gene_probe	NM_001166345	RefSeq	chr7	+	114562208	114659970	5312	MDFIC	29969	MyoD family inhibitor domain containing	Hs.741413	HIC	GO:0005515|GO:0005634|GO:0005730|GO:0005730|GO:0005737|GO:0005794|GO:0006351|GO:0007257|GO:0008134|GO:0019048|GO:0030111|GO:0030332|GO:0030957|GO:0042308|GO:0045892|GO:0045893|GO:0050434	CGCGTGGCCGAGGCGGGCGGCGGCCAGCTGGGCTCCACAGCCCAGG	534.15	896.65	9.03388	9.84312	304.6	373.3	741.7	717	739.2	706.5	1084.9	1056	8.56872	8.92888	9.32262	9.31529	9.81332	9.77946	9.89908	9.88063
ASPWP0006043	0.0117623	0.0819261	2.0435	down	coding_gene_probe	NM_001427	RefSeq	chr7	+	155250823	155257526	3405	EN2	2020	engrailed homeobox 2	Hs.134989		GO:0003700|GO:0005634|GO:0007275|GO:0016020|GO:0030901|GO:0030902|GO:0043565|GO:0045944|GO:0048666	CCCCACCCCCGCATTTTTGTGTGTTGAAATTCTTGAAGGTTACATT	2547.88	4454.88	11.2113	12.2424	1519.1	1541.5	3667.5	3463.4	4669.3	4438.8	4461.3	4250.1	10.7136	10.9021	11.6276	11.602	12.5419	12.5162	11.9853	11.9262
ASPWP0006056	0.0070906	0.0674499	2.12542	down	coding_gene_probe	NM_031439	RefSeq	chr8	-	10581277	10588022	3219	SOX7	83595	SRY (sex determining region Y)-box 7	Hs.709543		GO:0001706|GO:0003700|GO:0003705|GO:0005634|GO:0005737|GO:0008285|GO:0043280|GO:0043565|GO:0044212|GO:0045892|GO:0045893|GO:0060828	GCGCAGTCCAGAGCATGTATGAATAATCTCATAAAACAGTATCACA	1098.78	2301.93	10.0942	11.182	1134.9	792.6	1275.2	1192.4	2698.4	2767.1	1882.3	1859.9	10.2737	10.0833	10.0215	9.99847	11.5882	11.689	10.7268	10.724
ASPWP0006258	0.000802684	0.030671	1.71462	down	coding_gene_probe	NM_002732	RefSeq	chr9	-	71627448	71629039	1614	PRKACG	5568	protein kinase, cAMP-dependent, catalytic, gamma	Hs.158029	PKACg	GO:0004691|GO:0005524|GO:0005829|GO:0005975|GO:0006006|GO:0006094|GO:0006112|GO:0006833|GO:0007165|GO:0007173|GO:0007202|GO:0007243|GO:0007283|GO:0007596|GO:0008543|GO:0008584|GO:0019433|GO:0034199|GO:0044281|GO:0045087|GO:0048011|GO:0050796|GO:0055085|GO:0071377	GGTTTAGTGCCATGTTCAGTGGGCTGTTTGCTAGAATAAAAAATTA	50.8	106.05	6.20704	6.98492	37.2	48.2	58.5	59.3	114.2	109.4	100.8	99.8	5.97875	6.21428	6.31954	6.31557	7.15426	7.14909	6.83014	6.80622
ASPWP0006917	0.0184874	0.0979699	5.99525	down	coding_gene_probe	NM_005438	RefSeq	chr11	-	65659691	65667997	1668	FOSL1	8061	FOS-like antigen 1	Hs.283565	fra-1	GO:0000977|GO:0001701|GO:0003700|GO:0005515|GO:0005634|GO:0005829|GO:0006357|GO:0006366|GO:0006935|GO:0006968|GO:0007296|GO:0007565|GO:0007612|GO:0008284|GO:0008285|GO:0009612|GO:0009615|GO:0009629|GO:0031668|GO:0032570|GO:0034097|GO:0042493|GO:0042542|GO:0042734|GO:0043005|GO:0043065|GO:0045787|GO:0051091|GO:0051412|GO:0051591|GO:0060674	CGGCCCGAGCTCCGGGAACGGCGGCGGGTACGGCGGCCCCGCGCAG	2006.72	7386.2	10.2678	12.8516	461.7	304.1	3691.3	3569.8	4923.9	4736	10037.8	9847.1	9.14248	8.65109	11.6317	11.646	12.6539	12.6492	13.0655	13.0379
ASPWP0006951	0.00912399	0.0743226	1.52081	down	coding_gene_probe	NM_004626	RefSeq	chr11	-	75897369	75917574	1927	WNT11	7481	wingless-type MMTV integration site family, member 11	Hs.108219		GO:0001649|GO:0003151|GO:0005099|GO:0005109|GO:0005576|GO:0005578|GO:0005615|GO:0005737|GO:0006468|GO:0010628|GO:0030182|GO:0030182|GO:0030282|GO:0030295|GO:0030308|GO:0030325|GO:0030335|GO:0030336|GO:0032320|GO:0032915|GO:0034394|GO:0035567|GO:0043065|GO:0043066|GO:0044212|GO:0045165|GO:0045860|GO:0045892|GO:0045893|GO:0048706|GO:0048844|GO:0051496|GO:0060021|GO:0060070|GO:0060197|GO:0060412|GO:…	GCGGAGGACTTCGGCGCGGCTCCTCCTGGGTGTGACCCCGGGCGCG	1049.28	1500.7	9.99336	10.5982	628.9	769.9	1410	1388.3	1269.1	1266.3	1735.4	1732	9.53299	10.0289	10.1782	10.2333	10.573	10.6098	10.5881	10.6219
ASPWP0007162	0.0463977	0.155948	1.63274	down	coding_gene_probe	NM_004313	RefSeq	chr17	+	4613788	4624795	1936	ARRB2	409	arrestin, beta 2	Hs.435811	BARR2, DKFZp686L0365	GO:0001664|GO:0002031|GO:0002031|GO:0002032|GO:0002092|GO:0005102|GO:0005515|GO:0005634|GO:0005737|GO:0005829|GO:0005886|GO:0005886|GO:0005905|GO:0006366|GO:0007179|GO:0007219|GO:0007420|GO:0007596|GO:0007628|GO:0014069|GO:0015031|GO:0016323|GO:0016567|GO:0019904|GO:0030139|GO:0030168|GO:0031397|GO:0031398|GO:0031410|GO:0031623|GO:0031625|GO:0031691|GO:0031692|GO:0031701|GO:0031702|GO:0031748|GO:…	AGCGGGCGGCGGGCGCGCGCACCATGGGGGAGAAACCCGGGACCAG	262.7	412	8.08328	8.79057	188.4	150.6	373.1	338.7	483.5	443.8	368.7	352	7.92954	7.68083	8.39873	8.32402	9.21489	9.14815	8.43311	8.36613
ASPWP0008827	0.0175456	0.0965009	1.84626	down	coding_transcript_probe	NM_001786	RefSeq	chr10	+	62538211	62554610	1923	CDK1	983	cyclin-dependent kinase 1	Hs.732435	CDC28A	GO:0000082|GO:0000083|GO:0000086|GO:0000165|GO:0000186|GO:0000187|GO:0000226|GO:0000278|GO:0002224|GO:0002755|GO:0002756|GO:0004672|GO:0004693|GO:0004693|GO:0005515|GO:0005524|GO:0005634|GO:0005654|GO:0005737|GO:0005739|GO:0005815|GO:0005829|GO:0005876|GO:0006260|GO:0006281|GO:0006461|GO:0006915|GO:0007067|GO:0007077|GO:0007095|GO:0007098|GO:0007173|GO:0007264|GO:0007265|GO:0007344|GO:0007411|GO:…	TCTTCAGGATTTTCAGAGCTTTGGGCACTCCCAATAATGAAGTGTG	126.725	232.225	7.1209	8.00551	72	72.2	181	181.7	243.3	243.2	220.5	221.9	6.70135	6.70638	7.53816	7.53774	8.20003	8.25138	7.78197	7.78865
ASPWP0009265	0.047052	0.157418	1.87965	down	coding_transcript_probe	NM_001110219	RefSeq	chr13	-	20796100	20806534	2178	GJB6	10804	gap junction protein, beta 6, 30kDa	Hs.511757	EDH, HED, CX30	GO:0005886|GO:0005922|GO:0007154|GO:0007605|GO:0016021|GO:0042471|GO:0043231	AAGGGTCAGGGAAGGAAAAGAAGTACAGAAGATCTGGCTAAACAAT	48.95	120.675	6.15627	7.06673	39.1	37.6	60.9	58.2	170.5	168.8	73	70.4	6.02248	5.95858	6.3503	6.29369	7.64702	7.70514	6.48638	6.42836
ASPWP0009311	0.0314898	0.129162	2.60605	down	coding_transcript_probe	NM_005269	RefSeq	chr12	+	57853933	57866047	3618	GLI1	2735	GLI family zinc finger 1	Hs.632702		GO:0001649|GO:0003677|GO:0003682|GO:0003705|GO:0005515|GO:0005634|GO:0005737|GO:0005829|GO:0007224|GO:0007224|GO:0007283|GO:0007418|GO:0008017|GO:0008284|GO:0008589|GO:0009913|GO:0009953|GO:0009954|GO:0021696|GO:0021938|GO:0021983|GO:0030324|GO:0044212|GO:0045740|GO:0045880|GO:0045893|GO:0045944|GO:0046872|GO:0048546|GO:0060032|GO:0072372|GO:0090090	CCAGACAGAGTGTCCCCACACCCTCCTCTGAGACGCCATGTTCAAC	442.55	1174.75	8.74554	10.1274	254.9	275.4	622	617.9	1635.7	1606.7	739.9	716.7	8.32353	8.50807	9.05144	9.09911	10.9148	10.9167	9.35526	9.32293
ASPWP0009909	0.000434472	0.0203011	1.69076	down	coding_transcript_probe	NM_033360	RefSeq	chr12	-	25358179	25403854	5436	KRAS	3845	Kirsten rat sarcoma viral oncogene homolog	Hs.505033	KRAS1	GO:0000165|GO:0000186|GO:0001934|GO:0003924|GO:0005515|GO:0005525|GO:0005739|GO:0005886|GO:0007173|GO:0007264|GO:0007265|GO:0007411|GO:0007596|GO:0008284|GO:0008286|GO:0008542|GO:0008543|GO:0010628|GO:0019002|GO:0019003|GO:0019221|GO:0030036|GO:0030275|GO:0032228|GO:0035022|GO:0035176|GO:0038095|GO:0043406|GO:0043524|GO:0045087|GO:0045121|GO:0048011|GO:0048169|GO:0050900|GO:0051000|GO:0051092|GO:…	GCTTTTTATACATTGGTGAGGGAGATCCGACAATACAGATTGAAAA	74.575	146.45	6.57884	7.33652	66.9	55.3	88.3	87.8	149.5	152.7	145.9	137.7	6.63276	6.36948	6.66624	6.6469	7.42661	7.52136	7.23668	7.16141
ASPWP0010037	0.00500119	0.0585281	1.70751	down	coding_transcript_probe	NM_004093	RefSeq	chr13	-	107142078	107187388	4404	EFNB2	1948	ephrin-B2	Hs.149239	LERK5, Htk-L, HTKL, MGC126226, MGC126227, MGC126228	GO:0001945|GO:0002042|GO:0005515|GO:0005886|GO:0005887|GO:0007155|GO:0007267|GO:0007399|GO:0009653|GO:0009887|GO:0010839|GO:0019048|GO:0030154|GO:0046875|GO:0048013|GO:0050920|GO:2000727	AATCCGTGAAGTCACATTCCACATCTGTTTCAAACTGAATTTGTTC	4617.6	7195.95	12.0493	12.8212	3762.7	2490.9	6273.2	5943.6	6596.4	6486.5	7899.6	7801.3	11.9744	11.6166	12.305	12.3012	12.9446	12.9468	12.6963	12.6971
ASPWP0010279	0.0146589	0.0871362	2.22974	down	coding_transcript_probe	ENST00000167586	gencode	chr17	-	39738530	39743173	1662	KRT14	3861	keratin 14	Hs.654380		GO:0005200|GO:0005515|GO:0005634|GO:0005730|GO:0005737|GO:0005829|GO:0005882|GO:0005882|GO:0008544|GO:0010043|GO:0010212|GO:0030855|GO:0031581|GO:0034329|GO:0045095|GO:0045110|GO:0071944	ATGTCCTTCTGCAGATTGACAATGCCCGTCTGGCCGCGGATGACTT	4826.93	9731.83	12.0007	13.1576	2850.7	1935.2	7376.2	7145.6	9606.3	9500.9	9943.5	9876.6	11.516	11.3286	12.5607	12.5975	13.2509	13.2649	13.0604	13.0541
ASPWP0010283	0.0179587	0.0965781	1.90972	down	coding_transcript_probe	NM_002497	RefSeq	chr1	-	211836113	211848972	2161	NEK2	4751	NIMA-related kinase 2	Hs.153704	NLK1, NEK2A	GO:0000070|GO:0000086|GO:0000278|GO:0000776|GO:0000776|GO:0000777|GO:0000794|GO:0000922|GO:0001824|GO:0004672|GO:0004674|GO:0005515|GO:0005524|GO:0005730|GO:0005813|GO:0005829|GO:0005874|GO:0006468|GO:0007059|GO:0007067|GO:0007088|GO:0007126|GO:0019903|GO:0030496|GO:0043234|GO:0043392|GO:0046602|GO:0046777|GO:0046777|GO:0046872|GO:0051225|GO:0051299|GO:0051301|GO:0051988|GO:0090307	CAGAATATGAGCTGTCTGTCATTTACCTACTTCTTTCCCACTAAAT	167.7	305.15	7.44062	8.37398	93.6	80.2	250.2	246.8	299.7	291.6	316.6	312.7	7.09603	6.84538	7.9157	7.90536	8.51283	8.53227	8.23311	8.2177
ASPWP0010289	1.48686e-06	0.000693733	2.5103	down	coding_transcript_probe	NM_030753	RefSeq	chr17	-	44841686	44896082	1506	WNT3	7473	wingless-type MMTV integration site family, member 3	Hs.445884	MGC131950, MGC138321, MGC138323	GO:0000902|GO:0001707|GO:0005109|GO:0005576|GO:0005578|GO:0005615|GO:0005788|GO:0005796|GO:0005886|GO:0007411|GO:0009948|GO:0009950|GO:0010628|GO:0019904|GO:0030182|GO:0030182|GO:0035115|GO:0035116|GO:0044338|GO:0044339|GO:0045165|GO:0048018|GO:0048697|GO:0048843|GO:0060064|GO:0060070|GO:0060174|GO:0060323|GO:0061180|GO:0071300	AGTGTATTCGCATCTACGACGTGCACACCTGCAAGTAGGGCACCAG	161.75	439.625	7.53542	8.86328	140.9	118.1	196.5	191.5	391	384.3	495.2	488	7.53851	7.36786	7.62051	7.61479	8.93097	8.9312	8.80499	8.78596
ASPWP0010365	0.0232591	0.111489	2.12348	down	coding_transcript_probe	NM_004252	RefSeq	chr17	+	72744750	72765499	2032	SLC9A3R1	9368	solute carrier family 9, subfamily A (NHE3, cation proton antiporter 3), member 3 regulator 1	Hs.724482	NHERF, EBP50	GO:0001726|GO:0003096|GO:0005102|GO:0005515|GO:0005634|GO:0005737|GO:0005813|GO:0005886|GO:0005902|GO:0006461|GO:0007191|GO:0008013|GO:0008285|GO:0008285|GO:0010642|GO:0010766|GO:0012505|GO:0014067|GO:0015629|GO:0016020|GO:0016055|GO:0016324|GO:0017081|GO:0019902|GO:0019933|GO:0030033|GO:0030036|GO:0030165|GO:0030175|GO:0030336|GO:0030643|GO:0031526|GO:0031528|GO:0031698|GO:0032415|GO:0032416|GO:…	TAAGGAAACACTTTCAGAAATTCAGCTGGTTCCTCCAAACCCTTCA	2249.62	4255.35	10.9574	12.0439	1431.4	879.1	3427	3261	3134.9	3061.5	5472.1	5352.9	10.5836	10.2162	11.5169	11.513	11.7817	11.8197	12.2925	12.2816
ASPWP0010640	0.00127063	0.0396509	1.58672	down	coding_transcript_probe	NM_004964	RefSeq	chr1	+	32757707	32799224	2091	HDAC1	3065	histone deacetylase 1	Hs.88556	HD1, GON-10	GO:0000118|GO:0000122|GO:0000122|GO:0000122|GO:0000278|GO:0000790|GO:0001047|GO:0001103|GO:0001106|GO:0003700|GO:0004407|GO:0004407|GO:0004407|GO:0005515|GO:0005634|GO:0005654|GO:0005654|GO:0005730|GO:0005737|GO:0005829|GO:0006338|GO:0006351|GO:0006367|GO:0006476|GO:0007179|GO:0007219|GO:0007596|GO:0008134|GO:0008134|GO:0008284|GO:0009913|GO:0010467|GO:0010832|GO:0010870|GO:0016568|GO:0016575|GO:…	GCAGGTGGAGGTTGCTAGTCTAGTTTCCTTTTTGAGATACTATTTT	4370.43	6423.57	12.0165	12.6825	3543	2798.5	5660.7	5479.5	5674.3	5616.6	7156.2	7247.2	11.8839	11.8144	12.1764	12.1913	12.7907	12.797	12.56	12.5824
ASPWP0010879	0.00326	0.0551611	1.58176	down	coding_transcript_probe	NM_002718	RefSeq	chr3	+	135684514	135866752	6814	PPP2R3A	5523	protein phosphatase 2, regulatory subunit B'', alpha	Hs.518155		GO:0000159|GO:0000159|GO:0000159|GO:0001754|GO:0005509|GO:0005515|GO:0006470|GO:0007525|GO:0008601|GO:0045732|GO:0061053|GO:0090090|GO:0090244|GO:0090249|GO:0090263	TACTACTTCAGCAGTTTTGATTCAGCAGACTCCAGAGGTGATCAAG	444.15	731.775	8.84416	9.50569	439.8	300.2	523.6	513	513	513.9	961.3	938.9	9.03369	8.63208	8.85014	8.86075	9.28642	9.33344	9.71057	9.69235
ASPWP0011028	0.0273195	0.11984	1.69871	down	coding_transcript_probe	NM_031966	RefSeq	chr5	+	68462836	68474070	2177	CCNB1	891	cyclin B1	Hs.23960		GO:0000079|GO:0000082|GO:0000086|GO:0000086|GO:0000278|GO:0000922|GO:0000942|GO:0001556|GO:0001701|GO:0001933|GO:0005113|GO:0005515|GO:0005634|GO:0005654|GO:0005737|GO:0005813|GO:0005829|GO:0006461|GO:0006468|GO:0007077|GO:0007080|GO:0007283|GO:0009612|GO:0010629|GO:0016020|GO:0016301|GO:0019901|GO:0031145|GO:0031442|GO:0033129|GO:0042246|GO:0042493|GO:0043148|GO:0045931|GO:0046680|GO:0048565|GO:…	CATAGCTCTATTTTAAAGTAAAAGTCTACCACCGAATCCCTAGTCC	85.375	162.8	6.72123	7.48567	65.3	54.6	111.9	109.7	193.3	198.2	130.9	128.8	6.64094	6.37214	6.94902	6.92283	7.83147	7.9197	7.11428	7.07722
ASPWP0011056	0.0244522	0.113797	2.26181	down	coding_transcript_probe	NM_004219	RefSeq	chr5	+	159848864	159855746	728	PTTG1	9232	pituitary tumor-transforming 1	Hs.350966	PTTG, HPTTG, EAP1, securin	GO:0000278|GO:0003700|GO:0004869|GO:0005515|GO:0005634|GO:0005737|GO:0005829|GO:0006281|GO:0006355|GO:0006366|GO:0007059|GO:0007067|GO:0007283|GO:0017124|GO:0031145|GO:0051276|GO:0051301	GCCACCTGTTTGCTGTGACATAGATATTTAAATTTCTTAGTGCTTC	830.725	1578.38	9.46842	10.6459	401.8	403.2	1292	1225.9	1774.2	1752.4	1400.2	1386.7	8.76532	9.04306	10.0375	10.0278	11.0112	11.025	10.2736	10.2738
ASPWP0011103	0.000361064	0.0187237	1.54707	down	coding_transcript_probe	NM_005618	RefSeq	chr6	-	170591293	170599697	3366	DLL1	28514	delta-like 1 (Drosophila)	Hs.379912		GO:0001709|GO:0001757|GO:0001947|GO:0005112|GO:0005509|GO:0005515|GO:0005576|GO:0005886|GO:0005887|GO:0007219|GO:0007219|GO:0007219|GO:0007220|GO:0007267|GO:0007368|GO:0007386|GO:0030097|GO:0030154|GO:0030155|GO:0031410|GO:0045608|GO:0045638|GO:0045747|GO:0045944|GO:0048839|GO:0070986|GO:0072014|GO:0072070|GO:0097150	GCCTTTATTGTCCTTTTTGATACGAAGATGTGCTTTTTCTAGATGG	1330.58	2001.08	10.3601	10.9896	1389	851.2	1577.3	1504.8	1579.6	1642.9	2358.2	2423.6	10.5275	10.1765	10.3651	10.3711	10.8693	10.9493	11.0523	11.0876
ASPWP0011124	0.018624	0.0979784	1.63053	down	coding_transcript_probe	NM_002754	RefSeq	chr6	+	36098260	36112301	6348	MAPK13	5603	mitogen-activated protein kinase 13	Hs.178695	SAPK4, p38delta	GO:0000165|GO:0004674|GO:0004707|GO:0005515|GO:0005524|GO:0005829|GO:0006351|GO:0006355|GO:0006950|GO:0006970|GO:0007049|GO:0007243|GO:0007265|GO:0018105|GO:0032755|GO:0048011|GO:0050729	ACCGGGGTGCCTGGCACGGAGTTTGTGCAGAAGCTGAACGACAAAG	94.1	164.45	6.812	7.51734	64.7	53.1	130.1	128.5	174.2	175.7	153.3	154.6	6.63676	6.36635	7.13175	7.11314	7.67965	7.75307	7.32105	7.3156
ASPWP0011307	0.0236655	0.111566	1.71452	down	coding_transcript_probe	NM_002467	RefSeq	chr8	+	128748314	128753680	2379	MYC	4609	v-myc avian myelocytomatosis viral oncogene homolog	Hs.202453	c-Myc, bHLHe39, MYCC	GO:0000122|GO:0000165|GO:0001658|GO:0002053|GO:0003677|GO:0003677|GO:0003700|GO:0005515|GO:0005634|GO:0005654|GO:0005654|GO:0005730|GO:0006112|GO:0006338|GO:0006351|GO:0006367|GO:0006879|GO:0006974|GO:0007050|GO:0007179|GO:0007219|GO:0008134|GO:0008284|GO:0010332|GO:0010467|GO:0015671|GO:0032204|GO:0032403|GO:0032873|GO:0034644|GO:0035690|GO:0042493|GO:0043066|GO:0043234|GO:0043280|GO:0044346|GO:…	GAAAAAATAAAATAACTGGCAAATATATCATTGAGCCAAATCTTAA	270.4	439.85	8.06172	8.83953	118.6	180.1	402	380.9	369.9	350.8	528.4	510.3	7.41872	7.87347	8.4929	8.46182	8.83175	8.78918	8.8961	8.84109
ASPWP0011453	0.00606043	0.0628553	2.96054	down	coding_transcript_probe	NM_003015	RefSeq	chr10	-	99526507	99531756	1883	SFRP5	6425	secreted frizzled-related protein 5	Hs.279565	SARP3	GO:0001944|GO:0005615|GO:0005737|GO:0005886|GO:0006915|GO:0007163|GO:0007165|GO:0007420|GO:0007601|GO:0008285|GO:0008406|GO:0009653|GO:0009790|GO:0017147|GO:0030154|GO:0030165|GO:0035414|GO:0036342|GO:0042813|GO:0042995|GO:0043433|GO:0043508|GO:0048546|GO:0051898|GO:0060028|GO:0090090|GO:0090179|GO:2000041|GO:2000057	ATAGGTACTAGACAACCAATACATGCAGGGTTGGGTTTTCTAATTT	61.375	282.45	6.42583	7.99169	54.8	46.1	73.5	71.1	131.8	130.5	430	437.5	6.4584	6.21805	6.54217	6.4847	7.33003	7.36793	8.62501	8.64379
ASPWP0011572	0.0205987	0.10474	1.78157	down	coding_transcript_probe	NM_000610	RefSeq	chr11	+	35160416	35253949	5748	CD44	960	CD44 molecule (Indian blood group)	Hs.502328	IN, MC56, Pgp1, CD44R, HCELL, CSPG8	GO:0001658|GO:0002246|GO:0004415|GO:0004888|GO:0005515|GO:0005518|GO:0005540|GO:0005540|GO:0005886|GO:0005887|GO:0005975|GO:0007160|GO:0009897|GO:0009986|GO:0010628|GO:0016055|GO:0016323|GO:0016337|GO:0019221|GO:0030198|GO:0030203|GO:0030212|GO:0030214|GO:0030214|GO:0033138|GO:0034116|GO:0043066|GO:0043154|GO:0043518|GO:0044281|GO:0044344|GO:0050731|GO:0051216|GO:0060333|GO:0060442|GO:0070374|GO:…	CCATCAGAGTCAAAGAATCATCTTCACACAACAACACAAATGGCTG	844.1	1476.9	9.66498	10.4981	684.6	455.8	1148.6	1087.4	884.9	876	2099	2047.7	9.65547	9.24059	9.89	9.87387	10.1103	10.1237	10.8938	10.8647
ASPWP0011983	0.00719308	0.0674499	2.368	down	coding_transcript_probe	NM_000141	RefSeq	chr10	-	123237843	123357972	4654	FGFR2	2263	fibroblast growth factor receptor 2	Hs.533683	CEK3, TK14, TK25, ECT1, K-SAM, CD332	GO:0000122|GO:0001525|GO:0001657|GO:0001701|GO:0002053|GO:0003148|GO:0003149|GO:0004713|GO:0005007|GO:0005007|GO:0005007|GO:0005515|GO:0005524|GO:0005576|GO:0005634|GO:0005737|GO:0005794|GO:0005886|GO:0005886|GO:0005887|GO:0005938|GO:0006915|GO:0007173|GO:0007267|GO:0007409|GO:0007528|GO:0008201|GO:0008284|GO:0008284|GO:0008284|GO:0008285|GO:0008286|GO:0008543|GO:0008543|GO:0008543|GO:0008543|GO:…	TATTAATGTTAACAAGACAAAATAAATGTCACGCAACTTATTTTTT	222.7	513.2	7.78928	9.03295	90.4	133.8	341	325.6	386	374.4	661.9	630.5	7.0593	7.53222	8.29302	8.27258	8.90023	8.88662	9.19559	9.14934
ASPWP0012157	0.0264548	0.117922	4.27348	down	coding_transcript_probe	NM_012338	RefSeq	chr7	-	120427373	120498177	2579	TSPAN12	23554	tetraspanin 12	Hs.16529	NET-2	GO:0001525|GO:0005887|GO:0007166|GO:0010842|GO:0016020|GO:0016021|GO:0042813|GO:0045765	TTTTTCCCAGGAGGCGGCGACGGCGGCGGCGGGGGGAGAGGAAGAG	1434.62	4040.72	9.90223	11.9976	364.1	281.1	2579	2514.3	3266.8	3139.4	4887	4869.7	8.80995	8.54013	11.1061	11.1527	11.8373	11.8474	12.1532	12.1526
ASPWP0012416	0.023342	0.111489	2.40866	down	coding_transcript_probe	NM_007191	RefSeq	chr12	-	65444403	65515346	2240	WIF1	11197	WNT inhibitory factor 1	Hs.284122		GO:0005515|GO:0005576|GO:0007165|GO:0007275|GO:0016055|GO:0045600	TAAAAGCAAATGTAAGTGTTCCAAAGGTTACCAGGGAGACCTCTGT	35.4	147.875	5.85435	7.12258	33.3	31.9	37.2	39.2	62	61.5	236.8	231.2	5.80687	5.78491	5.91094	5.91467	6.37537	6.4214	7.86775	7.82579
ASPWP0012517	0.0327534	0.131375	4.47228	down	coding_transcript_probe	NM_014412	RefSeq	chr1	+	174968891	174981163	3060	CACYBP	27101	calcyclin binding protein	Hs.508524	SIP, S100A6BP	GO:0005515|GO:0005641|GO:0005737|GO:0007568|GO:0030877|GO:0042803|GO:0043005|GO:0044297|GO:0045740|GO:0055007|GO:0060416|GO:0060548|GO:0071277	TTGGCGGGCTGTGCGTGCTCGCGGTGGGCGGTGGCGGCGGCTGCCT	1834.08	5405.2	10.1635	12.3245	364.2	344	3358.7	3269.4	3958.7	3781	7069.9	6811.2	8.81609	8.83237	11.4858	11.5196	12.1358	12.1035	12.5489	12.5098
